# Supplementary material for: Genetic architecture of fusarium head blight disease resistance and associated traits in Nordic spring wheat
Source: Theor Appl Genet. 2022 May 21;135(7):2247–63. doi: 10.1007/s00122-022-04109-9 (PMC9271104; doi:10.1007/s00122-022-04109-9)
Supplement: Supplementary file 1 — Supplementary file1 (XLSX 45794 kb) [file 122_2022_4109_MOESM1_ESM.xlsx]

## Sheet: NMBUspringwheatpanel-NameOrigin
Supplementary Table 1: Information of NMBU Spring Wheat Panel detailing the name, origin of country and the population group
MASBASIS	Name	Origin of Country	Population
1003	Bastian	Norway	European
1005	Bjarne	Norway	European
1006	Tjalve	Sweden	European
1009	Avle	Sweden	European
1011	Zebra	Sweden	European
1016	Berserk	Norway	European
1018	Brakar	Norway	European
1020	Runar	Norway	European
1027	T2038	Norway	European
1029	T9040	Norway	European
1031	T9040 (1995)	Norway	European
1032	T10014	Norway	European
1036	NK93602 (1995)	Norway	European
1038	MS 273-150	Norway	European
1039	DH 49-18 Bastian/Adder	Norway	European
1041	Naxos (x3)	Germany	European
1043	Paros	Germany	European
1044	Paros/NK93602	Norway	European
1045	Paros/T9040	Norway	European
1046	T9040/Paros	Norway	European
1048	Saar	CIMMYT	Others
1050	Filin	CIMMYT	Others
1052	Milan	CIMMYT	Others
1054	Pfau/Milan -1	CIMMYT	Others
1057	Bau/Milan -2	CIMMYT	Others
1058	Dulus	CIMMYT	Others
1060	Gondo -1	CIMMYT	Others
1063	Catbird -2	CIMMYT	Others
1064	Croc_1/Ae.squarrosa (205)//Kauz	CIMMYT	Others
1066	Altar84/Ae.squarrosa(219)// 2*Seri	CIMMYT	Others
1068	Altar84/Ae.sq(219)//2*Seri/3/ Avle	Norway	European
1071	Kariega	South Africa	Others
1073	Avocet YrA	Australia	Others
1075	NK93604	Norway	European
1079	CJ9306	China	Others
1080	CJ9403	China	Others
1081	512-21	Norway	European
1082	512-50	Norway	European
1083	512-54	Norway	European
1084	512-70	Norway	European
1085	512-87	Norway	European
1086	SHA3/CBRD	CIMMYT	Others
1087	Soru #1	CIMMYT	Others
1091	Sumai 3 (18.)	China	Others
1102	Nobeokabouzu (Mhazy)	Japan	Others
1106	Frontana (95)	Brazil	Others
1111	Nanjing 7840 - Pl.4	China	Others
1114	Ning 8343 - Pl.4	China	Others
1116	Vinjett	Sweden	European
1119	DH20070	Norway	European
1120	DH20097	Norway	European
1121	GONDO	CIMMYT	Others
1124	MILAN/SHA7	CIMMYT	Others
1127	CBRD/KAUZ	CIMMYT	Others
1131	R37/GHL121//KAL/BB/3/JUP/MUS/4/2*YMI #6/5/CBRD	CIMMYT	Others
1134	GUAM92//PSN/BOW	CIMMYT	Others
1137	NG8675/CBRD	CIMMYT	Others
1141	ALTAR 84/AE.SQUARROSA (224)//ESDA	CIMMYT	Others
1142	BCN*2//CROC_1/AE.SQUARROSA (886)	CIMMYT	Others
1145	MAYOOR//TK SN1081/ AE.SQUARROSA (222)	CIMMYT	Others
1148	AC Somerset	Canada	Others
1152	Sport	Sweden	European
1158	CD87	Australia	Others
1161	Chara	Australia	Others
1164	Kukri	Australia	Others
1166	Naxos/2*Saar	Norway	European
1168	ONPMSYDER-05	CIMMYT	Others
1170	BAJASS-5	Norway	European
1171	NK00521	Norway	European
1172	NK01513	Norway	European
1173	Demonstrant	Norway	European
1174	Krabat	Norway	European
1175	GN03531	Norway	European
1176	GN04537	Norway	European
1177	GN05507	Norway	European
1178	Laban	Norway	European
1179	Breeding line	Sweden	European
1180	Breeding line	Sweden	European
1181	GN03597	Norway	European
1182	GN04528	Norway	European
1183	GN05580	Norway	European
1186	GN06557	Norway	European
1187	GN06573	Norway	European
1188	Breeding line	Sweden	European
1189	Amulett	Sweden	European
1190	Bombona	Sweden	European
1191	QUARNA	Switzerland	European
1192	GN03529	Norway	European
1193	Breeding line	Sweden	European
1194	GN04526	Norway	European
1275	J03	Norway	European
1301	NK01565	Norway	European
1302	GN03503	Norway	European
1303	GN05551	Norway	European
1304	GN05589	Norway	European
1305	GN06578	Norway	European
1306	GN07581	Norway	European
1307	GN08504	Norway	European
1308	GN08531	Norway	European
1309	GN08533	Norway	European
1310	GN08534	Norway	European
1311	GN08541	Norway	European
1312	GN08554	Norway	European
1313	GN08557	Norway	European
1314	GN08564	Norway	European
1315	GN08568	Norway	European
1316	GN08588	Norway	European
1317	GN08595	Norway	European
1318	GN08596	Norway	European
1319	GN08597	Norway	European
1320	GN08647	Norway	European
1321	TJALVE/Purpur seed	Norway	European
1322	Sabin	USA	Others
1323	Breeding line	Sweden	European
1324	Breeding line	Sweden	European
1325	Breeding line	Sweden	European
1326	Breeding line	Sweden	European
1327	Breeding line	Sweden	European
1328	Breeding line	Sweden	European
1329	Granary	UK	European
1330	Tom	USA	Others
1331	RB07	USA	Others
1332	C80.1/3*QT4522//2*ATTILA	CIMMYT	Others
1333	C80.1/3*QT4522//2*PASTOR	CIMMYT	Others
1334	Møystad	Norway	European
1335	Rollo	Norway	European
1336	Norrøna	Norway	European
1337	Fram II	Norway	European
1338	Sumai #3-1 (12SRSN)	China	Others
1401	Mirakel	Norway	European
1402	Rabagast	Norway	European
1403	Seniorita	Norway	European
1404	GN07548	Norway	European
1405	GN07560	Norway	European
1406	GN07525	Norway	European
1407	GN08530	Norway	European
1408	GN09572	Norway	European
1409	GN08581	Norway	European
1410	GN10510	Norway	European
1411	Willy	Norway	European
1412	GN10524	Norway	European
1413	Berlock	Sweden	European
1414	Arabella	Poland	European
1415	Breeding line	Sweden	European
1416	GN07580	Norway	European
1417	GN09584	Norway	European
1418	GN10512	Norway	European
1419	Polkka	Sweden	European
1420	Avans	Sweden	European
1421	BJY/COC//CLMS/GEN	CIMMYT	Others
1422	HAHN/PRL//AUS1408	CIMMYT	Others
1423	TUI/RL4137	CIMMYT	Others
1424	T7347	Norway	European
1425	Reno	Norway	European
1426	Bjarne/LW91W86	Norway	European
1427	Anniina	Finland	European
1428	Aino	Finland	European
1429	Kruunu	Finland	European
1430	Marble	Finland	European
1431	Wanamo	Finland	European
1432	Wellamo	Finland	European
1433	Scirocco	Germany	European
1434	Dragon	Sweden	European
1441	Sirius	Germany	European
1443	Cadenza	UK	European
1501	GN11591	Norway	European
1502	GN11569	Norway	European
1503	GN11572	Norway	European
1504	GN10607	Norway	European
1505	GN10613	Norway	European
1506	GN12639	Norway	European
1507	GN12640	Norway	European
1508	GN12700	Norway	European
1509	GN12733	Norway	European
1510	GN12699	Norway	European
1511	Breeding line	Sweden	European
1512	GN11505	Norway	European
1513	GN11537	Norway	European
1514	GN11604	Norway	European
1515	GN11634	Norway	European
1516	Breeding line	Sweden	European
1517	Breeding line	Sweden	European
1518	Breeding line	Sweden	European
1519	Breeding line	Sweden	European
1520	GN12722	Norway	European
1521	GN11527	Norway	European
1522	GN11551	Norway	European
1523	GN10680	Norway	European
1524	GN11516	Norway	European
1525	GN10547	Norway	European
1526	GN10603	Norway	European
1527	GN11574	Norway	European
1528	GN11646	Norway	European
1529	GN12606	Norway	European
1530	GN12625	Norway	European
1531	GN12628	Norway	European
1532	GN12634	Norway	European
1533	GN12635	Norway	European
1534	GN12641	Norway	European
1535	GN04603	Norway	European
1536	GN11592	Norway	European
1537	GN11514	Norway	European
1538	GN12750	Norway	European
1539	GN12626	Norway	European
1540	GN12656	Norway	European
1541	GN12658	Norway	European
1542	GN13542	Norway	European
1543	GN13576	Norway	European
1544	GN13577	Norway	European
1545	Mandaryna	Poland	European
1546	Breeding line	Sweden	European
1547	Breeding line	Sweden	European
1548	Breeding line	Sweden	European
1549	GN12727	Norway	European
1550	GN12721	Norway	European
1551	GN13614	Norway	European
1552	GN13615	Norway	European
1553	Breeding line	Sweden	European
1554	Breeding line	Sweden	European
1555	Breeding line	Sweden	European
1556	GN11641	Norway	European
1557	GN12607	Norway	European
1558	GN13528	Norway	European
1559	GN12681	Norway	European
1560	GN12697	Norway	European
1561	GN12759	Norway	European
1562	GN12701	Norway	European
1563	GN13505	Norway	European
1564	GN13509	Norway	European
1565	GN13516	Norway	European
1566	GN13523	Norway	European
1567	GN12741	Norway	European
1568	GN13633	Norway	European
1569	GN13641	Norway	European
1570	GN11644	Norway	European
1571	GN12630	Norway	European
1572	GN10677	Norway	European
1573	GN11542	Norway	European
1574	GN12687	Norway	European
1575	GN12770	Norway	European
1576	GN13578	Norway	European
1577	GN12645	Norway	European
1578	GN13521	Norway	European
1579	GN12767	Norway	European
1580	GN13560	Norway	European
1581	GN14502	Norway	European
1582	GN14512	Norway	European
1583	GN14547	Norway	European
1584	GN14634	Norway	European
1585	GN14636	Norway	European
1586	GN14649	Norway	European
1587	Caress	Sweden	European
1588	GN10637	Norway	European
1589	Breeding line	Sweden	European
1590	Breeding line	Sweden	European
1591	Breeding line	Slovakia	European
1592	GN13618	Norway	European
1593	Breeding line	Sweden	European
1594	Breeding line	Sweden	European
1595	Breeding line	Sweden	European
1596	Breeding line	Sweden	European
1597	Breeding line	Sweden	European
1598	Breeding line	Czech Rep.	European
1599	Breeding line	Germany	European
1600	GN13616	Norway	European
1601	GN14539	Norway	European
1602	GN14540	Norway	European
1603	GN14544	Norway	European
1604	GN14583	Norway	European
1605	GN12637	Norway	European
1606	GN12737	Norway	European
1607	GN12760	Norway	European
1608	GN12661	Norway	European
1609	GN14529	Norway	European
1610	GN14530	Norway	European
1611	GN13527	Norway	European
1612	GN12764	Norway	European
1613	GN13519	Norway	European
1614	GN13606	Norway	European
1615	GN13626	Norway	European
1616	GN12615	Norway	European
1617	GN13553	Norway	European
1618	GN14522	Norway	European
1619	GN13595	Norway	European
1620	GN13596	Norway	European
1621	GN12650	Norway	European
1622	GN14506	Norway	European
1623	GN14511	Norway	European
1624	GN14515	Norway	European
1625	GN14516	Norway	European
1626	EMB16/CBRD//CBRD	CIMMYT	Others
1627	N894037	CIMMYT	Others
1628	SHA5/WEAVER//80456/YANGMAI 5	CIMMYT	Others
1629	VERDE/3/BCN//DOY1/AE.SQUARROSA (447)	CIMMYT	Others
1630	80456/YANGMAI 5//SHA5/WEAVER/3/PRINIA	CIMMYT	Others
1631	NG8675/CBRD//SHA5/WEAVER	CIMMYT	Others
1632	TRAP#1/BOW//TAIGU DERIVATIVE	CIMMYT	Others
1633	IVAN/6/SABUF/5/BCN/4/RABI//GS/CRA/3/AE.SQUARROSA (190)	CIMMYT	Others
1634	GAMENYA	Australia	Others
1635	WHEAR/2*KRONSTAD F2004	CIMMYT	Others
1636	T.DICOCCON PI94625/AE.SQUARROSA (372)//TUI/CLMS/3/2*PASTOR/4/EXCALIBUR	CIMMYT	Others

## Sheet: RAW_PhenotypicData
Supplementary Table 2: Phenotypic information (LSmeans) of different traits from different years and locations (GV= GreenhouseVollebekk, M= Morden, S= Staur, T= Tulln, V = Vollebekk)
GenotypeName/ID		2013VDON	2014VDON	2015SDON	2015VDON	2019VDON	2019MDON		2013VFHB	2014VFHB	2015SFHB	2015VFHB	2019MFHB	2019VFHB	2020TFHB		2013GVAE	2013VAE	2014VAE	2014SAE	2015SAE	2019VAE	2020AE		2013VPH	2014VPH	2015SPH	2015VPH	2019MPH	2019VPH	2020TPH		2013VDH	2014VDH	2015SDH	2015VDH	2019MDH	2019VDH	2020DH	2020TAD		2013VtDON	2014VtDON	2015StDON	2015VtDON	2019VtDON	2019MTDON
1003		10.7752	2.413	10.1326	35.0724	2.063	21.185		43.6664	9.9257	66.8646	80.6364	67.6	10.5454	44.1667		5.07316	3.50002	4.25	3.5	3.1593	3.5069	5.8005		74.3464	71.9249	73.791	69.7013	79.5	75.7393	90		52.5853	50.5163	48.5647	50.4914	53.5	55.0085	45.5844	125		1.07	0.53	1.05	1.56	0.486147	1.34606
1005		9.3417	3.4294	10.5368	29.0345	1.5344	28.6725		48.8105	3.0377	87.3938	43.1682	74.5	9.1295	44.1667		5.56851	3.74919	4.5	4.25	4.255	3.9645	7.0702		69.0925	74.6546	70.1749	67.3625	78.5	77.3518	80		53.026	53.3936	49.5956	51.9866	56	55.9627	46.21	126		1.01	0.65	1.06	1.48	0.403875	1.47235
1006		12.2506	4.7806	14.1042	31.8429	3.5676	16.492		11.8845	5.7543	75.7297	82.0565	61.5	9.8211	65.8333		2.86296	4.75037	1.6084	3.5	5.1593	2.5521	4.689		79.3382	75.0356	75.9705	72.3414	89	84.892	92.5		52.4325	55.8665	49.3924	53.4694	58	55.8937	47.2206	132		1.12	0.76	1.18	1.52	0.659688	1.24284
1009		7.8294	1.7182	6.6525	26.81	2.629	5.22382		20.7894	6.272	83.6658	37.7712	17.3	5.6646	65.8333		7.6983	3.50021	5.6084	4.5	7.6593	5.282	4.8651		70.4254	71.6511	76.6392	68.9073	84	81.0356	92.5		52.8078	55.577	50.2396	53.0729	59	55.8811	47.5407	132		0.95	0.43	0.88	1.44	0.559787	0.794057
1011		9.5881	2.6551	10.5666	36.7754	2.5859	10.7227		35.8259	5.8711	89.8131	47.3169	54.3	10.0794	71.6667		5.71554	4.99998	3.9	5.375	5.12	4.045	5.4282		83.3196	83.6438	83.666	80.6938	95	96.3511	100		52.0496	55.0613	48.8018	53.1867	59	55.9915	46.9966	132		1.02	0.56	1.06	1.58	0.554598	1.06903
1016		6.4912	1.8088	8.3303	22.0015	1.152	13.6766		12.1203	1.5665	66.6453	51.8785	63	3.1575	34.1667		7.93246	6.25001	8.1084	6.5	5.6593	5.6667	7.8088		76.0292	78.0483	75.6905	71.71	81	88.249	90		55.0685	56.686	51.0587	53.9896	57.5	56.469	49.465	128		0.87	0.45	0.97	1.36	0.332842	1.16663
1018		19.6685	2.4339	14.8879	34.2162	2.3484	21.1628		17.0043	9.6602	44.6628	85.3486	81.1	2.3587	53.3333		8.42107	3.99963	3.6084	2.5	6.1593	3.6289	6.3625		73.6541	74.5117	72.8376	69.2247	84	77.5515	87.5		52.4389	53.7868	48.9283	53.6402	59.5	55.781	47.3988	127		1.32	0.54	1.2	1.55	0.524837	1.34562
1020		6.7132	1.7323	9.2629	30.2002	3.1299	13.355		4.713	11.2906	54.9728	20.867	51	3.2756	45		8.98896	5.74987	5.1084	6	7.6593	5.9266	6.6871		87.876	88.9248	96.0691	86.5147	97	93.6584	110		50.0623	52.2579	48.1922	50.5556	55	54.244	45.3125	126		0.89	0.44	1.01	1.49	0.61594	1.157
1027		14.9006	6.3957	17.1877	41.4188	2.1282	32.57		4.1744	5.1892	35.7721	37.823	70.8	6.986	33.8333		6.52749	4.99865	2.6084	4.5	6.1593	3.2877	5.6044		76.9821	78.762	83.8696	75.4281	83.5	72.6885	92.5		51.9463	52.3909	47.0634	51.1448	54.5	55.1485	46.2124	124		1.2	0.87	1.26	1.63	0.495295	1.52595
1029		14.1862	1.9324	6.6787	35.445	2.4876	33.2703		28.1836	0.1588	49.7349	43.3222	39	5.0916	38.3333		8.557	4.99976	5.8084	5	7.6593	6.0551	6.9288		80.9389	84.4638	80.7847	77.6181	89.5	89.249	97.5		55.2198	58.3939	51.3464	53.4129	58.5	55.9512	49.2199	128		1.18	0.47	0.89	1.56	0.542527	1.53492
1031		4.0774	1.7517	5.0618	11.852	1.5403	6.5921		16.0623	2.0889	39.7725	17.5248	50.3	3.3527	25.8333		6.92746	5.5007	1.7084	6	4.6593	3.5261	3.5636		78.3108	86.6877	88.658	80.1114	90.5	95.0099	102.5		50.4892	52.9176	47.9427	50.7173	56	54.2755	44.5025	126		0.71	0.44	0.78	1.11	0.404885	0.880362
1032		10.809	1.9113	7.4804	23.6409	1.691	14.9908		32.0891	6.4481	52.6146	57.1281	43.5	6.3145	62.5		6.35185	4.00007	2.6084	4	3.6593	5.2029	4.4933		74.6788	74.9995	77.3199	71.2247	75.5	80.5419	90		55.0427	59.7225	50.867	55.501	59.5	58.8539	49.0878	132		1.07	0.46	0.93	1.39	0.429914	1.20387
1036		13.3434	2.2209	6.2342	12.565	0.5983	14.3855		9.3245	5.8269	50.962	50.1558	44.3	8.1692	51.6667		8.05232	6.00028	4.1084	5	7.6593	4.7	5.1836		78.1869	79.984	80.0519	74.9647	85.5	81.4938	95		53.4572	56.8562	49.6591	53.6629	58.5	56.9281	48.2459	127		1.16	0.51	0.86	1.13	0.203658	1.18711
1038		7.1321	2.5144	6.3711	21.2666	1.7365	10.845		8.5855	9.0482	23.2113	33.678	49.5	5.4433	50		7.12233	5.99941	5.6084	5	5.34	3.52	6.452		79.9285	81.1097	81.9984	76.5714	86.5	82.3979	97.5		50.9181	52.9549	46.6786	51.0239	56.5	54.8714	45.2124	129		0.91	0.55	0.87	1.35	0.437195	1.07354
1039		12.18	2.5464	10.372	13.9845	2.2147	15.623		16.1508	21.3359	84.235	49.5664	60.8	2.7151	NA		2.39436	0.999192	2.1084	1.5	3.1593	3.9899	3.9611		67.9758	67.913	72.9168	65.1614	77.5	72.1131	NA		53.3301	52.5579	49.9356	53.3175	56	55.2261	46.1311	NA		1.12	0.55	1.06	1.18	0.50714	1.22071
1041		6.6986	3.923	10.5556	22.8928	0.628	9.09093		16.2967	7.0207	72.9577	65.0698	74.3	11.7943	59.1667		6.52029	1.7508	1.6084	2.5	1.145	2.0703	0.8216		69.3682	73.2966	75.833	68.3914	86	77.1679	95		48.5748	48.9911	47.3446	50.6615	53.5	53.5724	42.8895	126		0.89	0.69	1.06	1.38	0.211654	1.00393
1043		7.8875	1.901	8.353	16.5285	2.8697	10.505		15.2282	7.0968	52.9211	56.8472	28.3	12.5098	58.3333		6.56834	6.00074	5.1084	5.5	5.1593	5.1415	4.7365		83.6766	85.1798	81.1924	78.9081	100	96.3115	100		53.4051	55.9633	49.3433	55.4658	59	57.5689	48.5565	133		0.95	0.46	0.97	1.24	0.587677	1.06089
1044		7.9101	1.8791	4.325	13.5452	2.3985	14.7582		27.0829	10.091	43.8339	31.2385	55.3	12.9645	47.5		8.52448	6.49945	7.6084	5.5	8.1593	5.3828	8.6554		79.7045	89.2332	87.8972	81.1681	96	94.8578	102.5		53.8186	57.8098	50.3967	55.5512	57.5	58.3064	49.8614	129		0.95	0.46	0.73	1.16	0.531287	1.19751
1045		15.0809	3.225	11.9777	30.2983	1.5697	10.035		40.3627	8.6721	68.6249	69.1815	34.3	10.3505	60.8333		5.21329	3.50035	4.6084	5.5	3.1593	3.6466	3.2784		70.0853	75.6184	75.3241	69.2347	86.5	76.5262	92.5		54.5155	58.7621	51.1865	54.031	59.5	56.5639	48.2206	130		1.21	0.63	1.11	1.5	0.409882	1.04277
1046		7.9444	4.0146	11.4392	33.1344	2.87	28.3669		2.9812	4.7918	34.1	43.608	67.3	6.8835	42.5		7.48302	4.50077	4.6084	4.5	3.6593	3.3467	4.8737		84.3246	79.9897	82.8094	77.9314	93	83.6845	100		47.8443	48.9545	47.4878	49.5707	55	53.3419	43.4899	126		0.95	0.7	1.09	1.53	0.587711	1.46786
1048		26.0589	4.8398	27.5225	40.0378	5.6444	24.92		32.2016	3.4152	47.9262	54.6632	74.3	16.6114	40.8333		8.65721	3.50074	3.7	4.085	4.485	4.019	4.1218		80.1356	78.7957	76.9994	74.2047	85.5	91.3368	92.5		55.3419	54.0718	54.5619	53.566	56	59.2506	48.5878	125		1.43	0.77	1.46	1.61	0.822456	1.41363
1050		16.0065	4.7229	22.3802	41.4742	5.4355	22.5782		44.3301	4.3902	73.4843	68.4777	64.8	32.1168	NA		6.9598	1.99947	4.2084	3	4.6593	4.8576	3.8707		76.6935	73.3569	76.844	71.1881	81.5	84.5442	NA		56.3509	57.5436	50.894	56.0509	56	57.771	50.0322	NA		1.23	0.76	1.37	1.63	0.808582	1.37251
1052		36.9158	22.1576	26.9513	70.3131	7.6845	23.5264		50.1762	7.8757	57.9049	84.5685	38.3	43.1133	NA		0.997569	1.00067	5.2084	2.5	1.6593	3.1369	4.1842		76.5161	66.1269	69.9004	66.4081	75	70.7528	NA		60.5895	58.4875	57.838	57.3245	58	62.6129	51.0662	NA		1.58	1.36	1.45	1.85	0.938745	1.38963
1054		35.5901	24.0479	28.4278	54.981	6.797	16.7538		40.9624	4.3759	58.3335	68.1562	38	20.478	NA		0.559134	2.07945	3.1084	2.5	4.6593	4.0816	4.0052		72.9623	71.7553	79.0318	70.1414	86.5	88.1874	NA		56.4606	58.2585	58.495	54.9271	56	60.1023	48.9185	NA		1.56	1.4	1.47	1.75	0.891928	1.24929
1057		35.797	18.8	16.8028	67.0819	5.5784	23.22		42.8459	0.846	30.125	66.5092	20	49.6102	NA		2.39855	0.999578	2.1084	1.5	1.6593	5.3372	4.9083		71.5158	75.9947	82.6015	72.2614	88	85.3985	NA		62.2164	60.8369	58.6513	60.0558	59	63.7958	58.4684	NA		1.57	1.3	1.25	1.83	0.81812	1.38417
1058		15.9746	5.1453	NA	38.3723	8.3662	20.32		29.0329	4.8995	NA	83.2191	72	29.9865	NA		1.91447	1.50091	3.6084	2.5	1.1593	3.7577	3.049		80.1225	82.3778	NA	77.9605	84.5	89.7766	NA		54.2846	54.6118	NA	53.5258	58	59.2031	48.5851	NA		1.23	0.79	NA	1.6	0.971563	1.32879
1060		21.5568	5.3423	8.3613	47.5335	4.5918	11.115		36.6954	0.09813	33.0131	52.8415	10	29.5496	NA		4.07237	1.99968	6.1084	3.5	3.1593	5.5591	4.7353		72.526	75.5736	82.8269	72.5347	91	85.1058	NA		62.1395	61.683	59.0745	59.1172	59	68.3892	61.3871	NA		1.35	0.8	0.97	1.69	0.747552	1.08332
1063		24.243	3.5255	6.2717	67.2201	9.2311	11.725		36.6646	1.3374	40.567	58.9354	29	46.4408	NA		1.92069	2.99884	2.0084	3.5	2.1593	8.4297	7.2254		68.051	67.194	74.8998	65.6047	79.5	79.8991	NA		61.3716	61.5939	60.3242	58.1764	58	67.2259	52.8627	NA		1.4	0.66	0.86	1.83	1.00992	1.10466
1064		29.2734	10.941	24.0642	46.9855	3.7032	27.9187		46.8245	7.5471	33.6186	70.4237	36	39.9852	NA		7.96722	5.00105	5.0084	4.5	6.1593	8.3264	6.938		56.7841	63.5733	68.6155	58.5481	73	68.9528	NA		61.0867	60.0007	59.2526	54.03	60	60.336	55.3995	NA		1.48	1.08	1.4	1.68	0.672393	1.46118
1066		32.1402	14.2557	34.2362	83.7157	11.203	36.3341		30.1814	3.0194	92.6977	87.0036	88	66.4948	70		3.84492	2.50011	2.1084	2	3.1593	3.9764	4.5596		72.5393	73.0309	84.3907	72.2114	84	84.6633	85		58.4719	58.7405	53.6497	54.6759	57.5	59.3288	50.7206	126		1.52	1.18	1.55	1.93	1.08647	1.57211
1068		12.111	1.7033	12.6938	32.513	1.9105	37.0818		69.6993	13.2941	83.5456	62.7625	73	17.6087	42.5		4.7881	2.00095	2.1084	5	2.1593	2.8176	4.2774		69.3892	70.295	77.7316	68.0314	81	78.837	82.5		53.4534	50.0652	48.4844	51.6601	55	54.9038	47.8141	121.5		1.12	0.43	1.14	1.53	0.463968	1.58072
1071		18.4403	5.2146	NA	31.904	1.9536	30.2299		7.4493	3.4072	NA	98.325	71.3	18.8948	NA		3.02814	0.99958	1.6084	2	1.1593	2.7778	2.5654		66.1335	61.849	NA	60.7005	78	67.9429	NA		48.0306	47.6872	NA	48.9383	54	52.9073	43.8125	NA		1.29	0.79	NA	1.52	0.470352	1.49457
1073		38.3059	27.3308	36.4714	44.8101	6.7694	44.5707		37.7998	10.8496	81.1607	87.0692	69.8	22.9884	60		5.66319	1.00028	2.9	3.335	3.595	3.0955	2.8474		79.2518	67.9746	71.6956	68.5314	77	78.8099	75		57.0395	58.9829	52.7719	54.5329	57.5	58.3032	49.4193	124.5		1.59	1.45	1.57	1.66	0.890387	1.65869
1075		17.2668	2.6164	11.1986	23.0589	0.5895	25.64		18.6246	4.8839	51.2778	44.883	72	4.4373	36.6667		6.95559	6.49986	3.5084	2.5	4.1593	3.6623	3.7263		70.8502	72.6678	82.2954	70.8314	77.5	77.4142	87.5		52.4773	50.9939	47.2549	50.5523	54	55.3213	44.3554	123		1.26	0.56	1.09	1.38	0.201261	1.42553
1079		7.9875	1.5752	9.9224	20.9899	1.3111	6.62807		11.8746	1.6408	49.4891	31.7471	15.5	26.7639	8.33333		9.03328	3.49997	7.6084	4	1.6593	7.0028	3.8134		71.0237	59.1863	67.6079	61.4981	79	76.8239	75		53.3854	51.1138	49.5844	50.7224	54	54.6327	47.0959	126		0.95	0.41	1.04	1.34	0.363819	0.882414
1080		9.6966	1.7724	17.7339	23.0101	2.2642	33.7555		3.4446	1.7458	82.492	43.5963	66.8	44.8132	23.3333		6.86426	6.00056	6.1084	5.5	3.1593	6.6774	5.0619		62.4626	56.6411	64.6598	56.8114	74	67.6601	72.5		54.3551	52.9198	52.1212	51.1088	56	56.5182	48.4849	122		1.03	0.44	1.27	1.38	0.513777	1.54102
1081		0.06985	0.2673	3.4321	12.1652	1.7974	7.63937		5.9535	0.7748	49.263	19.1785	22.8	8.2232	11.6667		7.45865	4.49822	4.2084	6.5	7.6593	4.157	8.8602		98.3581	91.394	93.3637	89.9281	102.5	94.017	107.5		51.597	53.5363	47.036	52.9654	55.5	56.8246	46.0547	126		0.03	0.1	0.65	1.12	0.446755	0.936482
1082		3.7123	0.7914	1.3629	10.1478	1.1359	3.4		8.0861	2.2908	16.4167	20.8722	32.5	10.4028	20		7.87226	5.99987	6.1084	6.5	8.6593	8.3345	8.2206		86.2584	84.8211	94.3746	84.0414	99.5	91.8984	105		52.1053	54.3102	49.907	52.245	57	55.5662	45.5407	127		0.67	0.25	0.37	1.05	0.329581	0.643453
1083		8.0096	0.8532	5.0946	16.5347	1.1271	15.0761		38.7233	1.0302	57.7532	39.5785	69.8	5.1364	30		7.68009	6.0006	6.2084	4	8.1593	4.6737	3.6702		70.1992	77.4525	78.0886	70.8047	82	88.0628	92.5		52.4983	54.2556	48.2378	52.9991	55	55.8529	45.5647	126		0.95	0.27	0.78	1.24	0.327788	1.20618
1084		3.2364	0.8676	3.102	8.3473	0.706	1.595		0.172	0.9415	28.7965	10.6552	8.1	16.4498	12.5		7.821	3.99989	5.6084	6	6.1593	5.4106	6.4351		92.0613	90.5376	100.31	89.8614	101.5	101.6	110		50.4819	52.3555	47.4229	51.131	54.5	54.4931	45.966	127		0.63	0.27	0.61	0.97	0.231979	0.414137
1085		4.0376	0.6726	4.318	11.5087	1.2992	11.4478		3.8353	0.4022	36.0354	27.5379	41.3	1.65885	20.8333		7.36646	5.50028	4.1084	6.5	7.6593	4.1318	7.2716		71.8573	73.1559	80.978	70.8914	78.5	77.9477	90		50.8312	52.9451	48.2048	51.5181	55.5	54.6194	44.9212	122		0.7	0.22	0.73	1.1	0.361577	1.09509
1086		11.0026	2.7023	7.0832	41.1633	4.3842	3.33811		3.3313	3.1356	20.8809	36.119	1	34.0531	21		5.96281	4.00079	4.6084	6.5	7.1593	7.7823	8.7271		78.5782	74.228	79.0438	72.8414	94.5	91.3581	87.5		60.4303	58.0444	60.112	56.0481	60	64.2008	53.6908	124		1.08	0.57	0.91	1.62	0.731121	0.6373
1087		14.5424	1.6596	6.4752	21.5731	4.6846	11.88		21.92	0.3313	53.123	43.0329	38	8.4586	44.5		6.6351	2.00011	5.6084	4	4.6593	4.349	4.3707		77.9333	75.4528	83.5989	74.5514	85	86.2714	90		59.0537	53.3584	55.2832	54.0403	58	59.8847	50.3778	125		1.19	0.42	0.87	1.35	0.7547	1.10992
1091		4.4656	NA0.3719	1.8224	9.9938	0.922	0.748386		-4.2792	0.09786	8.7765	4.4118	0.6	16.0351	6.41667		8.06138	5.99986	8.5084	6	6.1593	8.6719	7.9536		106.14	92.2691	108.8	97.9614	108	95.0774	97.5		60.6836	59.5769	59.2784	56.1602	61.5	65.5719	60.3871	128		0.74	NA	0.45	1.04	0.283753	0.242637
1102		1.4365	0.8136	3.8426	14.0975	1.0525	1.23258		0.3279	0.09232	15.4079	18.2347	19.8	4.534	40.8333		6.89151	2.49919	5.1084	6.5	8.1593	3.5853	7.018		101.18	99.2712	101.51	96.2114	101.5	98.9394	107.5		52.472	52.9324	49.3473	52.3455	55.5	55.8134	46.7206	126		0.39	0.26	0.69	1.18	0.312283	0.348808
1106		5.7759	1.4436	6.7936	21.7442	4.8974	1.08929		8.6902	-0.1549	13.2125	57.1535	10	32.8931	32.5		6.53859	1.99951	3.6084	2	2.1593	5.8337	5.2185		110.84	106.43	117.22	107.05	116	106.41	115		56.7796	56.8858	56.8952	54.7628	60	61.8054	53.922	126		0.83	0.39	0.89	1.36	0.770661	0.319999
1111		NA	2.4038	8.3595	16.8976	1.9784	6.47127		NA	4.1774	43.5353	34.9839	21.5	24.8123	NA		8.46388	2.99962	9.1084	5.5	2.6593	6.3545	3.3459		NA	76.1985	76.0683	71.2693	94	80.4103	NA		NA	55.8355	56.3638	55.4336	57.5	56.3368	48.0662	NA		NA	0.53	0.97	1.25	0.473983	0.873394
1114		10.9411	1.6173	3.9765	17.9988	2.429	2.865		21.0225	2.9353	19.3102	33.9346	15	21.1966	20		6.49647	3.99989	5.6084	5.5	7.6593	8.1706	7.3806		86.8876	80.5381	89.1857	81.0981	88.5	90.2357	87.5		59.9897	56.9083	58.6824	56.3358	58.5	65.1108	55.0349	126		1.08	0.42	0.7	1.28	0.535167	0.587149
1116		17.8911	8.1229	12.8406	36.487	4.5125	12.005		32.4057	4.6312	79.1156	66.0041	55.5	13.9753	65.8333		5.29458	2.49975	3.1084	2.5	2.6593	4.4249	4.3135		83.2959	80.2422	83.2081	79.3432	89.5	88.3099	102.5		52.7845	55.4509	50.0342	52.779	58	56.0147	47.4722	132		1.28	0.96	1.14	1.57	0.741349	1.11411
1119		4.4324	0.9876	6.2171	24.6705	3.7781	5.25569		13.9345	3.4875	55.7241	30.0595	20	7.5188	23.3333		8.42014	2.00046	4.2084	2	2.6593	3.6551	5.3175		86.6778	76.1924	83.8064	77.7847	92.5	89.3935	90		50.6725	51.9068	49.3327	51.3725	55.5	57.3049	46.4981	126		0.73	0.3	0.86	1.41	0.679255	0.796275
1120		6.5997	1.3149	4.2395	17.6596	1.815	5.97332		6.5066	2.7153	37.864	30.3647	23	2	20.8333		7.52766	5.50169	8.6084	6	6.6593	6.7077	6.5483		89.1332	78.9386	88.9932	81.2447	95.5	91.244	97.5		52.3108	52.9819	48.8727	52.0345	56	56.7272	46.5647	126		0.88	0.36	0.72	1.27	0.449478	0.843439
1121		26.5381	16.677	16.7577	58.6517	9.0145	23.265		25.8203	1.0074	36.8834	61.0407	18.8	46.871	NA		3.20628	0.999333	2.5084	1.5	3.1593	3.5457	5.0896		78.6026	72.1823	74.1281	70.5281	89.5	84.0005	NA		63.5311	59.6121	60.0572	60.1838	59.5	67.5566	59.43	NA		1.44	1.25	1.25	1.78	1.00063	1.38498
1124		20.5258	10.4758	7.1373	31.5235	7.338	7.93		10.1552	3.4997	10.874	41.6838	8	40.3295	39.1667		6.99812	5.49982	7.1084	6.5	5.1593	8.1721	7.7189		77.2485	76.2072	82.1115	74.0814	92.5	90.2968	85		59.7423	59.7068	59.378	55.85	60	62.8908	54.4336	126		1.33	1.06	0.91	1.51	0.921062	0.950851
1127		28.8697	20.289	27.7677	44.6627	6.8743	26.5099		38.7526	5.599	56.0341	64.6136	53.3	21.2851	NA		7.03485	3.00084	6.5084	3	7.6593	7.4298	6.0425		72.866	65.9746	68.5725	64.6947	76.5	76.783	NA		58.511	58.0517	58.7358	55.8713	58	59.1582	50.966	NA		1.48	1.33	1.46	1.66	0.896212	1.43949
1131		14.8724	4.7656	9.9749	37.1177		10.8363		31.6177	1.272	34.5308	50.1223	NA	NA	NA		6.17522	3.00046	7.7084	3	7.1593	NA	7.9437		72.3532	74.1052	77.0564	70.0647	NA	NA	NA		59.9158	57.8256	55.9927	55.6451	55.5	NA	49.6095	NA		1.2	0.76	1.04	1.58	0	1.07321
1134		24.9793	11.3875	16.9745	53.6402	5.029	12.6583		47.0241	1.9696	55.533	60.1536	15	23.4988	NA		4.54783	0.999403	3.1084	4	3.6593	5.5679	7.2408		68.924	71.4522	79.4546	68.8314	80	74.7262	NA		61.1038	59.5065	56.7868	56.512	60	67.331	53.0349	NA		1.41	1.09	1.25	1.74	0.780245	1.1354
1137		11.577	2.2625	9.4879	27.9324	3.1388	11.7608		5.3727	1.0063	40.3356	22.8136	25.9	16.6915	18.3333		6.49312	4.00018	7.5084	5	5.1593	5.5974	4.0553		77.612	69.1642	78.6913	70.7114	81	82.6434	87.5		56.9457	58.6077	57.1965	55.0873	56.5	57.8766	48.6393	126		1.1	0.51	1.02	1.46	0.616874	1.10588
1141		15.1222	8.2507	21.455	27.64	6.0046	7.48019		20.7434	10.3587	85.0698	63.6308	32.3	17.2279	NA		7.03622	2.49991	6.0084	7	6.6593	5.1572	5.8561		104.59	98.0002	102.8	97.3547	112	119.93	NA		55.4274	56.8878	51.2898	52.5746	55.5	55.8482	45.9722	NA		1.21	0.97	1.35	1.46	0.845383	0.928406
1142		9.1973	2.7344	7.1818	23.8908	2.9501	15.7573		40.3683	4.5135	52.263	55.9324	22	11.4589	NA		8.51088	5.99954	8.6084	4	4.1593	8.5077	4.3063		64.7762	68.7894	74.6581	64.9681	79.5	87.2473	NA		60.6951	58.8287	56.3732	55.8332	57	62.9677	51.9212	NA		1.01	0.57	0.91	1.4	0.596608	1.2242
1145		11.8121	3.858	11.604	32.0434	4.4337	8.23994		10.6607	0.358	54.3423	27.5136	27	16.853	NA		7.0879	4.50007	8.6084	5.5	8.1593	6.6929	8.3246		80.289	88.1866	97.2413	84.1314	94	95.4975	NA		56.8303	55.1822	52.7103	54.7964	55.5	58.1768	48.8125	NA		1.11	0.69	1.1	1.52	0.735096	0.965669
1148		4.8239	1.9901	7.9092	5.8196	3.3453	4.29947		6.3911	1.0328	36.1272	32.318	23	25.4104	48.3333		6.47026	3.9998	3.1084	4	3.1593	4.9154	6.7482		107.27	83.5824	98.125	91.8847	97.5	94.0852	110		53.5032	56.671	49.6892	53.1077	60	57.9959	48.0322	132		0.77	0.48	0.95	0.83	0.63802	0.724232
1152		4.9031	0.5315	6.4241	14.1739	2.597	4.35232		4.249	2.4986	29.7443	28.4994	32.8	16.5499	42.5		8.46226	2.99947	1.5084	3.5	6.1593	3.8138	3.6883		81.2824	97.3009	91.7895	85.6814	101.5	94.104	102.5		52.562	55.3951	50.6167	54.009	59	57.7462		132		0.77	0.19	0.87	1.18	0.55594	0.728542
1158		29.8287	10.5756	29.5927	47.2328	11.6612	17.705		37.7097	7.0341	71.5601	69.9609	40.5	60.5219	NA		8.14257	4.49959	6.2084	3	5.1593	4.0204	3.8649		70.8633	67.8089	71.8166	65.7214	79.5	80.04	NA		56.8046	55.8954	50.4638	52.2599	57.5	59.4211	49.949	NA		1.49	1.06	1.49	1.68	1.10247	1.27196
1161		32.3323	19.0498	30.7368	36.7751	3.3761	27.19		44.8082	15.9136	86.7832	91.7787	49.6	40.1367	75.8333		7.48769	3.00077	2.1084	2.5	2.1593	4.628	3.2994		61.8877	64.2307	63.1487	58.6481	68	65.0902	70		54.659	56.4037	50.8992	53.9657	57	56.8758	48.4418	127		1.52	1.3	1.5	1.58	0.641087	1.4501
1164		43.3236	20.27	27.9573	89.1795	11.8415	23.145		66.5128	9.3151	51.1444	91.0537	18	45.6626	58.3333		5.85489	1.00007	1.0084	4.5	2.1593	5.5954	6.2606		78.93	80.314	85.7636	77.2247	94.5	75.8122	85		63.5864	61.3188	61.0534	57.2188	60.5	68.8994	50.6435	126		1.65	1.33	1.46	1.96	1.10862	1.38283
1166		26.4749	5.9611	20.9366	62.1407	13.9271	15.83		40.4103	1.4522	27.6852	66.2458	27.3	26.4264	NA		7.33274	3.49853	5.0084	4	5.6593	5.9558	7.5014		67.2818	71.603	78.7534	68.1014	83	86.6147	NA		58.5789	55.2524	57.4289	54.5664	59.5	59.5607	52.8125	NA		1.44	0.84	1.34	1.8	1.17398	1.22608
1168		25.0697	26.5246	31.8562	68.0392	3.752	25.005		66.4058	3.7104	83.2507	54.7366	72	55.9889	76.6667		3.64876	1.49979	2.5084	5	3.6593	3.1553	3.9554		75.1151	73.6974	80.643	72.0447	82	86.4314	82.5		59.0149	59.216	57.6883	56.8969	58	60.8505	52.5407	127		1.42	1.44	1.52	1.84	0.676876	1.41506
1170		5.4106	1.9946	8.3909	14.6788	1.3687	8.51747		29.3724	9.0522	79.0277	70.1938	30	11.2841	58.3333		5.63395	4.50028	7.1084	6	7.6593	2.5753	5.5615		67.559	74.8576	78.0297	69.0414	82.5	78.059	95		51.3483	53.4417	49.544	53.0249	57.5	55.666	46.5878	129		0.81	0.48	0.97	1.2	0.37451	0.978521
1171		11.4697	3.6049	8.9508	20.9867	2.8921	22.855		6.1659	5.6774	46.6439	52.1257	71.5	8.9416	44.1667		6.83436	6.4992	5.1084	3.5	5.1593	4.229	4.2361		67.5009	69.8367	65.7653	62.3993	75.5	69.3455	82.5		52.0106	53.4025	49.1015	52.0714	54.5	55.682	45.5844	125		1.1	0.66	1	1.34	0.590184	1.37758
1172		6.7146	2.1443	7.7191	18.276	2.4264	22.0699		12.9385	8.0087	79.4197	36.3706	57.8	12.6922	46.6667		5.9644	4.49986	4.6084	4.5	4.6593	4.373	7.3166		68.2624	73.6727	72.9965	66.5402	79.5	70.7501	82.5		54.5791	56.856	49.4928	53.3587	57.5	57.8153	48.0587	128		0.89	0.5	0.94	1.29	0.534838	1.36304
1173		14.2617	2.6941	8.6695	30.4613	2.019	16.795		30.6124	1.7259	65.1022	33.5954	61.5	3.0118	50		8.06661	6.75002	7.35	6.19	8.49	8.5058	4.9113		75.784	81.5654	77.3826	74.5013	82.5	81.5109	90		55.3707	57.156	50.1375	54.806	56.5	56.9446	49.0547	129		1.18	0.57	0.99	1.5	0.479863	1.2503
1174		13.2558	1.6173	5.363	17.4515	1.4615	13.8283		47.1711	4.1749	67.657	31.7871	43.3	9.451	39.1667		7.68648	5.75005	4.2	5.69	6.46	5.0919	6.4372		76.351	73.9145	77.7173	70.3775	83	83.3191	87.5		54.6991	58.0454	51.7941	54.9882	58.5	56.8755	49.9734	128		1.15	0.42	0.8	1.27	0.3912	1.17109
1175		11.8954	2.379	6.6829	21.4607	2.0938	9.25923		35.2743	1.5286	73.6856	50.7824	54	9.2353	NA		7.5179	5.99998	6.1084	4	4.6593	3.2934	6.567		76.2351	78.3339	79.8063	72.7333	89	84.7455	NA		53.7399	54.5796	49.454	53.2538	57.5	56.4229	46.3554	NA		1.11	0.53	0.89	1.35	0.490492	1.01111
1176		7.3088	2.3261	7.1183	21.8919	1.4227	6.96707		14.6465	3.5907	35.5268	29.8912	20	8.1134	40		8.92684	7.99961	7.1084	5.5	5.6593	2.4141	7.2987		81.3993	77.3217	82.2257	76.4702	86.5	80.4759	90		51.8064	54.825	49.7831	53.3617	56.5	56.3052	46.9605	127		0.92	0.52	0.91	1.36	0.3843	0.901299
1177		17.3559	4.1525	6.5344	24.3172	3.1477	15.5426		40.2873	1.3512	65.9605	36.6712	57.3	13.752	36.6667		8.39299	2.99909	5.2084	4.5	4.6593	2.8056	7.0088		76.2502	79.9073	81.8039	73.2913	86	84.5045	90		52.9617	54.553	49.346	52.9429	57	56.5089	47.4966	127		1.26	0.71	0.88	1.4	0.617807	1.2186
1178		14.5293	2.6591	9.5803	19.6993	3.262	14.7547		34.5422	3.3574	88.9108	51.3975	45.8	22.4397	61.6667		7.88875	5.75018	7.6084	7	6.6593	7.0451	8.4565		79.508	84.4152	82.8104	77.4125	88.5	91.7486	97.5		53.6791	57.0557	50.2774	53.4401	57.5	57.246	47.6067	132		1.19	0.56	1.02	1.32	0.629613	1.19741
1179		8.7684	1.4401	6.6542	19.6612	1.9782	NA		27.92	1.8124	47.3638	38.8128	45	4.7265	NA		6.91515	5	3.6084	2.5	6.1593	2.9598	5.801		85.0368	76.5637	81.3258	75.9313	85.5	87.0778	NA		52.0375	53.0866	50.9094	51.0105	NA	55.0812	47.7734	NA		0.99	0.39	0.88	1.32	0.473954	NA
1180		11.6023	4.5482	8.9815	22.0427	3.5012	NA		34.8909	3.6984	81.6559	59.9085	NA	7.5334	NA		6.56133	2.50084	2.1084	3.5	2.1593	3.8793	5.6983		81.4927	73.4373	79.2665	74.8077	NA	89.9809	NA		51.9559	54.3621	49.6558	52.9511	NA	55.8349	46.4103	NA		1.1	0.74	1	1.36	0.653328	NA
1181		19.1214	2.7544	8.3887	24.3934	3.1936	11.58		58.5671	0.9621	69.491	39.0372	NA	16.5174	59.1667		8.04481	4.00018	3.5084	5	4.1593	5.4165	6.8688		79.7549	78.8308	79.9224	76.4788	NA	90.0038	95		57.2407	58.8303	52.4618	56.2124	59	58.8452	49.9292	134		1.3	0.57	0.97	1.4	0.622587	1.09968
1182		19.3024	3.9636	9.6048	36.1913	3.2818	18.7635		53.0344	15.1361	74.4864	49.2139	57	17.3187	70.8333		7.02872	2.99933	4.1084	3.5	5.6593	3.0484	4.5507		73.9227	79.5991	80.582	72.7933	81	85.3688	90		56.0797	55.8647	50.5149	53.779	56.5	56.6675	49.1311	131		1.31	0.7	1.03	1.57	0.631626	1.29586
1183		11.4087	1.7277	3.2785	25.3538	2.4612	8.85023		30.6263	0.3864	66.33	51.8353	39	17.3781	NA		8.38396	3.9993	6.7084	8	8.1593	5.5971	8.4633		78.317	78.4329	81.7769	75.0681	82	85.7688	NA		57.4277	60.6345	57.3133	57.1786	57.5	58.8731	52.9899	NA		1.09	0.44	0.63	1.42	0.539227	0.993447
1186		11.4536	4.2208	10.9849	31.3518	3.9084	40.64		38.3993	1.4453	62.3026	46.0687	65.5	13.1617	59.1667		7.459	5.00018	6.7084	4.5	6.1593	7.8056	6.2035		77.9123	80.8154	81.277	74.9602	82.5	88.2955	92.5		52.3687	53.8967	50.9443	53.0148	57	57.6887	50.5025	126		1.1	0.72	1.08	1.51	0.69094	1.61951
1187		12.068	3.6449	10.3313	23.2873	4.6929	17.0642		17.4075	11.7141	87.5806	46.8892	55.5	18.4701	65		4.42439	1.49997	3.8084	3	4.1593	2.8377	5.359		70.1601	73.2973	78.4215	70.6975	83	76.4376	90		53.0813	53.4419	48.7208	52.0894	57.5	55.5894	46.1393	127		1.12	0.67	1.05	1.39	0.755334	1.25682
1188		13.4726	3.1194	7.5452	35.473	2.5453	NA		26.6586	7.5604	72.4593	70.7582	NA	5.6934	NA		5.9281	3.00035	4.5084	3	4.1593	3.2956	6.7102		77.2469	74.9909	80.4109	72.3613	NA	85.2972	NA		52.0725	55.3885	49.3062	53.4775	NA	55.8596	46.9981	NA		1.16	0.61	0.93	1.56	0.549653	NA
1189		6.823	3.2103	6.9573	20.9147	2.3591	9.18559		30.0606	6.6032	73.8683	52.0254	61.3	13.8459	45		7.65044	4.50098	5.05	3.75	4.1593	4.488	4.2225		81.5186	77.6456	81.0407	76.91	94.5	90.4991	97.5		53.8606	56.3025	50.3859	53.2494	56.5	57.2015	48.0057	132		0.89	0.62	0.9	1.34	0.526223	1.00799
1190		21.7056	2.6315	10.7673	30.7941	6.6137	10.6493		37.0649	2.7104	62.6928	32.5843	40.3	11.0373	60.8333		5.7948	2.99882	3.6084	2	3.1593	2.223	4.9166		85.3928	82.1199	86.1795	81.6	83.5	93.9905	100		54.7941	58.9087	53.4578	55.4128	58	58.1804	50.6435	133		1.36	0.56	1.07	1.5	0.881596	1.0663
1191		2.9228	1.14	4.2015	15.7851	1.3875	13.75		3.9055	3.2538	48.9302	19.2813	27	1.75235	50.8333		9.06928	7.7499	4.7084	5	4.6593	5.0701	7.4786		75.5697	75.7138	76.8245	71.5914	84.5	85.2972	87.5		52.068	53.3593	49.2852	50.94	57.5	55.2371	45.4973	130		0.59	0.33	0.72	1.22	0.377943	1.16879
1192		31.5178	5.1021	7.0687	45.6736	5.0043	17.1948		54.381	7.1967	54.7244	63.3582	54.3	9.7115	68.3333		8.65922	3.99979	8.1084	5.5	7.6593	5.1927	7.1342		75.1228	78.7115	79.6339	73.3781	86	87.1687	90		56.8887	60.5149	55.2438	56.1448	60	58.874	51.0706	132		1.51	0.79	0.91	1.67	0.778462	1.25995
1193		4.8537	1.8742	4.3981	16.2165	1.7493	NA		30.0448	1.2725	79.0299	47.8869	NA	4.55075	NA		6.67637	5.00081	5.0084	5.5	7.6593	3.3156	7.4573		82.5462	75.7093	80.8147	75.2481	NA	83.829	NA		52.6928	53.592	50.3069	51.9473	NA	55.7826	46.5025	NA		0.77	0.46	0.73	1.24	0.439222	NA
1194		16.9321	1.6605	6.5412	25.2341	2.5863	11.5853		46.0533	7.2653	55.6258	43.6635	37.3	6.8043	NA		8.14319	5.50081	5.1084	4.5	3.6593	3.6134	6.028		64.5862	67.5676	74.0975	64.1438	80	76.9764	NA		54.3025	57.7533	53.1893	55.1136	57.5	56.8708	47.7269	NA		1.25	0.42	0.88	1.42	0.554647	1.09986
1275		3.3019	1.923	6.5077	8.5561	4.0767	1.84592		5.9569	3.0104	12.0399	40.0327	37.5	7.0382	35		6.94055	1.4997	8.6084	7.5	8.1593	3.3863	5.1442		91.279	104.97	111.05	97.9914	116	108.44	130		54.4114	55.7249	49.9946	53.7293	58.5	57.6753	48.4418	132		0.63	0.47	0.88	0.98	0.705581	0.454222
1301		10.9979	1.8774	10.8876	21.3168	1.5694	9.56998		62.67	8.5294	64.698	38.6182	34.8	6.0756	NA		7.33373	2.49979	5.1084	4.5	7.1593	7.2934	8.9122		80.0283	70.9857	78.6539	72.1147	85.5	83.9253	NA		57.0425	58.3673	53.4522	55.8321	59	57.1732	50.1332	NA		1.08	0.46	1.08	1.35	0.409832	1.02407
1302		10.3253	3.2318	11.0788	49.6063	2.1113	14.3285		30.9717	6.8467	73.6766	48.9579	60	20.511	77.5		7.44414	5.49902	2.6084	4	3.1593	4.5889	4.1446		88.6626	78.8848	84.3273	79.5147	95.5	103.56	97.5		53.659	55.2245	49.2019	54.6176	57.5	55.6598	48.0762	134		1.05	0.63	1.08	1.7	0.492942	1.1855
1303		9.4218	3.1504	6.4604	17.4036	1.5813	25.7908		55.2433	4.3346	69.378	44.1431	73.1	6.5833	NA		6.39017	4.99919	4.6084	6	4.6593	1.6534	3.5716		72.5004	72.7046	75.733	68.53	78.5	72.1472	NA		52.871	53.935	50.4405	52.2628	57.5	54.9178	45.9992	NA		1.02	0.62	0.87	1.26	0.411838	1.42799
1304		14.7137	1.4234	8.136	29.9503	2.173	9.46731		49.5465	12.4999	80.5435	44.7895	24.3	21.8475	73.3333		7.90696	4.9991	5.6084	5	7.6593	4.2884	7.8576		74.1923	75.3069	76.2136	72.404	80	83.3412	87.5		56.5722	58.0969	53.3259	56.4663	59.5	58.3716	50.1517	133		1.2	0.38	0.96	1.49	0.50147	1.01984
1305		8.126	1.0767	4.243	22.2276	1.7131	6.02		12.2544	1.5122	33.2903	63.5975	30.4	10.6468	40		7.9277	5.50053	7.0084	7	7.1593	5.6687	7.5399		79.2516	74.3559	79.1402	75.1925	86.5	87.5826	87.5		58.0468	60.9672	59.6903	58.1355	59.5	59.1691	51.4795	132		0.96	0.32	0.72	1.37	0.433466	0.846337
1306		9.7411	1.788	7.8892	36.427	2.6339	18.4741		26.9081	1.9063	76.6484	37.7889	50.5	11.2049	28		8.3769	6.49968	6.1084	7	5.1593	6.8116	6.0636		77.8144	75.4931	75.1066	72.19	88.5	73.2651	97.5		50.5644	48.6652	48.0637	51.0623	54	54.3714	44.0407	125		1.03	0.45	0.95	1.57	0.560373	1.28946
1307		8.637	2.2623	9.5162	20.7924	1.3966	12.0546		11.8217	3.0847	76.8324	39.1951	57	10.3164	NA		6.5271	6.50046	6.6084	6.5	5.1593	4.3008	5.6398		71.0835	71.9905	78.6832	68.7978	78	76.9719	NA		53.3971	53.6481	49.0958	52.5218	58	56.3094	46.0662	NA		0.98	0.51	1.02	1.34	0.379596	1.11576
1308		8.9107	1.9154	6.7276	17.2456	1.9487	9.52522		30.1296	19.6752	80.376	66.4053	42	7.9981	43.3333		5.42481	3.50011	4.1084	3.5	5.1593	3.6687	6.3673		74.3029	76.8032	82.4268	73.4014	89.5	83.1454	97.5		53.7913	52.866	48.4579	51.8089	58.5	56.171	46.0547	126		1	0.46	0.89	1.26	0.469631	1.02223
1309		20.7883	3.5435	15.8441	33.4446	2.7267	9.14583		31.9044	10.672	92.232	64.5755	44	12.5102	66.6667		7.92908	4.99884	2.1084	2.5	3.6593	4.6534	4.0236		68.3181	68.3271	74.4002	65.9081	90	80.166	80		55.9626	55.7089	53.8699	55.6782	59.5	58.2115	47.3995	130		1.34	0.66	1.23	1.54	0.571324	1.00629
1310		22.825	2.0686	9.1028	24.6045	2.5824	13.6826		32.3593	7.9148	78.9874	48.7772	44.9	18.1122	49.1667		8.27839	4.99877	5.1084	3.5	6.1593	4.0806	5.7209		88.563	72.2836	81.1969	73.2125	85	84.5257	90		53.6513	55.6877	52.2915	53.7678	60	56.8677	48.4533	130		1.38	0.49	1	1.41	0.554174	1.1668
1311		17.111	2.5263	6.123	34.3532	4.6806	17.3236		43.2937	6.0935	55.4315	66.5735	53.3	19.867	65		7.07231	6.00018	6.7084	4	5.1593	4.6534	6.3226		85.7938	81.4706	86.9608	80.2981	95	90.6278	97.5		55.0152	57.0879	52.1839	54.8155	58	57.8361	49.524	133		1.26	0.55	0.85	1.55	0.754394	1.26301
1312		16.6224	1.6914	8.0158	31.1751	1.6893	8.66725		48.0389	6.2866	79.1268	77.8043	18.4	31.9009	59.1667		5.63352	4.00014	1.6084	4	3.1593	5.5464	3.8586		72.2943	81.4631	79.5829	72.9685	81.5	85.5454	95		55.4845	56.3091	51.5281	55.9202	58	57.7402	46.966	133		1.25	0.43	0.96	1.51	0.429639	0.985303
1313		31.4192	2.2948	8.755	32.6384	2.5586	22.863		58.2837	3.6225	66.6444	56.5794	63.8	21.4447	75		7.60809	3.49959	4.1084	6	6.1593	8.2753	6.2784		80.1109	74.7287	77.8683	73.516	76	78.7986	90		57.876	58.7095	51.4357	56.073	57.5	59.0484	50.9605	130		1.51	0.52	0.99	1.53	0.551279	1.37772
1314		17.5134	3.2272	15.2572	35.0196	3.1852	15.9585		77.7111	11.3628	89.1466	72.329	59.9	23.358	76.6667		5.42588	3.50042	1.6084	2	3.6593	3.1135	3.5711		75.0035	72.9299	79.2831	71.0485	78.5	80.667	87.5		54.275	54.9443	49.2213	53.9371	58	56.3163	46.4605	130		1.27	0.63	1.21	1.56	0.621716	1.22939
1315		NA	2.077	13.2963	34.5874	2.4732	11.165		NA	9.9728	77.5404	66.8985	45.8	14.7462	56.6667		6.97109	4.50098	3.0084	2.5	2.1593	3.9598	6.1		NA	72.5896	74.5452	68.7043	77.5	83.0935	87.5		NA	54.8829	53.419	54.6478	56	57.2642	47.3141	132		NA	0.49	1.16	1.55	0.54073	1.08511
1316		18.4282	2.469	9.7643	21.5668	1.2207	19.7025		57.9928	4.0667	79.0315	41.9315	44.4	13.0083	40		5.95273	4.49877	2.2084	4.5	5.6593	4.2234	5.9787		71.8447	76.8219	76.5697	70.5598	80	76.6574	92.5		55.0386	56.3758	50.6768	53.5833	55.5	56.15	46.4605	128		1.29	0.54	1.03	1.35	0.34649	1.31602
1317		10.4193	2.1525	8.3014	24.2156	6.0028	10.5307		17.3366	7.8683	66.5632	25.9654	27	19.0224	45		7.85934	2.49996	6.1084	5	5.1593	2.9779	5.2518		91.9058	84.0543	87.4554	83.3647	96	94.6543	102.5		54.5071	56.9947	50.1512	53.8992	58	56.6636	48.1332	132		1.06	0.5	0.97	1.4	0.845272	1.06186
1318		14.1086	3.9311	7.8923	35.094	7.9714	6.675		28.1432	0.9487	65.3846	52.4525	38	13.0479	50.8333		7.45279	5.50004	4.1084	6.5	6.1593	4.5154	9.0847		89.3361	80.9916	90.1557	82.3881	90.5	97.9828	100		55.6127	58.455	53.666	55.4656	59.5	55.9448	49.6874	132		1.18	0.69	0.95	1.56	0.95286	0.885078
1319		16.1389	7.1747	10.9448	26.0891	5.1827	13.69		12.939	1.1707	57.8191	49.7284	51.3	8.7016	45.8333		7.00228	4.50018	3.5084	5	4.1593	3.1762	7.0264		90.6313	85.4695	89.1049	83.9581	93.5	96.9854	100		54.8447	56.1547	50.1438	53.8288	56.5	57.098	48.3322	132		1.23	0.91	1.08	1.43	0.791178	1.16702
1320		30.1539	5.5939	15.1591	33.1254	4.6215	7.5482		63.3552	4.1209	87.9551	68.6874	55.1	5.9099	42.5		6.94377	4.00042	5.6084	2.5	5.1593	2.9779	4.5979		72.04	72.7243	75.0037	68.8114	97	92.0909	105		55.1418	57.5448	50.6934	54.8847	58	56.8024	48.4212	132		1.49	0.82	1.21	1.53	0.749852	0.931875
1321		11.8177	3.3746	16.243	33.4179	9.3359	15.8276		19.7746	1.729	55.0643	76.6657	56.5	19.1975	67.5		4.05016	1.49937	1.6084	2.5	3.1593	2.0342	5.6954		71.41	88.6861	94.2158	80.3314	92.5	100.58	102.5		53.9731	54.5391	51.9413	53.9676	57.5	58.3634	47.9605	128.5		1.11	0.64	1.24	1.54	1.01435	1.22602
1322		5.8631	1.2933	13.7329	16.6155	1.5927	7.80174		9.2461	0.4926	77.0013	22.1597	10	1.77935	12.1667		7.64082	4.50148	8.1084	6.5	5.6593	5.1492	5.2445		89.0251	81.1782	79.6468	78.8447	82	81.0471	92.5		54.3643	54.6799	49.4301	52.1685	58	55.6393	48.9418	125		0.84	0.36	1.17	1.25	0.413752	0.944569
1323		10.2222	1.6671	5.5124	21.0399	2.476	NA		36.8463	10.3054	69.6972	43.5571	NA	9.2674	NA		6.09201	5.99898	1.6084	4	6.6593	3.7554	6.0568		79.4527	75.498	81.6417	74.4214	NA	86.5774	NA		53.8693	56.4016	50.1246	53.1237	NA	56.5457	46.5349	NA		1.05	0.43	0.81	1.34	0.54108	NA
1324		9.944	2.0731	9.7681	20.9728	1.3115	NA		30.3102	5.5886	66.0412	65.9857	NA	8.8127	NA		8.55519	4.50084	6.1084	4	6.6593	3.9043	5.6759		73.3006	78.3024	80.8416	73.0381	NA	82.8476	NA		52.5913	54.4774	47.8715	52.4137	NA	54.9243	45.3554	NA		1.04	0.49	1.03	1.34	0.363894	NA
1325		10.7173	2.8702	5.3986	13.6049	2.6656	NA		9.5305	5.7691	43.0541	39.0011	NA	12.8289	NA		7.35744	4.49977	7.1084	6.5	7.6593	4.3737	9.2449		77.1298	68.7784	76.7625	71.0125	NA	83.1485	NA		54.2664	56.0989	51.2258	52.8129	NA	56.1954	45.4419	NA		1.07	0.59	0.81	1.16	0.564145	NA
1326		10.322	3.0045	7.7326	25.2626	2.1938	NA		33.7322	3.147	75.2609	37.2803	NA	10.2672	NA		7.43152	6.50029	4.1084	2	3.1593	4.054	-		74.8346	76.1944	81.8801	73.1914	NA	88.9049	NA		51.792	53.8877	50.3457	51.9255	NA	55.4613	46.0057	NA		1.05	0.6	0.94	1.42	0.504308	NA
1327		7.0156	1.2332	4.3818	14.5219	2.2888	NA		30.2146	12.1406	67.7965	38.696	NA	5.1429	NA		6.45629	4.99982	1.7084	5.5	6.6593	4.0477	7.3291		79.9626	71.3542	81.6566	71.7263	NA	82.3822	NA		51.4413	53.934	48.0576	52.0291	NA	55.337	46.1101	NA		0.9	0.35	0.73	1.19	0.517037	NA
1328		5.4157	1.8622	6.7255	12.7713	1.5544	NA		22.891	1.7653	65.6319	46.8241	NA	7.3748	NA		7.888	7.0006	4.1084	5	6.1593	4.7588	7.0479		77.2389	79.433	83.0412	74.076	NA	87.2805	NA		52.3624	56.1969	50.2066	53.7306	NA	56.3651	46.9418	NA		0.81	0.46	0.89	1.14	0.407289	NA
1329		24.4356	4.9264	8.3217	27.6291	5.0863	10.3		57.8751	3.3165	36.1024	64.0963	18.4	13.31	64.1667		7.5369	5.00109	6.2084	4	6.6593	5.0477	7.4152		75.8025	73.648	75.0039	70.3747	90	85.0338	87.5		59.6104	62.1329	56.5892	57.9964	59.5	59.2678	51.2124	135		1.41	0.77	0.97	1.46	0.784353	1.05308
1330		3.8854	1.6398	13.8895	14.1538	1.7904	9.81176		4.4982	-0.2555	62.062	35.1756	30	12.3764	11.8333		6.01549	1.4989	6.7084	2.5	2.1593	3.2447	4.9011		67.4283	90.5867	87.4566	77.3847	87.5	91.89	97.5		55.4715	54.8451	50.6802	51.5398	54.5	55.2528	47.9418	124		0.69	0.42	1.17	1.18	0.445666	1.0339
1331		13.1623	2.6767	14.905	31.7507	0.6356	11.21		23.9906	3.1667	58.679	64.9311	46.8	3.0487	NA		7.81316	3.50084	6.6084	6	6.6593	4.803	5.7446		69.3573	74.7167	80.8326	70.5281	86	73.595	NA		50.3399	51.4008	47.1986	49.7967	55	53.2958	46.6311	NA		1.15	0.57	1.2	1.52	0.213677	1.08672
1332		37.3006	22.8396	39.1319	46.6673	7.3214	19.66		56.6554	2.8199	86.6997	67.8673	56	37.7757	44.1667		5.56769	3.00056	3.1084	2.5	2.1593	3.7601	4.7816		80.0148	74.4093	82.5375	74.5447	86	86.442	87.5		56.6586	53.7217	50.6452	53.3827	59.5	57.4156	47.9185	126		1.58	1.38	1.6	1.68	0.920196	1.31513
1333		43.1704	13.6385	25.3396	59.4977	5.9913	34.255		96.1	4.0308	52.6164	89.7276	43	44.8534	61.6667		5.59688	1.00123	2.6084	3	4.1593	4.5664	4.4325		69.8691	78.3684	82.0109	72.3081	79	86.5488	82.5		61.338	62.0647	58.3665	56.5927	59.5	65.398	57.1149	126		1.65	1.17	1.42	1.78	0.844558	1.54722
1334		4.0261	0.5672	3.648	15.946	1.614	5.17961		0.3624	3.3905	14.1929	22.4068	24.3	3.1516	51.6667		5.98159	6.50039	8.1084	6.5	6.6593	4.2762	6.6484		96.1647	102.94	102.15	95.9747	90	100.62	115		54.4424	55.6446	49.1056	53.8598	55	56.8825	47.8322	130		0.7	0.2	0.67	1.23	0.417306	0.790961
1335		6.8194	3.1162	9.9282	27.5591	2.3137	16.01		-1.104	6.4612	40.8675	33.9122	41.5	7.1862	35.8333		8.12852	6.50077	5.5084	6.5	7.6593	6.1735	7.5851		90.7733	90.9325	97.6313	88.6681	98	93.3075	110		51.1979	51.9383	47.3934	50.6542	56	54.1614	44.9418	127		0.89	0.61	1.04	1.46	0.520313	1.2307
1336		5.1026	0.5322	7.9161	19.1097	2.6812	5.54163		5.9662	2.3098	62.9669	27.7747	49.5	2.5948	22.5		8.05574	4.49991	5.6084	4.5	8.1593	4.6707	9.4251		107.82	108.09	105.56	102.71	118.5	110.65	120		52.7469	52.8606	46.3487	52.3407	56.5	56.9835	46.9973	128		0.79	0.19	0.95	1.3	0.565989	0.815686
1337		2.6272	0.8496	4.4856	20.8939	3.9557	2.55		-4.3059	3.1149	11.4751	19.5069	30.3	2	30.8333		8.06423	2.00056	9.1084	8	8.6593	4.9337	8.0852		105.48	96.1457	115.49	101.26	116.5	106.68	130		54.469	55.3811	50.3087	54.7418	59	57.8134	49.3437	129		0.56	0.27	0.74	1.34	0.695105	0.550228
1338		2.384	1.3201	0.8828	9.6776	1.365	1.6637		11.2659	-0.02307	14.4037	3.8006	9	16.6909	5.33333		7.06267	3.49965	8.6084	5	6.1593	6.5236	7.6528		97.8065	94.8316	97.9406	92.4181	100.5	96.5882	100		56.5759	55.0208	54.937	52.8734	56.5	57.5881	50.1393	124		0.53	0.37	0.27	1.03	0.373831	0.425486
1401		6.7133	1.9916	4.2725	14.9244	2.8868	4.03		16.4733	1.7017	48.3369	33.3927	23.1	9.3403	50.8333		8.31951	5.00035	5.8	5.5	7.335	6.2274	8.8979		88.1183	95.0577	91.7233	87.4825	100.5	99.4321	105		53.1104	54.5523	51.9251	53.7731	57.5	57.58	48.0878	132		0.89	0.48	0.72	1.2	0.589592	0.701568
1402		12.3132	2.3363	5.1443	20.8167	1.3385	10.3942		67.7667	2.6318	56.5474	58.4265	44.8	8.5865	59.1667		8.4209	3.00123	5.25	5.5	5.335	4.1416	6.8796		69.6312	71.4221	73.204	66.6177	75.5	73.5171	82.5		54.5729	57.0829	51.2707	53.6339	58	56.3502	49.5565	129		1.12	0.52	0.79	1.34	0.368937	1.05668
1403		5.8901	1.6858	4.1506	18.6813	3.2067	6.09608		48.3962	2.2708	59.5302	33.0838	23.9	8.6544	51.6667		7.46607	4.00004	6	5.75	7.335	6.5775	7.7482		86.7856	81.4014	86.289	79.3929	91	87.3299	92.5		54.9767	57.5729	51.4952	54.3228	58	58.14	49.449	127		0.84	0.43	0.71	1.29	0.623942	0.851019
1404		10.4673	1.4182	17.0304	30.29	2.694	40.8911		11.611	18.8649	86.4227	76.1821	85.6	11.5311	42.5		5.34854	2.99909	3.1084	2	2.1593	3.2622	4.1126		69.5331	73.4126	75.8542	68.1562	79	73.2938	87.5		52.8586	52.43	49.3412	51.8747	56.5	55.1761	47.0647	124		1.06	0.38	1.26	1.5	0.567497	1.62212
1405		4.3744	3.4839	9.6705	20.3693	1.4946	22.6452		9.6688	8.2304	60.1556	55.757	60	8.9851	NA		5.94613	4.00162	4.1084	4.5	4.6593	5.3722	6.8005		68.5491	74.5148	78.3654	68.6548	79.5	69.6278	NA		51.5661	52.7842	50.2989	52.2418	57.5	55.8005	46.3141	NA		0.73	0.65	1.03	1.33	0.397001	1.37374
1406		8.5509	3.1297	7.7741	21.125	3.3784	18.7		23.3378	15.0227	82.5598	40.8455	72	21.7595	NA		7.387	4.49979	7.1084	3.5	6.6593	4.7588	6.6247		74.3873	79.4412	80.4161	72.282	79.5	85.3893	NA		55.4009	59.011	50.4941	55.6634	58.5	58.5021	49.5407	NA		0.98	0.62	0.94	1.34	0.641315	1.29447
1407		6.3733	1.2234	7.0883	11.5156	1.6728	8.37		29.5767	2.1789	60.5869	28.6763	52.5	5.0363	NA		7.98951	7.00018	6.1084	5	2.6593	4.6825	4.4708		83.0257	83.1323	83.5869	78.5465	91.5	88.921	NA		51.3195	52.4557	47.4258	51.4768	56	54.979	44.8466	NA		0.87	0.35	0.91	1.1	0.426966	0.97174
1408		10.3454	2.9079	11.9439	25.9805	1.9347	21.81		25.916	9.1858	87.7115	72.7575	61.5	4.8833	68.3333		7.00428	4.00007	1.6084	2	6.1593	4.0477	3.7909		75.7038	76.9995	74.4854	72.3532	80	82.2002	85		52.0164	53.101	48.992	52.0193	57.5	56.2692	45.4292	126		1.05	0.59	1.11	1.43	0.467564	1.35813
1409		13.5461	1.3345	8.2128	14.0829	1.0448	14.0972		34.3865	3.64	70.2187	38.2192	74	7.1837	60.8333		6.35744	4.49965	2	2.935	4.585	1.9779	5.6255		68.9397	71.9651	74.5526	67.2207	79	73.3107	85		53.6647	54.0115	50.3249	53.3095	56.5	55.6566	47.3466	127		1.16	0.37	0.96	1.18	0.310651	1.1789
1410		9.1169	3.4968	9.7049	23.265	2.4581	8.68859		11.2129	2.562	55.8652	34.0186	57.3	11.9508	NA		6.62518	5.00186	6.1084	5	4.6593	3.5798	5.2541		75.4216	77.0062	82.7923	73.9647	87	78.2445	NA		52.5572	53.3	50.0065	52.2657	55.5	55.8148	45.8627	NA		1.01	0.65	1.03	1.38	0.538838	0.98626
1411		20.4526	1.4358	7.834	21.7559	1.701	9.13875		48.4127	8.149	70.3891	52.6947	31.5	28.7167	40.8333		7.01941	2.99987	2.5	4.5	5.585	6.5435	4.8495		78.2746	77.9625	78.8924	72.9107	86	85.1548	87.5		53.9277	53.1609	49.3842	52.1228	58	55.5453	47.6311	126		1.33	0.39	0.95	1.36	0.431525	1.00598
1412		11.421	3.1972	11.0595	43.5716	5.602	16.615		53.6797	22.9026	86.043	78.6781	40.5	70.1181	54.1667		4.62175	2.50186	4.7084	3	2.6593	4.6355	3.0245		74.1649	77.0921	77.6597	72.3332	81.5	71.3541	90		54.4892	52.468	50.2603	53.0761	59.5	58.978	47.2421	126		1.09	0.62	1.08	1.65	0.819676	1.24588
1413		3.4543	1.9314	8.853	16.8181	3.1755	18.4379		20.2725	4.2837	92.7943	40.8619	57.8	9.06	55.8333		5.94444	4.5	7.25	4.25	7.085	3.5435	7.4935		78.3636	76.1113	80.0727	75.3213	89	86.3491	92.5		52.0184	55.9393	50.0777	54.347	58	56.3277	45.9722	133		0.65	0.47	0.99	1.25	0.620708	1.28865
1414		5.6606	2.6666	5.7189	18.4543	1.8431	6.03282		19.2094	0.8009	56.0177	41.9876	41	7.5478	26.6667		6.77357	5.0006	3.75	4.25	5.585	3.0477	5.9752		93.689	80.4747	81.2408	80.0557	95	91.3745	100		49.9561	51.8688	49.1778	51.1229	57.5	54.8515	46.28	128		0.82	0.56	0.83	1.29	0.453792	0.84713
1415		9.9476	3.6575	8.7394	26.0264	3.2954	NA		24.8495	0.7356	73.2135	53.7399	NA	17.5463	NA		5.95391	4.99854	3.6084	3	5.6593	4.6706	7.319		81.5809	79.4242	80.3835	76.0181	NA	88.5193	NA		51.7752	55.4193	49.1167	52.9607	NA	55.7869	47.4605	NA		1.04	0.67	0.99	1.43	0.633004	NA
1416		4.6581	0.09607	5.7676	21.5499	3.2623	6.87192		23.3352	0.2548	63.8184	47.4428	24	17.0833	NA		9.13338	4.49951	8.6084	7.5	7.6593	5.7588	7.7448		87.838	90.4695	87.3903	83.8557	86.5	95.9562	NA		56.1023	57.8275	51.5656	54.47	56	57.8335	50.5851	NA		0.75	0.04	0.83	1.35	0.629644	0.896081
1417		11.1796	1.9242	7.8476	27.4971	3.6154	5.945		39.9142	1.922	66.6418	26.3449	34.5	9.0283	59.1667		8.90107	4.99912	3.1084	5	4.1593	6.6872	7.8883		83.8188	78.9525	84.7794	78.0747	91.5	90.978	90		55.4429	56.9085	50.8809	52.9569	60	58.2926	48.449	132		1.09	0.47	0.95	1.45	0.664209	0.841672
1418		5.5909	2.1674	6.9956	19.5962	4.9482	20.0446		18.761	1.1013	62.7763	44.5983	46.3	9.3439	NA		8.99638	7.00035	6.7084	7.5	8.6593	5.1068	7.0625		79.5205	80.716	82.5294	76.4814	95	98.8208	NA		56.4375	57.4597	51.6487	54.1187	57.5	57.5768	48.8554	NA		0.82	0.5	0.9	1.31	0.774386	1.32314
1419		12.6107	1.259	10.7586	41.3278	4.881	19.665		21.6766	2.3864	60.7907	38.4879	43.8	12.5081	45.8333		8.51958	4.9994	5.6084	7	7.6593	5.5992	8.7981		83.9288	88.3585	90.4479	83.1381	92	94.4953	97.5		54.433	56.6786	51.1077	53.7308	57.5	56.9651	49.0547	128		1.13	0.35	1.07	1.63	0.769451	1.31524
1420		9.3276	2.7667	7.5556	26.9429	2.2242	16.3354		63.7628	12.2358	63.822	69.1419	58.3	5.1073	44.1667		7.08965	5.49896	5.1084	4	4.1593	4.8394	8.1227		73.2606	70.5602	78.7308	69.7414	80.5	79.2871	92.5		54.1899	54.8332	48.3627	53.452	56	56.894	47.0647	128.5		1.01	0.58	0.93	1.45	0.508422	1.23893
1421		11.2773	1.6254	13.585	14.7622	2.343	21.3552		28.6517	2.3428	56.0443	80.8059	78.5	22.9924	NA		5.58898	0.999906	3.6084	4.5	4.6593	2.7835	4.1746		73.8488	70.5955	79.0525	70.0581	82	77.8764	NA		50.885	48.8226	47.8006	49.7852	55	55.2967	45.6435	NA		1.09	0.42	1.16	1.2	0.524136	1.34938
1422		24.2887	4.2197	24.5363	59.8449	11.7829	33.0185		50.3458	8.5132	85.9883	87.5177	74.5	67.056	67.5		4.44427	3.50067	3.1084	3.5	3.6593	3.2205	3.1113		80.2191	69.9431	76.2092	71.0147	91.5	94.2074	90		53.4971	53.4058	53.9159	53.5457	55	58.8581	48.0283	126		1.4	0.72	1.41	1.78	1.10663	1.53172
1423		33.4223	10.7556	38.9659	45.5347	7.6059	15.7542		41.7586	10.6622	96.9533	47.0506	35.3	48.6654	60		1.54997	1.00015	3.6084	1.5	1.1593	2.9643	2.9784		84.2715	83.7039	88.9326	81.1914	82	93.4353	100		56.5785	53.064	51.3005	53.2487	58	58.4553	47.5995	128		1.54	1.07	1.6	1.67	0.934796	1.22412
1424		14.4129	6.8637	8.2618	28.0579	3.9915	9.11339		13.6385	1.5402	48.3946	69.8359	17.5	10.7624	55.8333		7.01474	6.49987	8.1084	5	3.6593	3.6244	5.9666		72.4754	84.8664	89.7135	77.9114	96.5	96.3197	105		55.256	60.3127	53.8795	55.844	58.5	57.3039	49.5547	133		1.19	0.9	0.97	1.46	0.698231	1.0049
1425		NA	3.8505	20.4246	29.0881	1.8106	12.1462		NA	6.6389	79.2254	81.4518	54	20.8041	65.8333		6.1404	2.75785	3.7084	5	1.6593	3.4681	2.2199		NA	91.03	92.3886	86.8443	104	94.0152	107.5		NA	51.9433	47.9726	51.5266	55	56.8	44.9103	130		NA	0.69	1.33	1.48	0.448799	1.1188
1426		24.4104	2.8973	4.4201	25.8243	5.4994	5.63545		44.2736	1.3421	25.6557	51.6449	16.8	26.3832	70.8333		7.99442	1.49898	4.0084	2.5	4.1593	4.038	7.7385		87.2938	87.9665	88.9598	83.6314	101.5	98.9053	95		58.9027	61.5255	57.1689	57.1504	60	59.7664	54.2206	133		1.41	0.59	0.73	1.43	0.812873	0.82187
1427		NA	3.1808	NA	NA	2.0746	28.052		NA	6.433	NA	NA	62	9.4358	62.5		NA	NA	6.5084	6.5	NA	4.2688	5.8484		NA	80.8214	NA	NA	86.5	84.3156	97.5		NA	53.1895	NA	NA	55.5	55.4261	46.6149	126		NA	0.62	NA	NA	0.487789	1.46318
1428		14.1964	4.4	12.7673	33.3539	2.5327	16.01		20.5288	16.9482	67.495	79.3932	58.3	37.68	78.3333		0.898916	2.49882	1.6084	2	1.1593	3.591	2.0187		76.3238	80.6773	79.8792	74.5181	79.5	88.8308	95		53.3223	54.1127	50.3729	51.879	57	56.7912	44.9734	129		1.18	0.73	1.14	1.54	0.548107	1.2307
1429		4.8557	1.7872	8.8541	24.7005	1.6498	10.925		3.4001	6.5996	78.7838	22.455	30.8	4.26755	60		7.03608	7.99966	5.1084	5.5	3.6593	4.3394	4.1642		82.6348	82.0677	80.4326	77.2681	90	93.5632	92.5		53.5618	54.9944	49.1364	52.962	56.5	57.3752	46.9292	131		0.77	0.45	0.99	1.41	0.423213	1.07646
1430		NA	NA	10.3063	NA	4.2183	11.8575		NA	NA	47.1522	NA	34.3	11.3388	47.5		NA	NA	2.7084	4.5	NA	5.3365	5.6583		NA	NA	78.6893	NA	90.5	83.2365	95		NA	NA	53.1506	NA	59.5	57.6393	47.9536	132		NA	NA	1.05	NA	0.717529	1.10916
1431		NA	NA	16.8749	NA	4.0556	30.6914		NA	NA	73.9024	NA	70.3	17.9225	60		NA	NA	2.1084	4	NA	3.98	4.0972		NA	NA	78.5717	NA	82	90.2947	97.5		NA	NA	52.815	NA	56.5	57.1705	48.9899	129		NA	NA	1.25	NA	0.703773	1.50094
1432		NA	NA	NA	NA	2.2132	10.4612		NA	NA	NA	NA	48.6	4.9925	41.6667		NA	NA	1.6084	2.5	NA	4.026	4.9469		NA	NA	NA	NA	87.5	89.7774	100		NA	NA	NA	NA	57	55.2211	44.9734	127		NA	NA	NA	NA	0.506938	1.05923
1433		7.2393	1.6608	11.705	13.5175	1.1659	9.4711		18.8734	1.5456	80.6788	40.0655	50.9	6.4836	54.1667		7.0175	2.50091	2.2084	3	4.6593	2.3391	4.5874		78.9101	78.1381	76.4366	73.3881	97.5	89.1276	90		51.3843	50.5762	48.5187	50.9601	56	55.1213	44.9858	129		0.92	0.43	1.1	1.16	0.335638	1.01999
1434		14.0665	3.7072	5.5321	21.1508	3.7982	8.42125		48.0905	6.0957	71.6594	68.4805	63	15.112	63.3333		7.51821	4.00095	5.1084	3.5	7.1593	4.3722	4.9776		89.6349	81.265	89.0311	82.2014	94.5	93.2551	100		55.6115	57.5601	52.5036	55.3312	56	57.4635	48.4795	132		1.18	0.67	0.82	1.35	0.681078	0.974108
1441		NA	NA	NA	NA	2.1252	12.4267		NA	NA	NA	NA	38.5	23.1177	32.5		NA	NA	2.5084	4	2.1593	4.241	3.0753		NA	NA	NA	NA	95.5	89.7132	92.5		NA	NA	NA	NA	58	57.1165	47.6435	129		NA	NA	NA	NA	0.494878	1.12797
1443		NA	NA	NA	NA	9.0415	10.1201		NA	NA	NA	NA	40	45.7743	72.5		NA	NA	NA	NA	4.1593	3.2721	5.9293		NA	NA	NA	NA	91.5	84.159	82.5		NA	NA	NA	NA	60.5	61.4503	57.4256	137		NA	NA	NA	NA	1.0018	NA
1501		NA	NA	NA	NA	2.8042	19.99		NA	NA	NA	NA	51.8	18.4501	28.3333		NA	NA	NA	NA	NA	6.9645	6.0831		NA	NA	NA	NA	85	84.3071	90		NA	NA	NA	NA	59.5	54.7745	49.4684	128		NA	NA	NA	NA	0.580263	1.04611
1502		NA	NA	NA	NA	1.9721	19.94		NA	NA	NA	NA	49.5	11.8244	NA		NA	NA	NA	NA	NA	5.5715	5.9326		NA	NA	NA	NA	84.5	85.2556	NA		NA	NA	NA	NA	55	57.2901	48.0407	NA		NA	NA	NA	NA	0.473063	NA
1503		NA	NA	NA	NA	1.4464	9.885		NA	NA	NA	NA	30.3	5.9321	65.8333		NA	NA	NA	NA	NA	6.1331	4.7353		NA	NA	NA	NA	92	89.6292	92.5		NA	NA	NA	NA	59	57.3793	47.9684	133		NA	NA	NA	NA	0.388527	1.32201
1504		NA	NA	NA	NA	1.2568	15.273		NA	NA	NA	NA	45	3.837	68.3333		NA	NA	NA	NA	NA	6.6242	5.5125		NA	NA	NA	NA	83	82.5338	87.5		NA	NA	NA	NA	58	55.7276	47.3871	129		NA	NA	NA	NA	0.353493	1.32098
1505		NA	NA	NA	NA	1.3301	8.2303		NA	NA	NA	NA	28.3	9.6258	NA		NA	NA	NA	NA	NA	6.1653	7.6168		NA	NA	NA	NA	84	85.5969	NA		NA	NA	NA	NA	59.5	56.8835	47.9185	NA		NA	NA	NA	NA	0.367375	1.03683
1506		NA	NA	NA	NA	1.4738	15.11		NA	NA	NA	NA	45.8	18.3564	46.6667		NA	NA	NA	NA	NA	7.3612	7.2502		NA	NA	NA	NA	98	91.8534	92.5		NA	NA	NA	NA	57.5	55.4355	46.6149	129		NA	NA	NA	NA	0.393365	1.21147
1507		NA	NA	NA	NA	2.9946	16.936		NA	NA	NA	NA	68.3	9.9141	NA		NA	NA	NA	NA	NA	4.5425	6.3027		NA	NA	NA	NA	94	89.2123	NA		NA	NA	NA	NA	55.5	56.6745	47.5407	NA		NA	NA	NA	NA	0.601473	0.965216
1508		NA	NA	NA	NA	2.867	6.53316		NA	NA	NA	NA	24.5	5.3207	65		NA	NA	NA	NA	NA	6.4674	8.2855		NA	NA	NA	NA	92.5	89.971	95		NA	NA	NA	NA	60	57.788	50.0407	133		NA	NA	NA	NA	0.587374	1.2071
1509		NA	NA	NA	NA	1.729	21.3595		NA	NA	NA	NA	49.4	22.0333	67.5		NA	NA	NA	NA	NA	7.3651	6.7153		NA	NA	NA	NA	77	73.6575	85		NA	NA	NA	NA	58	57.2698	47.7421	132		NA	NA	NA	NA	0.436004	1.25372
1510		NA	NA	NA	NA	2.7197	8.54836		NA	NA	NA	NA	33	15.3652	63.3333		NA	NA	NA	NA	NA	5.9765	6.4327		NA	NA	NA	NA	89.5	85.0309	92.5		NA	NA	NA	NA	60	57.7555	49.6393	132		NA	NA	NA	NA	0.570508	0.876977
1511		NA	NA	NA	NA	3.7648	NA		NA	NA	NA	NA	NA	5.1644	NA		NA	NA	NA	NA	NA	3.2723	7.6648		NA	NA	NA	NA	NA	87.6585	NA		NA	NA	NA	NA	NA	57.0587	45.8466	NA		NA	NA	NA	NA	0.678045	1.34946
1512		NA	NA	NA	NA	2.3917	21.215		NA	NA	NA	NA	51	15.1166	45.8333		NA	NA	NA	NA	NA	3.4894	6.3954		NA	NA	NA	NA	82	81.4674	87.5		NA	NA	NA	NA	56.5	56.6584	47.4684	127		NA	NA	NA	NA	0.530417	0.979929
1513		NA	NA	NA	NA	3.456	6.12685		NA	NA	NA	NA	9	13.0287	NA		NA	NA	NA	NA	NA	4.7792	7.865		NA	NA	NA	NA	95.5	94.2389	NA		NA	NA	NA	NA	59	59.2579	50.6219	NA		NA	NA	NA	NA	0.648945	NA
1514		NA	NA	NA	NA	2.5079	10.55		NA	NA	NA	NA	58.5	11.9387	NA		NA	NA	NA	NA	NA	4.665	5.3548		NA	NA	NA	NA	93.5	88.2562	NA		NA	NA	NA	NA	56	56.8917	47.1517	NA		NA	NA	NA	NA	0.545047	1.34665
1515		NA	NA	NA	NA	1.7539	5.59787		NA	NA	NA	NA	35.3	22.76	67.5		NA	NA	NA	NA	NA	3.8562	7.0348		NA	NA	NA	NA	94.5	90.1987	92.5		NA	NA	NA	NA	59	58.2338	50.8895	134		NA	NA	NA	NA	0.439948	0.852898
1516		NA	NA	NA	NA	1.1985	NA		NA	NA	NA	NA	NA	2.86455	NA		NA	NA	NA	NA	NA	4.667	7.6696		NA	NA	NA	NA	NA	91.5375	NA		NA	NA	NA	NA	NA	56.1748	47.8614	NA		NA	NA	NA	NA	0.342126	1.06258
1517		NA	NA	NA	NA	1.6942	NA		NA	NA	NA	NA	NA	8.6829	NA		NA	NA	NA	NA	NA	3.8278	5.1433		NA	NA	NA	NA	NA	89.8413	NA		NA	NA	NA	NA	NA	57.1554	48.5407	NA		NA	NA	NA	NA	0.43043	0.819404
1518		NA	NA	NA	NA	6.4305	NA		NA	NA	NA	NA	NA	23.8534	NA		NA	NA	NA	NA	NA	5.4315	7.4996		NA	NA	NA	NA	NA	90.1963	NA		NA	NA	NA	NA	NA	58.2744	49.1566	NA		NA	NA	NA	NA	0.871018	NA
1519		NA	NA	NA	NA	4.7466	NA		NA	NA	NA	NA	NA	10.0619	NA		NA	NA	NA	NA	NA	5.7978	5.9083		NA	NA	NA	NA	NA	90.7276	NA		NA	NA	NA	NA	NA	57.8594	48.3995	NA		NA	NA	NA	NA	0.759411	NA
1520		NA	NA	NA	NA	3.7234	17.8697		NA	NA	NA	NA	52.3	13.2118	NA		NA	NA	NA	NA	NA	5.9573	8.1198		NA	NA	NA	NA	83	89.1486	NA		NA	NA	NA	NA	56	57.2849	49.8141	NA		NA	NA	NA	NA	0.674255	NA
1521		NA	NA	NA	NA	1.2647	5.63827		NA	NA	NA	NA	38.3	5.6277	49.1667		NA	NA	NA	NA	NA	4.6509	2.964		NA	NA	NA	NA	86.5	88.9954	97.5		NA	NA	NA	NA	55	55.9037	45.1435	127		NA	NA	NA	NA	0.355011	NA
1522		NA	NA	NA	NA	2.0589	9.425		NA	NA	NA	NA	53.3	14.9982	NA		NA	NA	NA	NA	NA	4.2488	3.9081		NA	NA	NA	NA	83.5	78.5963	NA		NA	NA	NA	NA	57	55.9295	44.93	NA		NA	NA	NA	NA	0.485565	1.27576
1523		NA	NA	NA	NA	1.2915	22.6431		NA	NA	NA	NA	72.4	12.6068	NA		NA	NA	NA	NA	NA	6.7464	4.3012		NA	NA	NA	NA	79	79.9176	NA		NA	NA	NA	NA	53	56.7892	45.78	NA		NA	NA	NA	NA	0.36012	0.822055
1524		NA	NA	NA	NA	2.8993	20.435		NA	NA	NA	NA	70.3	7.8812	NA		NA	NA	NA	NA	NA	3.3303	6.9611		NA	NA	NA	NA	87.5	78.6049	NA		NA	NA	NA	NA	55	55.3519	45.43	NA		NA	NA	NA	NA	0.590987	1.01808
1525		NA	NA	NA	NA	3.6636	14.6909		NA	NA	NA	NA	51.3	4.3418	46.6667		NA	NA	NA	NA	NA	5.5911	7.863		NA	NA	NA	NA	88.5	93.343	95		NA	NA	NA	NA	55.5	55.8205	45.5662	126		NA	NA	NA	NA	0.668721	1.3737
1526		NA	NA	NA	NA	2.6255	10.1677		NA	NA	NA	NA	62	6.2262	NA		NA	NA	NA	NA	NA	3.8155	8.4472		NA	NA	NA	NA	93.5	87.5678	NA		NA	NA	NA	NA	55	55.2622	45.0995	NA		NA	NA	NA	NA	0.559368	1.33112
1527		NA	NA	NA	NA	2.1564	15.7363		NA	NA	NA	NA	57.8	6.7759	NA		NA	NA	NA	NA	NA	6.2236	7.233		NA	NA	NA	NA	84	92.17	NA		NA	NA	NA	NA	56	57.7378	49.9966	NA		NA	NA	NA	NA	0.499192	1.19565
1528		NA	NA	NA	NA	1.0157	10.2913		NA	NA	NA	NA	35.6	10.4022	NA		NA	NA	NA	NA	NA	7.0173	8.5068		NA	NA	NA	NA	82	83.6101	NA		NA	NA	NA	NA	58	57.8815	49.9684	NA		NA	NA	NA	NA	0.304426	1.04796
1529		NA	NA	NA	NA	1.8018	6.79412		NA	NA	NA	NA	30	16.1756	65		NA	NA	NA	NA	NA	3.0551	4.7833		NA	NA	NA	NA	76	78.3162	85		NA	NA	NA	NA	60.5	56.9104	48.024	132		NA	NA	NA	NA	0.447437	1.22366
1530		NA	NA	NA	NA	2.1831	8.87376		NA	NA	NA	NA	31.3	10.1095	NA		NA	NA	NA	NA	NA	7.922	5.5746		NA	NA	NA	NA	92.5	89.9574	NA		NA	NA	NA	NA	57.5	57.2218	46.7503	NA		NA	NA	NA	NA	0.50285	1.05275
1531		NA	NA	NA	NA	2.4099	15.37		NA	NA	NA	NA	59	8.4846	NA		NA	NA	NA	NA	NA	1.8672	4.2545		NA	NA	NA	NA	84	79.8096	NA		NA	NA	NA	NA	58	56.7108	47.28	NA		NA	NA	NA	NA	0.532742	0.891767
1532		NA	NA	NA	NA	2.2043	6.74125		NA	NA	NA	NA	27.4	3.40425	33.3333		NA	NA	NA	NA	NA	6.5385	8.4899		NA	NA	NA	NA	95.5	95.1887	97.5		NA	NA	NA	NA	55.5	56.2531	45.1517	126		NA	NA	NA	NA	0.505733	0.994483
1533		NA	NA	NA	NA	2.1662	6.17		NA	NA	NA	NA	22	2.505	46.6667		NA	NA	NA	NA	NA	4.9565	8.6915		NA	NA	NA	NA	94.5	94.8809	100		NA	NA	NA	NA	59	55.9589	46.4336	129		NA	NA	NA	NA	0.500538	1.21405
1534		NA	NA	NA	NA	1.5823	8.54		NA	NA	NA	NA	39.5	1.5543	31.6667		NA	NA	NA	NA	NA	5.5973	8.4996		NA	NA	NA	NA	92.5	90.4231	97.5		NA	NA	NA	NA	59.5	56.9897	49.2447	128		NA	NA	NA	NA	0.412007	0.888811
1535		17.2821	1.6051	NA	NA	2.2272	12.585		28.8239	3.1831	NA	NA	31.3	10.7418	58.3333		NA	NA	3.8916	2.5	NA	6.6286	6.4009		75.2962	76.6087	NA	69.909	83.5	81.2406	87.5		53.1575	55.6586	NA	NA	59.5	56.6726	47.466	131		1.26	0.42	NA	NA	0.508826	0.855519
1536		7.2861	2.282	NA	NA	4.1909	9.485		21.3061	1.4415	NA	NA	44	5.5348	26.6667		NA	NA	7.1916	5.71	NA	6.8824	6.4152		77.3106	83.4629	NA	76.1132	89	81.5976	95		52.1467	54.2252	NA	NA	55	55.8137	46.6435	127		0.92	0.52	NA	NA	0.715243	0.979548
1537		8.9558	3.6125	NA	NA	2.8798	11.6786		2.0458	1.1491	NA	NA	50	7.0554	30.8333		NA	NA	7.3916	5.5	NA	5.7698	5.4504		87.6576	81.9957	NA	82.0766	84	89.4403	97.5		53.0329	53.9023	NA	NA	54.5	57.2827	47.4966	126		1	0.66	NA	NA	0.588809	1.13306
1538		5.1063	1.4859	NA	NA	2.1733	9.34505		16.6883	1.3955	NA	NA	34.5	9.5475	48.3333		NA	NA	6.8916	6.5	NA	5.4201	7.8759		88.5843	90.5396	NA	86.2705	96	91.9601	105		50.9119	52.2497	NA	NA	56	54.8753	44.7206	128.5		0.79	0.4	NA	NA	0.501511	1.02057
1539		4.1841	2.6945	NA	NA	1.5799	6.91021		2.8397	2.1364	NA	NA	42	8.1235	60		NA	NA	6.3916	5	NA	3.829	5.8288		82.0236	81.9672	NA	78.7055	91	89.1638	92.5		51.8343	54.4852	NA	NA	56	57.6722	47.4981	128		0.71	0.57	NA	NA	0.411603	1.10307
1540		NA	0.904	NA	NA	1.8351	10.1205		NA	1.8874	NA	NA	47	10.4498	12.6667		NA	NA	7.8916	6	NA	8.7073	8.5544		NA	87.3004	NA	NA	87	88.8905	90		NA	52.4653	NA	NA	54	55.5932	46.3778	125		NA	0.28	NA	NA	0.452568	1.01473
1541		NA	1.018	NA	NA	3.2632	17.425		NA	5.1649	NA	NA	52.5	17.2847	46.6667		NA	NA	4.8916	4	NA	3.6957	6.6778		NA	71.9919	NA	NA	84.5	88.0652	87.5		NA	53.5274	NA	NA	55	55.854	46.4292	126		NA	0.3	NA	NA	0.629736	0.898188
1542		NA	1.6239	NA	NA	1.8265	15.84		NA	1.7245	NA	NA	51	13.7229	27.5		NA	NA	7.8916	6.5	NA	5.4211	7.521		NA	81.6477	NA	NA	90.5	78.0006	92.5		NA	57.2713	NA	NA	56	55.9463	48.5407	128		NA	0.42	NA	NA	0.451249	1.04612
1543		NA	1.5036	NA	NA	2.5099	15.5667		NA	8.0015	NA	NA	63.4	13.1961	61.6667		NA	NA	6.8916	5	NA	5.8335	7.1777		NA	83.1846	NA	NA	87	86.4053	90		NA	57.8316	NA	NA	57.5	57.6672	49.4292	132		NA	0.4	NA	NA	0.545295	1.26541
1544		NA	1.8056	NA	NA	3.1924	9.73223		NA	3.268	NA	NA	47	27.5085	56.6667		NA	NA	5.8916	4.5	NA	4.4854	7.993		NA	81.6116	NA	NA	90	89.1876	97.5		NA	57.2959	NA	NA	59	58.1809	50.0762	132		NA	0.45	NA	NA	0.622463	1.22634
1545		7.1023	1.4361	NA	NA	2.2048	7.18		30.1919	6.0393	NA	NA	32.8	11.7356	61.6667		NA	NA	2.3916	4.5	NA	4.2764	5.4701		88.2745	78.1914	NA	80.8766	91.5	92.2097	100		53.6591	54.6537	NA	NA	57.5	55.8095	48.0662	132		0.91	0.39	NA	NA	0.505801	1.21924
1546		4.2107	0.3488	NA	NA	1.8913	NA		10.5176	2.2968	NA	NA	NA	9.4587	NA		NA	NA	7.3916	7.5	NA	6.3256	6.8641		77.4065	77.2481	NA	74.0405	NA	79.7476	NA		51.9002	55.5076	NA	NA	NA	56.819	47.4899	NA		0.72	NA	NA	NA	0.461093	1.03069
1547		3.9658	1.773	NA	NA	2.6233	NA		42.5815	7.37	NA	NA	NA	8.9164	NA		NA	NA	8.3916	5.5	NA	6.9544	6.6689		76.4049	75.8863	NA	72.8555	NA	86.5869	NA		51.4061	54.1688	NA	NA	NA	57.6388	47.8322	NA		0.7	0.44	NA	NA	0.559104	0.912753
1548		9.342	1.7416	NA	NA	0.4819	NA		26.4739	1.8982	NA	NA	NA	1.5	NA		NA	NA	5.3916	4	NA	3.7506	7.7152		80.9836	78.0643	NA	76.2305	NA	80.1049	NA		52.4422	56.2128	NA	NA	NA	55.8021	45.5844	NA		1.01	0.44	NA	NA	0.170819	NA
1549		NA	2.3511	NA	NA	4.4375	6.24402		NA	2.7286	NA	NA	27.3	13.6132	42.5		NA	NA	5.3916	4	NA	2.9709	5.0116		NA	79.7234	NA	NA	89	94.0052	100		NA	58.5168	NA	NA	57	57.844	48.4722	130		NA	0.53	NA	NA	0.735399	NA
1550		9.8448	3.3232	NA	NA	3.8517	15.663		24.9446	2.9135	NA	NA	48	13.7836	38.3333		NA	NA	7.3916	5.5	NA	4.9734	8.5647		82.9123	81.9197	NA	79.1255	81.5	90.1993	90		54.9701	55.3913	NA	NA	55.5	57.7392	47.7879	126		1.04	0.64	NA	NA	0.685894	NA
1551		NA	1.9919	NA	NA	2.51	12.47		NA	4.0622	NA	NA	36	13.547	65.8333		NA	NA	7.8916	8	NA	6.6712	9.028		NA	82.6029	NA	NA	91	91.8357	92.5		NA	55.0109	NA	NA	57	55.8224	45.7734	132		NA	0.48	NA	NA	0.545307	0.859979
1552		NA	1.6213	NA	NA	1.9472	7.86946		NA	3.0618	NA	NA	32.3	6.3509	50.8333		NA	NA	6.3916	8	NA	8.6909	8.9014		NA	84.9043	NA	NA	84.5	93.0676	100		NA	53.4707	NA	NA	58	56.345	46.4419	130		NA	0.42	NA	NA	0.46941	1.22175
1553		NA	3.2063	NA	NA		NA		NA	11.8715	NA	NA	NA	NA	NA		NA	NA	5.3916	4.5	NA	NA	7.7059		NA	76.961	NA	NA	NA	NA	NA		NA	54.1111	NA	NA	NA	NA	45.0995	NA		NA	0.62	NA	NA	NA	1.12937
1554		NA	4.8745	NA	NA	3.7138	NA		NA	5.9917	NA	NA	NA	15.1499	NA		NA	NA	2.3916	2.5	NA	6.218	3.5429		NA	77.9928	NA	NA	NA	86.4147	NA		NA	54.0239	NA	NA	NA	54.866	44.9966	NA		NA	0.77	NA	NA	0.673371	0.947897
1555		NA	1.985	NA	NA	2.3955	NA		NA	2.3712	NA	NA	NA	7.7893	NA		NA	NA	6.3916	4	NA	3.1398	7.2151		NA	74.4777	NA	NA	NA	88.8198	NA		NA	52.6924	NA	NA	NA	56.2446	45.6225	NA		NA	0.47	NA	NA	0.530904	NA
1556		8.2208	2.3013	NA	NA	1.4989	16.865		36.9994	3.8907	NA	NA	45	15.427	45.8333		NA	NA	4.3916	3.5	NA	3.5278	4.4251		72.4689	80.6973	NA	73.2955	76	80.6813	92.5		52.7038	53.3493	NA	NA	58	56.4487	46.5322	128		0.96	0.52	NA	NA	0.397749	NA
1557		5.272	2.4292	NA	NA	2.4734	14.7688		20.5284	7.7309	NA	NA	36.9	5.0713	37.5		NA	NA	4.8916	6.5	NA	7.1038	7.4663		81.2359	81.2454	NA	77.9555	86	87.7663	90		52.2536	53.7254	NA	NA	56.5	56.5432	45.6311	126		0.8	0.54	NA	NA	0.540755	NA
1558		NA	1.679	NA	NA	2.5763	7.64551		NA	3.3262	NA	NA	37.8	6.6145	42.5		NA	NA	4.8916	4	NA	3.5176	4.4996		NA	80.033	NA	NA	86	91.1408	97.5		NA	53.8567	NA	NA	57	54.9256	46.4256	128		NA	0.43	NA	NA	0.553434	1.252
1559		NA	2.1101	NA	NA	5.0494	12.3073		NA	2.818	NA	NA	33	15.7767	44.1667		NA	NA	8.8916	7	NA	8.6973	5.9557		NA	78.5456	NA	NA	87	90.4364	90		NA	58.3323	NA	NA	58	58.2525	49.4418	130		NA	0.49	NA	NA	0.781712	1.1978
1560		NA	1.4536	NA	NA	1.0777	16.8392		NA	0.3302	NA	NA	70.5	9.1	47.5		NA	NA	7.8916	5	NA	7.3733	7.248		NA	74.8276	NA	NA	84	81.8656	87.5		NA	54.2408	NA	NA	54.5	56.0415	46.8871	126		NA	0.39	NA	NA	0.317583	0.936791
1561		NA	0.9306	NA	NA	1.895	6.66063		NA	0.5389	NA	NA	26.6	4.32695	53.3333		NA	NA	6.3916	7.5	NA	4.7145	9.2836		NA	89.6813	NA	NA	93.5	98.0163	102.5		NA	56.3951	NA	NA	56.5	56.4088	48.43	129		NA	0.29	NA	NA	0.461649	1.12409
1562		NA	2.0939	NA	NA	2.0965	17.025		NA	2.5191	NA	NA	53.8	5.9376	40		NA	NA	6.8916	6.5	NA	4.8725	6.3678		NA	74.8483	NA	NA	85.5	83.4451	92.5		NA	53.2415	NA	NA	58	56.3138	46.422	127		NA	0.49	NA	NA	0.490871	1.25138
1563		NA	2.863	NA	NA	3.3215	12.8358		NA	1.3604	NA	NA	72	10.8306	25.5		NA	NA	8.3916	5	NA	4.4376	7.4858		NA	81.4251	NA	NA	93	90.6143	92.5		NA	52.0425	NA	NA	53.5	55.3289	45.0959	125		NA	0.59	NA	NA	0.635635	0.884264
1564		NA	3.3131	NA	NA	1.5498	4.68879		NA	3.8667	NA	NA	57.8	5.4429	40		NA	NA	2.3916	6	NA	4.2519	4.747		NA	81.1174	NA	NA	78	92.7361	85		NA	58.853	NA	NA	56.5	56.7922	48.966	127		NA	0.63	NA	NA	0.406506	1.25588
1565		NA	2.7591	NA	NA	2.8186	9.73583		NA	2.7051	NA	NA	42.8	5.1572	47.5		NA	NA	6.3916	6	NA	7.7297	7.8778		NA	83.0179	NA	NA	98.5	92.7366	100		NA	55.0175	NA	NA	57.5	56.3355	48.1077	125		NA	0.58	NA	NA	0.581904	1.14101
1566		NA	1.976	NA	NA	2.9799	5.64		NA	0.5779	NA	NA	43	11.261	47.5		NA	NA	8.8916	7.5	NA	7.5339	9.3334		NA	78.1329	NA	NA	84.5	89.4561	92.5		NA	53.0386	NA	NA	58	57.9024	48.9849	132		NA	0.47	NA	NA	0.599872	0.75502
1567		NA	1.9097	NA	NA	1.8088	22.6084		NA	0.6877	NA	NA	62.3	23.2866	27		NA	NA	5.8916	4	8.6307	8.8943	7.7949		NA	77.306	NA	NA	78.5	85.31	85		NA	52.4708	NA	NA	55.5	57.7871	46.9416	126		NA	0.46	NA	NA	0.448521	1.03084
1568		NA	1.6497	NA	NA	2.0689	15.67		NA	13.8275	NA	NA	64	14.9783	55.8333		NA	NA	7.8916	4.5	NA	4.1504	5.5753		NA	76.8331	NA	NA	80.5	84.1875	85		NA	54.462	NA	NA	56	56.7357	49.2124	126		NA	0.42	NA	NA	0.486983	0.822168
1569		NA	2.2078	NA	NA	2.7266	10.9792		NA	5.2915	NA	NA	29.5	6.5595	50.8333		NA	NA	6.8916	6.5	NA	5.1653	7.7353		NA	76.4411	NA	NA	81.5	87.3072	87.5		NA	54.0015	NA	NA	58.5	55.8379	47.8554	128		NA	0.51	NA	NA	0.571313	1.37307
1570		8.1016	2.647	NA	11.9239	0.8982	12.6		12.8204	9.4252	NA	28.5416	51.5	10.2717	45		NA	NA	5.8916	3.5	4.5107	3.5946	4.2482		70.7076	76.1744	NA	70.1505	77.5	74.3816	90		51.6257	54.9219	NA	52.676	55	56.0103	45.4418	126		0.96	0.56	NA	1.11	0.278342	1.22194
1571		6.0141	1.7094	NA	13.2978	0.7208	11.675		31.0334	8.9146	NA	33.4729	58.3	11.9786	55		NA	NA	6.3916	5.5	6.0107	6.8698	6.7038		72.192	73.9233	NA	69.7655	78	81.0544	90		53.6595	56.7771	NA	54.1427	58	57.6218	47.6311	132		0.85	0.43	NA	1.16	0.23573	1.07843
1572		14.0216	1.9694	NA	26.3911	2.2496	25.63		54.1308	2.6541	NA	49.0377	66	5.5569	NA		NA	NA	4.3916	3	2.1207	5.33	5.8685		75.6739	77.6748	NA	74.0366	76.5	80.0493	NA		55.5738	58.6336	NA	55.1428	56	57.2561	46.949	NA		1.18	0.47	NA	1.44	0.51183	1.13354
1573		8.6377	0.1612	NA	13.9482	1.7043	5.25914		19.6289	9.7294	NA	23.4805	51.3	4.4352	48.3333		NA	NA	7.8916	4.5	7.1207	6.1903	7.6681		78.9076	79.3365	NA	75.8355	86.5	91.063	100		52.1802	53.7941	NA	53.8782	56	56.1187	46.9992	130		0.98	NA	NA	1.17	0.432055	1.10295
1574		NA	2.459	NA	14.8836	3.4894	11.77		NA	3.8051	NA	27.0712	49.5	11.1673	39.1667		NA	NA	7.3916	5	5.5107	5.6927	7.0773		NA	74.9942	NA	72.0054	88	90.7732	97.5		NA	54.4391	NA	52.9576	56.5	56.454	47.4533	126		NA	0.54	NA	1.2	0.652188	1.42537
1575		10.6653	1.6516	NA	18.401	1.7653	9.19		36.3873	1.1043	NA	34.9855	35.5	5.681	46.6667		NA	NA	6.8916	5	7.0107	5.5888	6.2941		80.4426	81.1025	NA	77.4805	80.5	81.4722	90		55.1661	56.4969	NA	52.6289	56.5	56.3348	47.9849	132		1.07	0.42	NA	1.29	0.441742	0.796515
1576		NA	1.7762	NA	15.25	2.8015	9.81639		NA	5.5002	NA	55.939	34	15.0894	NA		NA	NA	4.8916	4.5	4.5107	5.916	6.8584		NA	92.4076	NA	89.4254	89.5	87.7753	NA		NA	58.5097	NA	54.7503	58	58.0204	51.0163	NA		NA	0.44	NA	1.21	0.579955	1.10619
1577		NA	1.4437	NA	12.2815	1.5717	11.8869		NA	3.4222	NA	35.9715	49	14.0288	43.3333		NA	NA	8.8916	6.5	7.5107	5.3449	7.8566		NA	72.4061	NA	69.4254	85	80.3714	85		NA	53.7928	NA	53.312	59.5	56.8503	46.8871	126		NA	0.39	NA	1.12	0.41022	1.00817
1578		NA	1.4381	NA	16.2195	0.2919	21.985		NA	4.6119	NA	23.9233	66.3	2.0581	29.8333		NA	NA	7.8916	6	8.5107	7.1001	9.235		NA	67.5046	NA	64.5154	79	70.0528	85		NA	51.6973	NA	50.8224	54	54.2374	45.4533	124		NA	0.39	NA	1.24	0.111229	1.03408
1579		NA	NA	NA	15.7649	1.9693	12.6691		NA	NA	NA	39.5673	54	11.9132	45.8333		NA	NA	8.3916	3.5	7.0107	3.4082	5.7773		NA	NA	NA	NA	81	83.1006	92.5		NA	NA	NA	53.679	55	56.7607	46.6077	129		NA	NA	NA	1.22	0.472654	1.11015
1580		NA	NA	NA	18.0437	1.9222	6.89962		NA	NA	NA	30.0475	34.5	15.0303	51.6667		NA	NA	5.3916	4	7.5107	7.1034	7.0294		NA	NA	NA	NA	84.5	83.4187	97.5		NA	NA	NA	53.4637	57.5	56.6072	47.5995	131		NA	NA	NA	1.28	0.46571	1.36144
1581		NA	NA	NA	15.5083	2.2457	11.805		NA	NA	NA	39.8928	42.3	2.9869	36.6667		NA	NA	NA	NA	8.0107	5.0212	8.028		NA	NA	NA	NA	83	89.6555	97.5		NA	NA	NA	52.6952	55	56.4217	46.7879	126		NA	NA	NA	1.22	0.511308	1.13574
1582		NA	NA	NA	15.4745	2.0099	9.48989		NA	NA	NA	38.7707	61.8	13.396	39.1667		NA	NA	NA	NA	7.0107	5.4044	5.4425		NA	NA	NA	NA	81.5	81.364	95		NA	NA	NA	51.6057	56	56.3903	47.3824	128		NA	NA	NA	1.22	0.478552	0.897606
1583		NA	NA	NA	15.7505	1.7833	12.955		NA	NA	NA	21.1406	23	9.333	28.3333		NA	NA	NA	NA	7.5107	4.302	7.0667		NA	NA	NA	NA	78.5	77.1604	90		NA	NA	NA	52.1636	57.5	55.8097	48.1393	127		NA	NA	NA	1.22	0.44456	1.10738
1584		NA	NA	NA	27.5211	0.7554	17.9365		NA	NA	NA	30.1143	58.5	10.2569	NA		NA	NA	NA	NA	7.1207	4.0789	7.2531		NA	NA	NA	NA	75.5	77.1632	NA		NA	NA	NA	53.8924	56.5	55.9726	48.1311	NA		NA	NA	NA	1.46	0.244376	1.02077
1585		NA	NA	NA	22.109	3.4878	17.255		NA	NA	NA	29.6617	78.8	12.444	NA		NA	NA	NA	NA	5.1207	4.6679	6.2488		NA	NA	NA	NA	83	88.6529	NA		NA	NA	NA	53.2698	55	56.384	48.8778	NA		NA	NA	NA	1.36	0.652033	1.14473
1586		NA	NA	NA	19.1645	2.1898	15.1718		NA	NA	NA	63.8504	76.5	7.9585	NA		NA	NA	NA	NA	6.0107	4.231	4.9701		NA	NA	NA	NA	84.5	77.0196	NA		NA	NA	NA	54.1255	56	55.9487	48.0039	NA		NA	NA	NA	1.3	0.503763	1.2773
1587		7.1831	2.0398	NA	19.3922	1.1358	5.775		27.992	2.9392	NA	31.3965	27	3.65665	58.3333		NA	NA	6.8916	6.5	8.0107	6.9761	6.1581		69.0979	70.0244	NA	67.1966	85	76.2993	87.5		53.3964	53.9812	NA	53.1296	58.5	55.426	47.6149	131		0.91	0.48	NA	1.31	0.329561	1.26138
1588		14.7648	3.0629	NA	13.3333	3.601	11.075		38.0009	8.4441	NA	27.8614	21.9	22.1903	65.8333		NA	NA	5.8916	5.5	7.5107	7.7517	8.2842		77.5671	78.2809	NA	75.0066	80.5	80.7488	85		56.6706	57.3796	NA	54.8335	61	58.7171	50.0163	131		1.2	0.61	NA	1.16	0.662852	1.20876
1589		NA	2.8282	NA	22.6819	2.4062	NA		NA	2.2888	NA	44.4816	NA	18.1511	NA		NA	NA	7.3916	3	5.0907	4.4935	6.0336		NA	80.4358	NA	77.4554	NA	81.2776	NA		NA	53.3231	NA	52.8722	NA	55.7048	44.966	NA		NA	0.58	NA	1.37	0.53227	0.830909
1590		NA	2.8211	NA	19.1641	2.2736	NA		NA	2.8468	NA	38.8833	NA	12.2583	NA		NA	NA	3.3916	5	6.0907	3.6259	7.1534		NA	79.3923	NA	76.4054	NA	88.8368	NA		NA	54.0649	NA	52.2111	NA	54.9425	46.3824	NA		NA	0.58	NA	1.3	0.515026	1.08189
1591		NA	3.6389	NA	27.3535	3.5568	NA		NA	2.2481	NA	25.3383	NA	21.733	NA		NA	NA	6.8916	6	7.3207	5.6117	6.8971		NA	76.1393	NA	73.1554	NA	89.2422	NA		NA	55.7699	NA	53.501	NA	57.814	47.3663	NA		NA	0.67	NA	1.45	0.65866	NA
1592		NA	2.0627	NA	18.5143	2.5803	8.98163		NA	6.579	NA	45.3213	55.5	6.1444	60.8333		NA	NA	4.3916	6.5	6.8207	4.2137	5.0205		NA	77.2647	NA	74.2754	86	83.5968	97.5		NA	54.7554	NA	53.7396	56	55.7671	47.3627	131		NA	0.49	NA	1.29	0.553919	NA
1593		NA	NA	NA	17.7452	1.9614	NA		NA	NA	NA	39.3016	NA	4.7042	NA		NA	NA	5.8916	5.5	5.8207	6.9343	6.555		NA	NA	NA	NA	NA	88.359	NA		NA	NA	NA	51.0048	NA	55.0973	45.4292	NA		NA	NA	NA	1.27	0.471497	NA
1594		NA	NA	NA	20.4754	2.9693	NA		NA	NA	NA	31.0938	NA	11.0373	NA		NA	NA	2.8916	2	2.8207	5.3671	5.1212		NA	NA	NA	NA	NA	86.9177	NA		NA	NA	NA	53.5413	NA	57.6563	47.1332	NA		NA	NA	NA	1.33	0.598714	0.999201
1595		NA	NA	NA	21.0154	4.4375	NA		NA	NA	NA	39.5015	NA	23.2174	NA		NA	NA	0.8916	2.5	3.3207	3.5642	5.2915		NA	NA	NA	NA	NA	88.7597	NA		NA	NA	NA	53.8944	NA	56.9421	48.78	NA		NA	NA	NA	1.34	0.735399	NA
1596		NA	NA	NA	29.2359	6.8744	NA		NA	NA	NA	30.951	NA	14.8703	NA		NA	NA	NA	NA	7.3207	6.3853	7.3224		NA	NA	NA	NA	NA	93.9107	NA		NA	NA	NA	53.3698	NA	57.0368	47.0647	NA		NA	NA	NA	1.48	0.896217	NA
1597		NA	NA	NA	26.1933	2.8897	NA		NA	NA	NA	43.1031	NA	16.9783	NA		NA	NA	NA	NA	4.5507	4.611	5.9231		NA	NA	NA	NA	NA	83.2285	NA		NA	NA	NA	54.4836	NA	55.6735	45.8895	NA		NA	NA	NA	1.43	0.589916	NA
1598		NA	NA	NA	21.3399	2.6322	NA		NA	NA	NA	41.2999	NA	4.8694	NA		NA	NA	NA	NA	6.5507	3.8146	5.7565		NA	NA	NA	NA	NA	80.8161	NA		NA	NA	NA	52.8176	NA	56.9251	45.9899	NA		NA	NA	NA	1.35	0.56017	NA
1599		NA	NA	NA	12.9256	1.5775	NA		NA	NA	NA	37.1503	NA	13.191	NA		NA	NA	NA	NA	2.5507	3.6234	4.6094		NA	NA	NA	NA	NA	84.3348	NA		NA	NA	NA	53.0566	NA	56.0717	47.4336	NA		NA	NA	NA	1.14	0.411199	NA
1600		NA	NA	NA	13.0317	1.3054	10.8457		NA	NA	NA	19.6137	40.5	4.0955	20.8333		NA	NA	3.8916	5	9.5507	6.379	9.0468		NA	NA	NA	NA	88.5	86.9159	92.5		NA	NA	NA	52.8896	56.5	55.7502	46.1908	128		NA	NA	NA	1.15	0.362746	NA
1601		NA	NA	NA	17.9461	1.7592	6.99694		NA	NA	NA	33.9622	25.9	9.3641	NA		NA	NA	NA	NA	6.3207	3.9122			NA	NA	NA	NA	83.5	87.6853	NA		NA	NA	NA	52.3805	56.5	56.3014		NA		NA	NA	NA	1.28	0.440783	NA
1602		NA	NA	NA	16.7352	1.5409	6.99044		NA	NA	NA	25.2265	33	8.2576	NA		NA	NA	NA	NA	6.3207	6.5926	6.6425		NA	NA	NA	NA	84.5	83.3846	NA		NA	NA	NA	53.4836	60	56.6314	48.8614	NA		NA	NA	NA	1.25	0.404988	1.07356
1603		NA	NA	NA	17.2337	2.3143	16.5325		NA	NA	NA	52.0285	25.5	9.5418	NA		NA	NA	NA	NA	3.3207	4.009	5.898		NA	NA	NA	NA	83.5	77.9095	NA		NA	NA	NA	53.0867	59.5	55.6861	45.5762	NA		NA	NA	NA	1.26	0.520392	0.902924
1604		NA	NA	NA	10.4937	1.4508	7.37		NA	NA	NA	33.0498	33	6.2274	40		NA	NA	NA	NA	7.3207	7.0408	8.1417		NA	NA	NA	NA	78.5	77.9738	82.5		NA	NA	NA	56.5293	59.5	57.7472	50.7206	132		NA	NA	NA	1.06	0.389308	0.902571
1605		3.8966	2.6928	NA	15.7104	0.9514	10.8211		8.1943	2.1604	NA	32.5989	55.9	7.1355	29.1667		NA	NA	5.3916	4.5	4.5507	3.8143	5.6252		67.8736	74.8194	NA	68.0555	79.5	81.2386	90		52.7001	53.1751	NA	51.8027	55	55.3247	46.1149	124		0.69	0.57	NA	1.22	0.290346	1.24384
1606		NA	1.388	NA	18.4527	1.7654	13.0656		NA	2.3315	NA	49.9447	37.5	3.43285	50.8333		NA	NA	5.8916	6	5.5507	5.5186	8.271		NA	80.1161	NA	77.1354	92	87.6652	97.5		NA	51.2712	NA	50.5785	57	54.2785	44.1737	127		NA	0.38	NA	1.29	0.441758	0.922725
1607		NA	3.0965	NA	17.3775	1.6944	14.2512		NA	6.43	NA	28.3324	58	6.3168	60		NA	NA	8.3916	8	9.5507	6.1874	7.483		NA	78.1431	NA	75.1554	89	88.5023	92.5		NA	54.6916	NA	52.1946	56	55.1337	48.1095	128		NA	0.61	NA	1.26	0.430462	1.07266
1608		NA	3.13	NA	19.2988	2.4639	14.2307		NA	4.5029	NA	49.1902	61.3	4.8748	37.5		NA	NA	3.3916	6	6.5507	3.161	7.6253		NA	75.8	NA	72.8154	88	91.8894	92.5		NA	54.546	NA	53.1727	55	56.2495	46.9336	126		NA	0.62	NA	1.31	0.539565	1.14816
1609		NA	NA	NA	24.3677	2.9577	13.71		NA	NA	NA	35.2833	48.6	9.7417	NA		NA	NA	NA	NA	6.8207	5.7761	6.2504		NA	NA	NA	NA	88	92.2553	NA		NA	NA	NA	52.5068	57	56.0236	47.1077	NA		NA	NA	NA	1.4	0.597443	1.1833
1610		NA	NA	NA	25.0937	3.7103	14.5885		NA	NA	NA	37.3001	57	9.8217	NA		NA	NA	NA	NA	5.8207	5.5514	6.0834		NA	NA	NA	NA	84	88.1194	NA		NA	NA	NA	52.1289	55	56.3606	47.3663	NA		NA	NA	NA	1.42	0.673049	1.18272
1611		NA	0.5206	NA	12.2061	1.224	9.19		NA	1.7799	NA	30.6537	27.3	6.2443	55		NA	NA	6.3916	3	7.3207	4.5239	6.8995		NA	78.3363	NA	75.3554	87	87.5076	90		NA	56.8687	NA	53.547	55	56.3697	48.8968	130		NA	0.18	NA	1.12	0.347135	1.16761
1612		NA	NA	NA	9.755	2.2269	6.575		NA	NA	NA	16.06	18	17.6247	39.1667		NA	NA	6.8916	5	4.8207	5.9705	8.8897		NA	NA	NA	NA	86.5	87.9325	95		NA	NA	NA	52.3078	56	56.7957	47.0349	130		NA	NA	NA	1.03	0.508786	1.1928
1613		NA	NA	NA	17.4603	2.1935	7.23		NA	NA	NA	30.8544	42	5.8656	50		NA	NA	5.8916	5	6.3207	4.8014	8.6178		NA	NA	NA	NA	84	86.7115	92.5		NA	NA	NA	55.1035	60	58.1382	51.0995	130		NA	NA	NA	1.27	0.504267	1.00817
1614		NA	NA	NA	13.6947	2.2274	19.445		NA	NA	NA	36.8234	49	5.9152	60.8333		NA	NA	5.3916	5	4.8207	3.0238	5.3135		NA	NA	NA	NA	87.5	82.5174	90		NA	NA	NA	53.7617	55	56.1753	46.6435	129		NA	NA	NA	1.17	0.508853	0.879383
1615		NA	NA	NA	11.9172	2.1848	7.715		NA	NA	NA	30.5191	40	6.8774	NA		NA	NA	6.8916	7.5	6.3207	6.5259	7.5824		NA	NA	NA	NA	88	89.7436	NA		NA	NA	NA	51.6746	55	55.2561	45.9103	NA		NA	NA	NA	1.11	0.503082	0.9154
1616		NA	NA	NA	16.6959	1.2831	15.7656		NA	NA	NA	37.0009	24.8	16.9055	61.6667		NA	NA	7.3916	6	7.3207	4.5591	6.1536		NA	NA	NA	NA	81.5	79.6361	85		NA	NA	NA	54.1868	59	55.8148	47.9722	132		NA	NA	NA	1.25	0.358525	1.31059
1617		NA	NA	NA	14.8223	1.4555	4.78703		NA	NA	NA	38.8549	48.8	1.10295	40		NA	NA	6.3916	4	8.5507	3.9697	5.4533		NA	NA	NA	NA	77.5	80.0106	87.5		NA	NA	NA	52.2587	57	55.2556	45.1711	128		NA	NA	NA	1.2	0.39014	0.940267
1618		NA	NA	NA	11.555	1.8325	14.12		NA	NA	NA	42.4749	66	3.9234	46.6667		NA	NA	NA	NA	6.5507	4.0664	4.594		NA	NA	NA	NA	80	82.3352	90		NA	NA	NA	52.1719	55	54.8345	45.7879	129		NA	NA	NA	1.1	0.45217	1.22442
1619		NA	NA	NA	19.2811	1.0837	5.005		NA	NA	NA	28.0375	35	10.2935	NA		NA	NA	6.3916	5.5	6.5507	7.4741	7.2151		NA	NA	NA	NA	85.5	88.5169	NA		NA	NA	NA	54.8512	59	57.4375	48.7734	NA		NA	NA	NA	1.31	0.318835	0.762455
1620		NA	NA	NA	28.3879	3.4239	9.06		NA	NA	NA	49.274	26	8.7199	NA		NA	NA	2.8916	5	7.5507	4.3336	7.1494		NA	NA	NA	NA	92	94.0684	NA		NA	NA	NA	53.7978	59.5	57.8111	48.4103	NA		NA	NA	NA	1.47	0.645805	1.17955
1621		NA	NA	NA	27.1955	3.3179	12.7283		NA	NA	NA	42.5177	53.5	6.73	NA		NA	NA	NA	NA	3.1507	4.915	6.4352		NA	NA	NA	NA	95	93.2709	NA		NA	NA	NA	52.4751	56.5	56.805	46.879	NA		NA	NA	NA	1.45	0.635273	0.778513
1622		NA	NA	NA	8.4115	1.84	2.055		NA	NA	NA	19.7748	11.8	4.2295	44.1667		NA	NA	NA	NA	8.1307	8.2287	7.9992		NA	NA	NA	NA	93	93.3612	97.5		NA	NA	NA	54.0682	58	58.0688	49.0423	132		NA	NA	NA	0.97	0.453318	1.0026
1623		NA	NA	NA	24.5157	3.2311	6.78		NA	NA	NA	33.1008	45.9	13.984	NA		NA	NA	NA	NA	6.6307	4.5704	7.8809		NA	NA	NA	NA	83.5	81.7369	NA		NA	NA	NA	53.2264	60	56.8074	49.8968	NA		NA	NA	NA	1.41	0.626453	1.13762
1624		NA	NA	NA	19.4858	1.5421	18.636		NA	NA	NA	45.7793	58.8	20.6628	31.6667		NA	NA	NA	NA	7.1307	7.0518	8.2616		NA	NA	NA	NA	88.5	80.73	85		NA	NA	NA	52.3112	55	54.8554	45.466	126		NA	NA	NA	1.31	0.405193	0.485011
1625		NA	NA	NA	14.9438	1.6107	13.7796		NA	NA	NA	30.0755	37	3.2405	36.6667		NA	NA	NA	NA	8.1307	4.6526	7.5773		NA	NA	NA	NA	92	82.2171	95		NA	NA	NA	53.6258	58	56.3277	48.3322	129		NA	NA	NA	1.2	0.416757	0.89098
1626		13.8671	NA	12.1671	30.7327	6.2287	4.44763		11.8796	NA	26.7544	49.9888	6.5	14.7127	NA		NA	NA	NA	NA	NA	6.9741	7.5952		85.447	NA	85.472	80.2894	91	96.3954	NA		59.9556	NA	58.7468	57.0769	60	59.9487	51.5878	NA		1.17	NA	1.12	1.5	0.85906	1.29305
1627		3.1101	NA	2.5113	4.663	2.4213	1.42828		3.5364	NA	23.2815	16.7977	22.5	13.4822	19.3333		NA	NA	NA	NA	NA	8.0926	6.7641		81.173	NA	85.8846	78.3544	81.5	84.404	85		57.4649	NA	57.6715	52.598	56.5	59.596	50.0531	124		0.61	NA	0.55	0.75	0.534191	1.16966
1628		14.1015	NA	7.0185	24.4643	7.4243	3.09		10.6138	NA	33.2397	30.8212	9.8	24.4054	26.6667		NA	NA	NA	NA	NA	8.2746	8.0281		76.1845	NA	72.384	69.1094	85.5	86.5607	80		58.4188	NA	57.8988	56.477	58.5	60.8055	51.5959	126		1.18	NA	0.9	1.41	0.925534	0.736207
1629		3.007	2.7272	11.0566	25.5872	3.1904	10.0933		9.9831	4.9256	61.7898	36.6522	35.5	20.2437	NA		NA	NA	NA	NA	NA	4.6362	8.2952		88.4542	86.3213	89.3448	83.5947	93	101.83	NA		54.9734	54.1613	50.1298	53.4513	55	57.0488	47.9416	NA		0.6	0.57	1.08	1.42	0.622255	0.385298
1630		5.7475	1.9126	8.2235	31.2989	2.5534	4.36934		16.9056	0.2833	47.67	35.2805	9.3	31.0231	NA		NA	NA	NA	NA	NA	7.3951	9.0827		86.4106	73.3808	80.1446	75.5347	89.5	87.5921	NA		58.6123	58.3966	55.0987	55.8924	57.5	59.8303	51.5565	NA		0.83	0.46	0.96	1.51	0.550644	0.611723
1631		13.0582	2.7208	11.5267	43.4041	4.0834	6.495		15.2069	1.9475	45.8414	39.937	21.5	28.3542	20		NA	NA	NA	NA	NA	9.5455	8.5071		72.7761	75.0808	82.838	72.4581	90	89.9001	85		58.6381	58.0765	56.5241	54.3868	59.5	65.2838	55.4605	126		1.15	0.57	1.1	1.65	0.706154	1.04506
1632		8.9612	2.7092	7.0405	19.0482	5.423	4.64428		19.659	3.729	56.4554	50.5509	34.8	36.9925	NA		NA	NA	NA	NA	NA	8.693	4.4525		77.4181	63.5721	79.8925	69.1847	85.5	85.0559	NA		59.3476	56.0517	55.4795	56.1247	60	62.3695	50.0025	NA		1	0.57	0.91	1.3	0.807738	0.729921
1633		21.095	2.3751	20.1586	40.7264	3.7028	3.76075		40.6449	0.6802	68.9894	48.1364	36.3	28.1191	19.1667		NA	NA	NA	NA	NA	6.2401	8.0846		80.3339	71.2963	80.4917	72.9314	90	89.6384	92.5		60.9975	60.0087	58.5691	58.0117	60	66.7548	56.9292	126		1.34	0.53	1.33	1.62	0.672357	0.874772
1634		42.4725	20.0639	52.4035	47.1187	3.7976	31.3589		58.8697	17.1559	78.2413	92.1811	70.8	18.7195	60.8333		NA	NA	NA	NA	NA	2.5204	4.9437		84.1312	68.4314	77.5851	72.2747	85.5	88.7455	90		51.7417	53.1504	51.8507	52.2271	55.5	55.5541	47.4981	122		1.64	1.32	1.73	1.68	0.681024	0.751609
1635		NA	3.6272	13.8877	39.405	4.3325	5.76		NA	3.8129	47.161	43.1958	26	18.2926	NA		NA	NA	NA	NA	NA	9.2371	8.9195		NA	78.0522	80.3567	74.3393	92	90.8639	NA		NA	55.1066	58.1421	54.6866	59.5	64.2522	55.422	NA		NA	0.67	1.17	1.61	0.726931	0.677676
1636		NA	2.5964	10.5222	33.2608	6.6584	8.02085		NA	7.089	40.9761	60.7028	29	35.5881	NA		NA	NA	NA	NA	NA	8.8255	7.8493		NA	74.2137	77.6498	71.0643	81.5	79.3054	NA		NA	56.9667	57.048	54.5912	58	66.3759	52.3895	NA		NA	0.56	1.06	1.53	0.884138	1.50999
																																															0.829947
																																															0.955247

## Sheet: CorrectedPhenotypes
Supplementary Table 3: Phenotypic information of traits FHB and DON corrected for confounding effects of PH and DH, and AE from respective years and locations (GV= GreenhouseVollebekk, M= Morden, S= Staur, T= Tulln, V = Vollebekk)
GenotypeName/ID	FHBcPHDH2013V	FHBcPHDH2014V	FHBcPHDH2015S	FHBcPHDH2015V	FHBcPHDH2019M	FHBcPHDH2019V	FHBcPHAD2020T	FHBcPHDHmean		tDONcPHDH2013V	tDONcPHDH2014V	tDONcPHDH2015S	tDONcPHDH2015V	tDONcPHDH2019V	tDONcPHDH2019M	tDONcPHDHmean		AE2013GV	AE2013V	AE2014V	AE2014S	AE2015S	AE2019V	AE2020V	AE2020T	AEmean
1003	16.8077	3.31354	-9.08279	32.4008	1.782	-0.021377	7.14937	7.47846		0.03417	0.018174	-0.026351	0.231821	0.055749	0.0298964	0.0572432		5.07316	3.50002	4.25	3.5	3.1593	3.5069	5.8	5.4	4.27381
1005	17.6406	-2.66594	9.73797	-9.51096	19.1085	-3.66601	-1.32343	4.18867		-0.096839	0.081113	-0.054062	0.07763	-0.069655	0.20621	0.0240662		5.56851	3.74919	4.5	4.25	4.255	3.9645	7.1	6.075	4.9294
1006	-11.3738	0.573083	4.16947	31.5078	22.484	-1.15631	6.59743	7.54309		0.145688	0.13249	0.121031	0.097432	0.15462	0.201275	0.142089		2.86296	4.75037	1.6084	3.5	5.1593	2.5521	4.7	3.15	3.53362
1009	-9.08843	0.590427	14.8262	-15.2306	-20.816	-6.1133	6.59743	-4.17634		-0.142064	-0.223039	-0.174239	0.014714	0.072548	-0.302632	-0.125785		7.6983	3.50021	5.6084	4.5	7.6593	5.282	4.9	6.525	5.70501
1011	15.9259	1.66807	25.6034	4.69347	24.005	1.31754	16.2678	12.783		0.106672	0.04665	0.084625	0.231433	-0.00619	0.152002	0.102532		5.71554	4.99998	3.9	5.375	5.12	4.045	5.4	5.175	4.97165
1016	-18.2501	-3.06202	-1.37136	-0.052917	16.0685	-8.64757	-12.921	-4.03379		-0.245825	-0.171754	-0.103667	-0.081769	-0.209334	-0.0188739	-0.138537		7.93246	6.25001	8.1084	6.5	5.6593	5.6667	7.8	7.2	6.8911
1018	-10.0413	4.01287	-31.5223	31.7399	45.2115	-9.90275	8.32343	5.40305		0.277127	-0.041952	0.11604	0.09788	0.057191	0.262205	0.128082		8.42107	3.99962	3.6084	2.5	6.1593	3.6289	6.4	5.175	4.98219
1020	-8.45571	7.24657	3.40342	-12.4097	4.307	-1.34826	14.8579	1.08589		0.099724	0.053285	0.158092	0.292113	0.133355	0.166479	0.150508		8.98896	5.74986	5.1084	6	7.6593	5.9266	6.7	7.2	6.66589
1027	-19.7424	-0.165835	-32.2347	-6.3095	12.281	-4.61917	1.45183	-7.0484		0.219148	0.37476	0.296448	0.320401	0.073442	0.301661	0.26431		6.52749	4.99865	2.6084	4.5	6.1593	3.2877	5.6	4.725	4.80243
1029	0.792144	-3.29988	-11.8434	-2.41145	2.567	-5.09829	-4.91737	-3.45875		0.107756	-0.132167	-0.140931	0.184481	0.015431	0.51479	0.09156		8.557	4.99976	5.8084	5	7.6593	6.0551	6.9	6.075	6.38673
1031	-4.25548	-2.12331	-20.7718	-21.7414	3.4405	-1.06379	-8.14577	-7.80871		-0.202468	0.01459	-0.140816	-0.147126	-0.085328	-0.189786	-0.125156		6.92746	5.5007	1.7084	6	4.6593	3.5261	3.6	6.75	4.83045
1032	0.869853	1.99863	-14.0001	2.38789	1.568	-13.601	1.9851	-2.68451		-0.06146	-0.271963	-0.127822	-0.113022	-0.167087	-0.0183782	-0.126622		6.35185	4.00007	2.6084	4	3.6593	5.2029	4.5	5.4	4.46416
1036	-16.6088	1.48543	-15.3561	1.6528	5.023	-6.33791	10.4938	-2.80683		0.125511	-0.096584	-0.161014	-0.274188	-0.325226	0.101652	-0.104975		8.05232	6.00028	4.1084	5	7.6593	4.7	5.2	5.85	5.8192
1038	-11.4574	4.10961	-47.8072	-9.24054	2.024	-3.31219	3.3925	-8.89875		0.001899	0.061032	-0.1111	0.053608	-0.018111	-0.0486739	-0.0102243		7.12233	5.99941	5.6084	5	5.34	3.52	6.5	6.525	5.69588
1039	-16.3278	14.5861	10.4735	-7.17486	4.6975	-9.22421	NA	-0.494953		-0.015756	-0.063803	-0.036133	-0.291464	0.084899	-0.0617662	-0.0640039		2.39436	0.999192	2.1084	1.5	3.1593	3.9899	4	NA	2.65568
1041	-6.39174	0.297603	-3.50307	15.3937	13.1035	5.41615	21.3506	6.52381		-0.039191	0.234037	0.019037	0.036624	-0.170909	-0.206067	-0.0210782		6.52029	1.7508	1.6084	2.5	1.145	2.0703	0.8	1.125	2.19333
1043	-6.96173	3.26803	-12.8365	9.04431	1.56	-0.521818	-0.422367	-0.981437		-0.021239	-0.062237	-0.035907	-0.202163	-0.032527	0.225526	-0.0214246		6.56834	6.00074	5.1084	5.5	5.1593	5.1415	4.7	5.85	5.50831
1044	1.48381	7.14794	-11.8864	-14.6743	19.0335	-2.37398	3.4505	0.311585		-0.079767	-0.073724	-0.223307	-0.269297	-0.110257	0.257001	-0.0832252		8.52448	6.49945	7.6084	5.5	8.1593	5.3828	8.7	7.875	7.27505
1045	7.07531	4.12058	0.489226	14.9679	0.189	-4.24775	8.31103	4.41505		0.044564	-0.077203	0.035039	0.031887	-0.082562	0.000186337	-0.00801478		5.21329	3.50035	4.6084	5.5	3.1593	3.6466	3.3	4.95	4.2323
1046	-8.41133	-1.05814	-34.1247	4.1903	17.763	2.53822	7.2419	-1.6944		0.216733	0.313859	0.117854	0.304536	0.184314	0.412002	0.258216		7.48302	4.50077	4.6084	4.5	3.6593	3.3467	4.9	7.2	5.02171
1048	4.04896	-1.61435	-10.4906	5.63168	23.8855	-2.03969	5.09503	3.50237		0.34509	0.226284	0.36762	0.204307	0.161411	0.261822	0.261089		8.65721	3.50074	3.7	4.085	4.485	4.019	4.1	5.85	4.80398
1050	12.0101	-0.69144	6.39295	12.8409	11.5415	15.9928	NA	9.68114		0.064873	0.064334	0.307783	0.102285	0.234187	0.155366	0.154805		6.9598	1.99947	4.2084	3	4.6593	4.8576	3.9	NA	4.29134
1052	9.83639	2.0236	-0.964301	22.6497	-10.67	10.9249	NA	5.63339		0.237451	0.568798	0.264623	0.243162	0.244295	0.119407	0.279623		0.997569	1.00067	5.2084	2.5	1.6593	3.1369	4.2	NA	2.73898
1054	5.95966	-0.779805	11.3324	13.3472	-11.7035	-1.1554	NA	2.83343		0.352978	0.668726	0.370831	0.256967	0.213099	0.113811	0.329402		0.559134	2.07945	3.1084	2.5	4.6593	4.0816	4	NA	3.0677
1057	-3.84814	-3.25975	-12.4694	5.54289	-15.272	17.3957	NA	-1.98513		0.10383	0.540201	0.186176	0.162561	0.012375	0.352817	0.226327		2.39855	0.999578	2.1084	1.5	1.6593	5.3372	4.9	NA	2.771
1058	2.84268	0.444134	NA	37.6148	29.7845	11.1261	NA	16.3624		0.185814	0.271382	NA	0.216014	0.319476	0.213724	0.241282		1.91447	1.50091	3.6084	2.5	1.1593	3.7577	3	NA	2.56681
1060	-9.1843	-3.90139	-8.34541	-6.40567	-23.139	-15.1369	NA	-11.0188		-0.094558	0.018184	-0.093948	0.053377	-0.230014	0.100965	-0.0409989		4.07238	1.99968	6.1084	3.5	3.1593	5.5591	4.7	NA	4.23057
1063	-10.7558	-3.78105	-6.87735	-5.04116	-16.7705	3.77012	NA	-6.57596		-0.062337	-0.214491	-0.29042	0.185098	0.099729	-0.0920705	-0.0624152		1.92069	2.99884	2.0084	3.5	2.1593	8.4297	7.2	NA	4.10344
1064	-7.54824	1.64822	-23.4288	6.63971	-5.482	13.5581	NA	-2.43549		-0.093205	0.212456	0.19403	0.137441	0.071727	0.211367	0.122303		7.96722	5.00105	5.0084	4.5	6.1593	8.3264	6.9	NA	6.34095
1066	-8.85196	-1.8765	40.5417	34.4432	43.2015	46.1883	27.0679	25.8163		0.22306	0.453577	0.538336	0.461919	0.452684	0.435606	0.42753		3.84492	2.50011	2.1084	2	3.1593	3.9764	4.6	4.5	3.3312
1068	37.9296	6.38145	11.8769	11.1953	14.931	7.9951	13.3945	14.8148		-0.007783	-0.087785	0.102552	0.142806	0.023667	0.328865	0.0837203		4.7881	2.00095	2.1084	5	2.1593	2.8176	4.3	4.95	3.51342
1071	-16.3731	-5.0703	NA	44.467	6.643	12.3171	NA	8.39673		0.350372	0.250034	NA	0.183453	0.154523	0.167178	0.221112		3.02814	0.99958	1.6084	2	1.1593	2.7778	2.6	NA	2.08915
1073	5.89531	5.33509	12.5873	31.4373	20.0245	4.1858	16.9871	13.7789		0.427978	0.662303	0.448212	0.173049	0.321975	0.407854	0.406895		5.66319	1.00028	2.9	3.335	3.595	3.0955	2.8	2.925	3.17155
1075	-10.3549	-1.53935	-18.0689	-2.43607	6.9875	-6.61203	5.08397	-3.84854		0.191713	0.038284	0.106241	0.062106	-0.2484	0.0899757	0.0399866		6.95559	6.49986	3.5084	2.5	4.1593	3.6623	3.7	5.175	4.52391
1079	-18.6827	-6.53237	-31.1011	-24.199	-48.446	17.447	-39.7148	-21.6041		-0.151782	-0.254973	-0.102603	-0.053337	-0.057141	-0.428645	-0.174747		9.03328	3.49996	7.6084	4	1.6593	7.0028	3.8	6.3	5.36418
1080	-34.6068	-6.41711	4.43937	-17.1546	8.209	28.4198	-12.5666	-4.23956		-0.208041	-0.299784	0.083562	-0.065159	0.063049	0.201382	-0.0374986		6.86426	6.00056	6.1084	5.5	3.1593	6.6774	5.1	5.625	5.62461
1081	-3.11414	-2.70036	-8.05052	-14.8262	-17.755	-3.2943	-19.7544	-9.92784		-0.708548	-0.289546	-0.224163	-0.148729	-0.134779	0.0490601	-0.242784		7.45865	4.49822	4.2084	6.5	7.6593	4.157	8.9	8.775	6.51565
1082	-9.96578	-1.90088	-33.0994	-17.2736	-3.5055	1.82628	-16.0569	-11.4251		-0.215738	-0.229907	-0.509437	-0.237699	-0.195193	-0.253157	-0.273522		7.87226	5.99987	6.1084	6.5	8.6593	8.3345	8.2	7.425	7.38945
1083	9.27223	-4.14088	-14.0824	-11.6079	12.442	-5.04463	-9.0951	-3.17953		-0.123057	-0.291699	-0.243687	-0.16876	-0.190141	-0.029339	-0.174447		7.68009	6.0006	6.2084	4	8.1593	4.6737	3.7	6.975	5.92065
1084	-10.9991	-2.87181	-19.7504	-20.5277	-37.621	12.8716	-20.9989	-14.271		-0.132753	-0.097594	-0.19301	-0.227952	-0.296028	-0.516159	-0.243916		7.821	3.99989	5.6084	6	6.1593	5.4106	6.4	8.775	6.27626
1085	-21.4065	-5.58418	-32.603	-21.2445	-16.319	-7.37892	-6.11357	-15.8071		-0.289224	-0.345458	-0.274438	-0.258433	-0.064128	-0.184322	-0.236		7.36646	5.50028	4.1084	6.5	7.6593	4.1318	7.3	6.075	6.07707
1086	-35.3421	-1.73584	-22.36	-18.0325	-25.1955	2.03415	-13.9395	-16.3673		-0.23337	-0.1294	-0.202556	0.111459	-0.116729	-0.261351	-0.138658		5.96281	4.00079	4.6084	6.5	7.1593	7.7823	8.7	5.85	6.32339
1087	-14.6153	-5.2741	3.85473	-6.43311	-3.86	-13.0016	7.4827	-4.54953		-0.071555	-0.131132	-0.155186	-0.070555	0.092873	0.00301886	-0.0554227		6.6351	2.00011	5.6084	4	4.6593	4.349	4.4	3.6	4.40384
1091	-25.1182	-2.10846	-2.68205	-27.4158	-9.3145	-18.8829	-36.834	-17.4794		-0.288709	NA	-0.363402	-0.288266	-0.632636	-0.395707	-0.393744		8.06138	5.99986	8.5084	6	6.1593	8.6719	8	8.325	7.45983
1102	-8.49669	-2.46233	-27.3206	-9.16826	-21.466	-3.18663	9.41223	-8.95547		-0.356422	-0.033775	-0.124	-0.018588	-0.253456	-0.554947	-0.223531		6.89151	2.49919	5.1084	6.5	8.1593	3.5853	7	8.325	6.01163
1106	-1.74888	-1.01307	5.77194	35.6616	-0.909	10.6023	4.9159	7.61154		0.015053	0.062218	0.177901	0.148871	-0.05526	-0.227493	0.0202151		6.53859	1.99951	3.6084	2	2.1593	5.8337	5.2	1.575	3.61669
1111	NA	-0.856817	-11.7614	-19.6105	-16.1885	11.6681	NA	-7.34983		NA	-0.084431	-0.139133	-0.248845	-0.027751	-0.0997764	-0.119987		8.46388	2.99962	9.1084	5.5	2.6593	6.3545	3.3	NA	5.5578
1114	-11.3104	-1.32336	-15.7523	-13.2733	-22.144	-13.5235	-21.6531	-14.14		-0.128149	-0.182167	-0.303451	-0.183888	-0.341931	-0.449312	-0.264816		6.49647	3.99989	5.6084	5.5	7.6593	8.1706	7.4	6.525	6.4182
1116	11.1199	0.055271	17.2426	22.8114	16.8395	3.41065	11.7134	11.8847		0.327973	0.397193	0.14869	0.233595	0.216251	0.0807119	0.234069		5.29458	2.49975	3.1084	2.5	2.6593	4.4249	4.3	2.475	3.40856
1119	-1.16765	-2.2979	-7.09638	-12.3199	-27.665	-6.2967	-17.0408	-10.5549		-0.090435	-0.209821	-0.122907	0.111133	0.100603	-0.254477	-0.0776506		8.42014	2.00046	4.2084	2	2.6593	3.6551	5.3	5.85	4.26469
1120	-10.019	-2.50363	-20.1457	-9.95542	-20.3045	-9.85446	-15.7038	-12.6409		0.014508	-0.144051	-0.208026	-0.026594	-0.116059	-0.145043	-0.104211		7.52766	5.50169	8.6084	6	6.6593	6.7077	6.5	7.875	6.92916
1121	-18.6177	-3.83362	-12.0539	-1.67919	-13.178	4.19451	NA	-7.52799		0.000435	0.484583	0.091821	0.08762	0.059403	0.391393	0.185876		3.20628	0.999333	2.5084	1.5	3.1593	3.5457	5.1	NA	2.92833
1124	-28.1187	-0.793954	-30.5918	-11.0459	-19.6175	11.6197	-3.76543	-11.7591		0.034287	0.336798	-0.164185	0.015628	0.12743	0.019534	0.061582		6.99812	5.49983	7.1084	6.5	5.1593	8.1721	7.7	6.525	6.71049
1127	-0.13666	-0.356365	-2.25941	3.4428	5.3965	-0.26582	NA	0.970175		0.179847	0.5427	0.257294	0.091862	0.304562	0.193761	0.261671		7.03484	3.00084	6.5084	3	7.6593	7.4298	6	NA	5.87874
1131	-10.2311	-3.65738	-20.5062	-5.88327	NA	NA	NA	-10.0695		-0.158132	0.067494	-0.057517	0.062045	NA	NA	-0.0215275		6.17523	3.00046	7.7084	3	7.1593	NA	7.9	NA	5.82189
1134	0.682806	-2.98759	5.05308	1.68163	-21.505	-20.5752	NA	-6.27505		-0.029422	0.325199	0.173894	0.176475	-0.110284	-8.34e-05	0.0892964		4.54783	0.999403	3.1084	4	3.6593	5.5679	7.2	NA	4.22993
1137	-27.4461	-4.42344	-10.0599	-31.7365	-25.4865	-0.129115	-23.3198	-17.5145		-0.08086	-0.253626	-0.070609	-0.031509	0.046943	-0.106164	-0.0826375		6.49312	4.00018	7.5084	5	5.1593	5.5974	4.1	6.525	5.54254
1141	8.67398	8.3924	48.3037	36.892	-1.5005	13.9556	NA	19.1195		0.379597	0.551257	0.539962	0.259649	0.182988	0.196147	0.3516		7.03622	2.49991	6.0084	7	6.6593	5.1572	5.9	NA	5.81497
1142	-7.96602	-0.923312	-4.60967	-4.93366	-28.2255	-18.1185	NA	-10.7961		-0.463715	-0.204932	-0.211343	-0.16804	-0.186216	0.000933973	-0.205552		8.51088	5.99954	8.6084	4	4.1593	8.5077	4.3	NA	6.36785
1145	-20.1649	-3.22456	14.5695	-14.5593	-19.5985	2.00305	NA	-6.82912		-0.039061	0.214993	0.224163	0.1378	0.095554	-0.0605833	0.0954776		7.0879	4.50007	8.6084	5.5	8.1593	6.6929	8.3	NA	7.05047
1148	-0.310982	-2.87085	-9.6443	-0.157649	-1.0625	10.7435	-1.94957	-0.750334		0.045334	-0.085586	0.10525	-0.425114	0.011659	-0.12542	-0.0789795		6.47027	3.9998	3.1084	4	3.1593	4.9154	6.7	6.075	4.8104
1152	-17.9594	0.155232	-21.0563	-10.9483	7.1265	2.56162	-11.6199	-7.3915		-0.189921	-0.19612	-0.042788	-0.158499	-0.061036	-0.0823193	-0.121781		8.46226	2.99947	1.5084	3.5	6.1593	3.8138	3.7	6.975	4.63791
1158	0.671488	0.908092	-2.22407	15.3825	-7.498	38.9656	NA	7.70094		0.242037	0.356812	0.378961	0.260784	0.48624	0.0619587	0.297799		8.14257	4.49959	6.2084	3	5.1593	4.0204	3.9	NA	5.05337
1161	5.80844	9.41414	4.18712	28.1853	-8.802	22.2211	21.8704	11.8407		0.267148	0.543753	0.307122	0.03657	0.18843	0.0389961	0.230337		7.48769	3.00077	2.1084	2.5	2.1593	4.628	3.3	1.575	3.34555
1164	22.1892	5.86938	17.6983	38.9894	-5.968	-2.41328	15.4012	13.1095		0.208228	0.603732	0.409864	0.429918	0.15397	0.497446	0.38386		5.85489	1.00007	1.0084	4.5	2.1593	5.5954	6.3	1.8	3.52257
1166	-2.31457	-4.2977	-22.1014	10.1761	-9.2995	5.91575	NA	-3.65356		0.080535	0.193927	0.248697	0.307652	0.522678	0.126333	0.246637		7.33274	3.49852	5.0084	4	5.6593	5.9558	7.5	NA	5.6343
1168	28.071	-1.00704	36.206	-1.46181	28.007	31.9543	29.0988	21.5526		0.124467	0.703715	0.44056	0.287268	-0.022264	0.259161	0.298818		3.64876	1.49979	2.5084	5	3.6593	3.1553	4	3.375	3.3513
1170	0.311652	3.38444	10.1518	17.3875	-15.865	-0.556865	10.4468	3.60862		-0.252132	-0.088052	-0.066449	-0.231297	-0.091299	-0.182479	-0.151951		5.63395	4.50028	7.1084	6	7.6593	2.5753	5.6	6.75	5.72394
1171	-24.1682	-0.658096	-37.1528	-5.1322	7.293	-4.82819	3.31237	-8.76202		0.009126	0.046871	-0.157309	-0.098046	0.16348	0.0226254	-0.00220876		6.83436	6.4992	5.1084	3.5	5.1593	4.229	4.2	6.075	5.20514
1172	-21.6782	2.83726	4.72255	-19.2004	9.802	-6.53653	-4.25803	-4.90162		-0.296583	-0.173734	-0.147279	-0.17327	0.021067	0.153046	-0.102792		5.9644	4.49986	4.6084	4.5	4.6593	4.373	7.3	6.75	5.33333
1173	-0.484263	-2.35035	-3.13173	-17.1182	11.18	-11.5362	-0.4445	-3.41218		0.048239	-0.028518	-0.064668	0.043944	-0.04949	0.062757	0.002044		8.06661	6.75002	7.35	6.19	8.49	8.5058	4.9	6.975	7.15579
1174	17.7031	-0.737572	3.64063	-22.9064	2.2455	-4.51902	-9.20003	-1.96769		0.052225	-0.283676	-0.255716	-0.225528	-0.144094	0.0447998	-0.135332		7.68648	5.75005	4.2	5.69	6.46	5.0919	6.4	5.625	5.86777
1175	7.51756	-3.46469	6.61406	0.923348	12.7565	-3.2034	NA	3.5239		0.046835	-0.030354	-0.135611	-0.056289	-0.033933	-0.0437208	-0.0421788		7.5179	5.99998	6.1084	4	4.6593	3.2934	6.6	NA	5.51795
1176	-6.07556	-1.48882	-28.041	-16.7902	-27.476	-4.93128	-3.7309	-12.6477		-0.00943	-0.054775	-0.09063	-0.02419	-0.11662	-0.22091	-0.0860925		8.92684	7.99961	7.1084	5.5	5.6593	2.4141	7.3	6.525	6.42921
1177	13.9914	-3.44027	0.902001	-12.1997	11.696	1.02883	-7.06423	0.702004		0.232255	0.170403	-0.123946	0.011701	0.091121	0.101498	0.0805053		8.39299	2.99909	5.2084	4.5	4.6593	2.8056	7	6.975	5.31923
1178	9.07267	-0.363263	27.1507	5.43697	4.201	9.29295	4.98877	8.53997		0.165196	0.000229	0.026227	-0.063917	0.04215	0.134408	0.0507155		7.88875	5.75018	7.6084	7	6.6593	7.0451	8.5	7.65	7.25831
1179	9.18313	-3.69883	-14.614	-4.65803	NA	-3.58302	NA	-3.47415		0.090594	-0.149364	-0.133599	0.016694	-0.010488	NA	-0.0372326		6.91515	5	3.6084	2.5	6.1593	2.9598	5.8	NA	4.77567
1180	13.9522	-1.98033	14.4403	12.383	NA	-2.18393	NA	7.32224		0.166302	0.139388	-0.028804	-0.018171	0.12745	NA	0.077233		6.56133	2.50084	2.1084	3.5	2.1593	3.8793	5.7	NA	3.841
1181	26.6217	-3.15396	9.52007	-12.1144	NA	-1.327	-5.50383	2.34043		0.134361	-0.096489	-0.070474	-0.087567	-0.017296	NA	-0.027493		8.04481	4.00018	3.5084	5	4.1593	5.4165	6.9	6.075	5.38422
1182	19.3797	10.5546	10.7518	-1.41639	5.6135	4.35412	13.6752	8.98751		0.123067	0.114789	0.003759	0.143003	0.094961	0.083823	0.0939003		7.02872	2.99933	4.1084	3.5	5.6593	3.0484	4.6	5.85	4.59384
1183	-2.62281	-3.43738	19.7011	-2.09755	-7.2205	-1.45812	NA	0.477463		-0.098746	-0.289087	-0.43076	-0.118936	-0.082236	-0.17572	-0.199247		8.38396	3.9993	6.7084	8	8.1593	5.5971	8.5	NA	7.11314
1186	14.3129	-3.3521	0.350384	-1.4203	17.4075	-1.92821	20.0716	6.49167		0.10582	0.203661	0.06042	0.128034	0.102518	0.44524	0.174282		7.459	5.00018	6.7084	4.5	6.1593	7.8056	6.2	5.625	6.18356
1187	-13.1564	5.8412	17.2413	-2.96428	9.9905	6.48519	21.2691	6.38665		0.014242	0.086097	0.025191	0.006612	0.299885	0.103984	0.0893352		4.42439	1.49996	3.8084	3	4.1593	2.8377	5.4	2.925	3.50175
1188	2.68243	2.28201	5.73032	20.2146	NA	-5.10421	NA	5.16102		0.176267	-0.001944	-0.082501	0.142731	0.043858	NA	0.0556822		5.9281	3.00035	4.5084	3	4.1593	3.2956	6.7	NA	4.44127
1189	5.58814	1.84847	10.3545	5.91433	19.512	0.548973	-11.6779	4.58408		-0.118333	0.010563	-0.115581	-0.035652	-0.053689	0.0164413	-0.0493751		7.65044	4.50098	5.05	3.75	4.1593	4.488	4.2	5.175	4.87469
1190	13.4254	-0.958171	12.1189	-12.7242	-2.6265	-4.14849	2.07763	1.0235		0.347947	-0.078374	0.080905	0.078881	0.248898	-0.0650958	0.102194		5.7948	2.99882	3.6084	2	3.1593	2.223	4.9	5.625	3.7902
1191	-21.1763	-2.31711	-21.9108	-27.966	-17.443	-7.36364	-4.24697	-14.632		-0.40876	-0.222787	-0.332897	-0.103397	-0.104465	0.040458	-0.188641		9.06928	7.7499	4.7084	5	4.6593	5.0701	7.5	7.425	6.39545
1192	20.0152	3.38671	0.872493	9.53551	22.061	-8.82422	7.81843	7.83787		0.307351	0.066863	-0.160355	0.156217	0.150653	0.222466	0.123866		8.65921	3.99979	8.1084	5.5	7.6593	5.1927	7.1	5.175	6.42865
1193	8.432	-4.25455	15.077	2.3326	NA	-6.35657	NA	3.0461		-0.185235	-0.101025	-0.285733	-0.103395	-0.056892	NA	-0.146456		6.67637	5.00081	5.0084	5.5	7.6593	3.3156	7.5	NA	5.87228
1194	9.5105	1.46242	-9.25912	-16.8105	-10.3425	-8.52559	NA	-5.6608		0.041723	-0.335309	-0.22789	-0.124024	0.048469	-0.101968	-0.1165		8.14319	5.50081	5.1084	4.5	3.6593	3.6134	6	NA	5.28953
1275	-13.0596	1.73851	-18.38	12.0504	19.9085	-3.65624	-5.0509	-0.92132		-0.295573	0.156841	0.154426	-0.256405	0.026242	-0.133081	-0.057925		6.94055	1.4997	8.6084	7.5	8.1593	3.3863	5.1	8.1	6.16803
1301	31.2757	3.29327	5.58462	-15.8449	-2.2495	-8.56745	NA	2.24861		-0.078982	-0.282216	0.01208	-0.161939	-0.139166	-0.0481153	-0.11639		7.33373	2.49979	5.1084	4.5	7.1593	7.2934	8.9	NA	6.18298
1302	11.6201	2.04903	11.1432	3.03069	23.378	14.2052	14.1085	11.3621		0.127368	0.055551	0.106811	0.29515	-0.088082	0.236827	0.122271		7.44414	5.49902	2.6084	4	3.1593	4.5889	4.1	6.3	4.71807
1303	26.6259	-1.52206	-0.022872	-7.92418	24.391	-4.51579	NA	6.17199		-0.050239	0.017083	-0.19567	-0.136598	0.001109	0.201654	-0.0271102		6.39018	4.99919	4.6084	6	4.6593	1.6534	3.6	NA	4.6229
1304	15.1527	7.78036	18.3726	-10.4107	-14.4325	3.8407	8.18263	4.0694		-0.005381	-0.303685	-0.125099	-0.042096	-0.090118	-0.128915	-0.115882		7.90696	4.9991	5.6084	5	7.6593	4.2884	7.9	7.425	6.34408
1305	-21.5281	-2.78416	-10.8184	8.27298	-3.711	-8.59653	-21.7939	-8.70845		-0.247599	-0.459904	-0.386375	-0.20942	-0.207518	-0.196249	-0.284511		7.9277	5.50053	7.0084	7	7.1593	5.6687	7.5	7.2	6.87624
1306	6.12041	-4.5902	1.03077	-9.11438	-6.6915	1.82377	-5.1803	-2.37163		0.11469	0.01907	-0.107409	0.244793	0.165313	0.133562	0.0950032		8.3769	6.49968	6.1084	7	5.1593	6.8116	6.1	7.875	6.73733
1307	-18.7177	-2.92066	7.65843	-13.0392	10.163	-3.49789	NA	-3.39232		-0.121243	-0.086992	-0.007604	-0.07107	-0.105414	-0.105465	-0.0829647		6.5271	6.50046	6.6084	6.5	5.1593	4.3008	5.6	NA	5.95978
1308	0.993666	14.1533	13.9655	19.4143	5.567	-4.10637	6.79623	8.11195		-0.09042	-0.063472	-0.100011	-0.086717	-0.038112	0.00210315	-0.0627715		5.42481	3.50011	4.1084	3.5	5.1593	3.6687	6.4	6.75	4.80966
1309	-5.25459	4.57851	29.267	4.79487	12.3775	-5.75122	7.74937	6.82306		0.098406	-0.038606	0.11884	-0.014203	0.000142	0.020867	0.0309077		7.92908	4.99884	2.1084	2.5	3.6593	4.6534	4	6.525	4.54983
1310	12.9559	2.33754	20.0659	-1.46002	11.95	4.42436	-4.63463	6.51987		0.449685	-0.166753	-0.024874	-0.015594	0.013772	0.112989	0.0615375		8.27839	4.99877	5.1084	3.5	6.1593	4.0806	5.7	6.75	5.57511
1311	19.5083	1.99177	2.79118	21.0371	18.55	4.88361	4.9653	10.5325		0.244633	-0.047834	-0.119727	0.137681	0.149753	0.319443	0.113992		7.07231	6.00018	6.7084	4	5.1593	4.6534	6.3	5.85	5.72032
1312	14.4122	2.03514	16.6078	23.9675	-25.9485	16.0767	-2.14703	6.42913		0.06864	-0.143776	-0.084275	-3.3e-05	-0.148203	-0.17876	-0.0810678		5.63352	4.00014	1.6084	4	3.1593	5.5464	3.9	4.275	4.01045
1313	25.3903	-1.05606	1.9687	2.99301	13.3135	0.626569	21.1987	9.20496		0.319145	-0.19323	-0.066014	0.017695	-0.045378	0.11056	0.0237963		7.60809	3.49959	4.1084	6	6.1593	8.2753	6.3	5.175	5.88917
1314	48.1387	5.72854	20.9431	19.8875	13.4185	10.3247	21.5864	20.0039		0.168409	-9.3e-05	0.186508	0.109971	0.119558	0.0163263	0.100113		5.42588	3.50042	1.6084	2	3.6593	3.1135	3.6	5.4	3.53514
1315	NA	4.28207	13.6949	11.241	-10.3025	-0.322676	-5.12723	2.24426		NA	-0.139958	0.052517	0.06009	-0.007855	-0.197364	-0.0465141		6.97109	4.50098	3.0084	2.5	2.1593	3.9598	6.1	4.05	4.15625
1316	24.8988	-0.782342	11.1261	-10.3919	-12.1525	-0.443449	-5.8087	0.920854		0.124201	-0.084525	-0.030102	-0.083066	-0.131079	0.0611084	-0.0239104		5.95273	4.49877	2.2084	4.5	5.6593	4.2234	6	7.2	5.02734
1317	-1.44195	4.08853	9.7735	-15.3849	-7.039	8.07774	-9.1199	-1.578		0.131086	-0.066471	0.016548	0.048875	0.266917	0.134622	0.0885962		7.85933	2.49996	6.1084	5	5.1593	2.9779	5.3	5.625	5.06085
1318	5.59668	-2.9549	19.7981	7.76696	6.733	4.7653	-4.56557	5.30566		0.179929	0.054946	-0.00361	0.137606	0.386569	-0.0921756	0.110544		7.45279	5.50003	4.1084	6.5	6.1593	4.5154	9.1	6.075	6.17496
1319	-7.31546	-2.58341	2.88114	9.02019	8.801	-2.9121	-9.56557	-0.239174		0.28013	0.385514	0.141224	0.087161	0.18562	0.159144	0.206465		7.00228	4.50018	3.5084	5	4.1593	3.1762	7	5.625	5.00017
1320	30.1985	-1.0437	18.3139	12.7537	21.772	-5.96443	-10.3409	9.38415		0.327334	0.119095	0.130965	0.03394	0.177821	0.0209737	0.135021		6.94377	4.00042	5.6084	2.5	5.1593	2.9779	4.6	6.75	4.81724
1321	-11.6217	-1.91071	10.0818	32.491	17.745	4.94332	25.1289	10.9797		-0.017189	0.192404	0.336749	0.158618	0.344989	0.228353	0.207321		4.05016	1.49937	1.6084	2.5	3.1593	2.0342	5.7	4.95	3.18693
1322	-11.1796	-4.10751	9.69367	-20.5206	-33.993	-9.34286	-23.5716	-13.2888		-0.114873	-0.171314	0.145748	-0.074916	-0.064479	-0.211327	-0.0818602		7.64082	4.50148	8.1084	6.5	5.6593	5.1492	5.2	6.975	6.22244
1323	10.9854	5.28719	6.25894	-4.58556	NA	-3.10661	NA	2.96788		0.015689	-0.213194	-0.194699	-0.046889	0.003456	NA	-0.0871274		6.09201	5.99898	1.6084	4	6.6593	3.7554	6.1	NA	4.95078
1324	2.7457	0.571649	-3.524	17.7193	NA	0.011617	NA	3.50485		-0.00892	-0.069126	0.033113	-0.031527	-0.095339	NA	-0.0343598		8.55519	4.50084	6.1084	4	6.6593	3.9043	5.7	NA	5.6978
1325	-18.6135	-0.19055	-23.3608	-11.7067	NA	0.659182	NA	-10.6425		-0.006921	-0.114259	-0.258358	-0.239354	0.055271	NA	-0.112724		7.35743	4.49977	7.1084	6.5	7.6593	4.3737	9.2	NA	6.74623
1326	8.67672	-2.25979	12.605	-10.0819	NA	1.32627	NA	2.05326		0.055082	0.039809	-0.066718	0.065321	-0.002718	NA	0.0181552		7.43152	6.50029	4.1084	2	3.1593	4.054	-	NA	4.72856
1327	9.21894	6.10617	-0.414113	-10.1413	NA	-4.87376	NA	-0.0208052		-0.02536	-0.266073	-0.261567	-0.17782	0.044093	NA	-0.137345		6.45629	4.99982	1.7084	5.5	6.6593	4.0477	7.3	NA	5.31254
1328	-1.63095	-2.77455	3.96927	-2.58125	NA	-4.35918	NA	-1.47533		-0.18903	-0.135479	-0.10757	-0.276892	-0.126719	NA	-0.167138		7.888	7.0006	4.1084	5	6.1593	4.7588	7	NA	6.0638
1329	18.8867	-0.850304	-19.878	4.67497	-13.2225	-6.75152	-7.69763	-3.54833		0.096496	-0.043973	-0.153068	-0.149409	0.151157	0.0676579	-0.00518984		7.5369	5.00109	6.2084	4	6.6593	5.0477	7.4	6.975	6.10628
1330	-32.3362	-3.58684	6.49935	-7.82484	-25.675	4.64468	-17.9902	-10.8956		-0.540408	-0.015427	0.216828	-0.127249	-0.066992	-0.125062	-0.109718		6.01549	1.4989	6.7084	2.5	2.1593	3.2447	4.9	6.3	4.16639
1331	-1.99576	-2.9094	-12.4555	18.5273	-7.714	-3.35542	NA	-1.65047		0.152871	0.055831	0.207533	0.222353	-0.142519	-0.0834713	0.0687663		7.81316	3.50084	6.6084	6	6.6593	4.803	5.7	NA	5.94333
1332	25.9678	-2.85333	25.4826	19.4282	21.5335	23.0224	2.51357	16.4421		0.44048	0.800432	0.599761	0.279124	0.35039	0.264378	0.455761		5.56769	3.00056	3.1084	2.5	2.1593	3.7601	4.8	5.175	3.75707
1333	49.9498	0.471702	8.69293	34.243	3.5565	8.5596	17.4556	17.5613		0.201466	0.400553	0.352693	0.243735	-0.026752	0.382137	0.258972		5.59688	1.00123	2.6084	3	4.1593	4.5664	4.4	3.6	3.62156
1334	-15.4668	1.83633	-28.3705	-7.58683	-27.37	-7.09342	10.6554	-10.4851		-0.176723	-0.133115	-0.133745	-0.027705	-0.196409	-0.313894	-0.163598		5.98159	6.50039	8.1084	6.5	6.6593	4.2762	6.6	7.65	6.54105
1335	-14.4654	2.62014	-10.7827	2.4094	-0.027	2.70954	2.33443	-2.17166		0.090031	0.261321	0.206677	0.266461	0.042333	0.283054	0.191646		8.12852	6.50077	5.5084	6.5	7.6593	6.1735	7.6	8.55	7.07564
1336	1.0394	0.90111	17.8793	6.20008	24.776	-5.75257	-9.2397	5.1148		0.102296	-0.011843	0.20347	0.155005	-0.096964	0.216133	0.0946828		8.05574	4.49991	5.6084	4.5	8.1593	4.6707	9.4	6.525	6.43126
1337	-13.9974	0.61695	-13.1865	-7.13814	15.2915	-9.44837	0.852833	-3.85845		-0.219329	-0.125763	0.058929	0.089695	0.01884	-0.0156381	-0.032211		8.06424	2.00056	9.1084	8	8.6593	4.9337	8.1	8.775	7.20252
1338	-7.45027	-2.76264	-19.4176	-27.8292	-28.522	3.66729	-23.2112	-15.0751		-0.418488	-0.031362	-0.611776	-0.217216	-0.248397	-0.468061	-0.33255		7.06267	3.49966	8.6084	5	6.1593	6.5236	7.7	6.075	6.32223
1401	-2.21704	-1.09762	0.492856	-4.07121	-9.967	-3.04601	-2.00757	-3.13051		-0.022707	0.094424	-0.202114	-0.114907	-0.045133	-0.165438	-0.0759792		8.31951	5.00035	5.8	5.5	7.335	6.2274	8.9	7.2	6.78599
1402	34.0707	-2.79226	-13.7953	2.49264	-3.8145	-6.08563	4.88517	2.13726		-0.044463	-0.177841	-0.310941	-0.129177	-0.101942	-0.205376	-0.161623		8.4209	3.00123	5.25	5.5	5.335	4.1416	6.9	6.075	5.57557
1403	25.3413	-1.74739	4.53301	-12.4894	-13.694	-7.86361	9.21477	0.470669		-0.162684	-0.180053	-0.261856	-0.10448	0.022943	-0.15788	-0.140668		7.46607	4.00003	6	5.75	7.335	6.5775	7.7	6.3	6.39853
1404	-18.9542	12.8139	14.6121	24.3896	32.7915	-0.017638	7.5605	10.4565		-0.040267	-0.168379	0.197152	0.105978	0.141793	0.377416	0.102282		5.34854	2.99909	3.1084	2	2.1593	3.2622	4.1	1.575	3.07095
1405	-19.1404	2.39198	-6.59085	3.83448	12.002	-5.04371	NA	-2.09108		-0.327066	0.101762	-0.013471	-0.07005	-0.035499	0.163744	-0.0300966		5.94613	4.00162	4.1084	4.5	4.6593	5.3722	6.8	NA	5.12417
1406	-8.74285	11.0214	18.5891	-13.2028	28.457	3.84337	NA	6.66087		-0.171505	-0.053626	-0.079945	-0.157943	0.035532	0.111008	-0.0527465		7.387	4.49979	7.1084	3.5	6.6593	4.7588	6.6	NA	5.86048
1407	10.8426	-2.58906	-6.90056	-13.1846	6.3515	-2.59827	NA	-1.34639		-0.023682	-0.10294	-0.061028	-0.199267	-0.062044	-0.0820749	-0.088506		7.98951	7.00018	6.1084	5	2.6593	4.6825	4.5	NA	5.48421
1408	1.01949	3.73462	13.5409	24.4971	13.8575	-7.69099	25.4012	10.6228		0.055912	0.059546	0.042646	0.067313	-0.039644	0.156293	0.057011		7.00428	4.00007	1.6084	2	6.1593	4.0477	3.8	5.175	4.22324
1409	1.92435	-2.29929	-0.787411	-16.665	21.1915	-5.6594	14.5444	1.74988		0.023878	-0.242459	-0.114613	-0.272803	-0.13325	-0.065811	-0.134176		6.35743	4.49965	2	2.935	4.585	1.9779	5.6	3.825	3.97756
1410	-14.8793	-2.85028	-6.54306	-13.1854	5.7245	-0.251991	NA	-5.33091		-0.019008	0.115098	0.033181	0.023791	0.066931	-0.154323	0.010945		6.62517	5.00186	6.1084	5	4.6593	3.5798	5.3	NA	5.24468
1411	21.6605	2.8359	2.12038	4.77112	-9.649	18.7373	-0.819767	5.66521		0.281934	-0.137262	-0.083401	-0.006253	-0.061897	-0.0845796	-0.0152431		7.01941	2.99987	2.5	4.5	5.585	6.5435	4.8	3.375	4.67181
1412	23.151	17.3427	18.4076	28.7398	2.834	47.8792	13.7926	21.7353		-0.022567	0.108883	0.033066	0.24482	0.259429	0.121632	0.12421		4.62175	2.50186	4.7084	3	2.6593	4.6355	3	3.6	3.59431
1413	-2.8611	-0.742158	27.4697	-8.39628	18.784	-2.7745	-6.75937	3.53147		-0.321507	-0.153028	-0.029853	-0.179315	0.092425	0.247084	-0.0573656		5.94444	4.5	7.25	4.25	7.085	3.5435	7.5	8.325	6.04856
1414	10.0997	-4.42864	-10.0685	2.03444	4.0225	0.7886	-15.305	-1.83671		0.102617	0.102456	-0.177849	0.017317	-0.041421	-0.109708	-0.0177646		6.77358	5.0006	3.75	4.25	5.585	3.0477	6	7.875	5.28252
1415	4.30623	-3.95393	6.0144	7.28345	NA	7.64234	NA	4.2585		0.113518	0.097373	-0.02453	0.059771	0.115253	NA	0.072277		5.95391	4.99854	3.6084	3	5.6593	4.6706	7.3	NA	5.09824
1416	-1.11912	-2.52231	10.2321	5.63567	-25.7035	3.26001	NA	-1.70286		-0.28285	-0.480587	-0.133104	-0.017601	0.001219	-0.239399	-0.192054		9.13338	4.49951	8.6084	7.5	7.6593	5.7588	7.7	NA	7.3405
1417	14.0196	-2.54512	8.51091	-18.2635	6.1715	-7.11249	-1.34823	-0.0810403		0.033911	-0.15082	-0.036851	0.098146	0.041007	-0.105978	-0.0200975		8.90108	4.99912	3.1084	5	4.1593	6.6872	7.9	5.85	5.82479
1418	-11.8427	-3.02864	3.87515	-3.26216	9.3225	-3.16605	NA	-1.35032		-0.320036	-0.112579	-0.108621	-0.098941	0.142426	0.366304	-0.0219079		8.99638	7.00035	6.7084	7.5	8.6593	5.1068	7.1	NA	7.36017
1419	-2.26213	-0.887745	9.60771	-2.80084	4.6895	0.714562	2.58263	1.66338		0.124742	-0.157106	0.140129	0.278654	0.180083	0.309399	0.145983		8.51958	4.9994	5.6084	7	7.6593	5.5992	8.8	6.975	6.89539
1420	33.1915	6.26871	-6.99663	16.2917	4.3305	-9.78522	-3.32043	5.71144		-0.100111	-0.072203	-0.091067	0.008539	-0.008981	0.00545538	-0.0430613		7.08965	5.49896	5.1084	4	4.1593	4.8394	8.1	6.3	5.64034
1421	4.63237	-4.76767	-15.7122	33.9991	21.142	12.1095	NA	8.56719		0.116608	-0.06285	0.147986	-0.098392	0.073099	0.113859	0.0483851		5.58898	0.999906	3.6084	4.5	4.6593	2.7835	4.2	NA	3.82761
1422	25.6879	2.19232	25.1795	35.6608	23.8965	50.0864	27.1259	27.1185		0.391989	0.102078	0.316791	0.352202	0.447285	0.45136	0.343618		4.44427	3.50067	3.1084	3.5	3.6593	3.2205	3.1	4.95	3.68641
1423	14.0476	6.08559	44.5002	4.77548	-8.693	32.6169	18.0283	15.9087		0.443231	0.60977	0.65521	0.323464	0.294031	0.0682281	0.398989		1.54997	1.00015	3.6084	1.5	1.1593	2.9643	3	3.6	2.2948
1424	-19.4419	-1.49904	2.8018	20.5462	-13.956	-1.55157	-0.364367	-1.92356		0.021522	0.247636	0.008084	-0.004223	0.088166	0.0990998	0.0767141		7.01474	6.49987	8.1084	5	3.6593	3.6244	6	6.75	5.82707
1425	NA	2.81162	22.9772	46.9451	12.284	9.35267	20.985	19.2259		NA	0.333668	0.443585	0.241898	-0.131981	0.242606	0.225955		6.1404	2.75785	3.7084	5	1.6593	3.4681	2.2	2.475	3.42936
1426	14.237	-1.05784	-13.1695	5.4265	-4.4185	7.97655	9.51963	2.64484		0.248801	-0.058095	-0.257062	-0.04596	0.097899	0.0375497	0.00385546		7.99442	1.49898	4.0084	2.5	4.1593	4.038	7.7	4.05	4.49856
1427	NA	1.50131	NA	NA	10.069	-0.403171	25.9629	9.28251		NA	0.126758	NA	NA	0.002655	0.314427	0.147947		NA	NA	6.5084	6.5	NA	4.2688	5.8	6.3	5.98394
1428	-6.3905	12.1739	2.63514	33.2923	8.0745	25.1304	30.4468	15.0518		0.136217	0.211049	0.11136	0.19383	-0.008769	0.00743481	0.10852		0.898916	2.49882	1.6084	2	1.1593	3.591	2	0.675	1.80671
1429	-19.7739	2.17653	11.686	-22.8839	-14.1875	-8.83554	4.1209	-6.81392		-0.219887	-0.085746	-0.019112	0.047292	-0.177359	0.0114149	-0.0738995		7.03608	7.99966	5.1084	5.5	3.6593	4.3394	4.2	2.925	5.0924
1430	NA	NA	-12.6199	NA	3.033	-4.71243	-10.4569	-6.18905		NA	NA	-0.007011	NA	0.15393	0.131901	0.0929402		NA	NA	2.7084	4.5	NA	5.3365	5.7	4.05	4.54992
1431	NA	NA	13.2195	NA	19.6245	4.66508	13.3925	12.7254		NA	NA	0.193267	NA	0.125945	0.305234	0.208149		NA	NA	2.1084	4	NA	3.98	4.1	2.25	3.3857
1432	NA	NA	NA	NA	4.0625	-3.11075	3.05177	1.33451		NA	NA	NA	NA	0.004976	-0.0333759	-0.0142		NA	NA	1.6084	2.5	NA	4.026	4.9	5.175	3.75064
1433	-2.71506	-4.23809	7.6223	-5.6041	9.0175	-1.49067	3.72217	0.902006		-0.022244	-0.025859	0.057136	-0.153701	-0.159605	0.0641759	-0.0400162		7.0175	2.50091	2.2084	3	4.6593	2.3391	4.6	3.6	3.73968
1434	25.7447	2.05713	22.1055	23.8388	18.9845	1.70371	7.93443	14.6241		0.181837	0.062537	-0.139628	-0.070534	0.078849	-0.0307072	0.0137256		7.51821	4.00095	5.1084	3.5	7.1593	4.3722	5	6.3	5.3672
1441	NA	NA	NA	NA	4.1055	9.88032	-16.6655	-0.893226		NA	NA	NA	NA	-0.078435	0.19257	0.0570675		NA	NA	2.5084	4	2.1593	4.241	3.1	5.175	3.60323
1443	NA	NA	NA	NA	13.899	19.6277	-8.6359	8.29692		NA	NA	NA	NA	0.290316	0.111728	0.201022		NA	NA	NA	NA	4.1593	3.2721	5.9	5.625	4.59295
1501	NA	NA	NA	NA	16.6225	10.3695	-18.7544	2.74589		NA	NA	NA	NA	0.120071	0.254927	0.187499		NA	NA	NA	NA	NA	6.9645	6.1	6.75	6.40427
1502	NA	NA	NA	NA	-6.0805	-2.84656	NA	-4.46353		NA	NA	NA	NA	-0.08649	0.12629	0.0199001		NA	NA	NA	NA	NA	5.5715	5.9	NA	5.70049
1503	NA	NA	NA	NA	-2.128	-8.03338	3.24063	-2.30692		NA	NA	NA	NA	-0.19423	0.0708034	-0.0617133		NA	NA	NA	NA	NA	6.1331	4.7	6.75	5.67834
1504	NA	NA	NA	NA	1.718	-7.20202	16.6098	3.7086		NA	NA	NA	NA	-0.134842	0.0719058	-0.0314681		NA	NA	NA	NA	NA	6.6242	5.5	6.525	6.02574
1505	NA	NA	NA	NA	-7.5885	-3.87292	NA	-5.73071		NA	NA	NA	NA	-0.178255	-0.118203	-0.148229		NA	NA	NA	NA	NA	6.1653	7.6	NA	6.84259
1506	NA	NA	NA	NA	10.9555	10.1232	-2.49883	6.19329		NA	NA	NA	NA	-0.126279	0.299257	0.086489		NA	NA	NA	NA	NA	7.3612	7.3	7.65	7.22664
1507	NA	NA	NA	NA	21.7015	-2.23765	NA	9.73192		NA	NA	NA	NA	0.047401	0.227472	0.137437		NA	NA	NA	NA	NA	4.5425	6.3	NA	5.37054
1508	NA	NA	NA	NA	-3.1175	-9.67488	3.6863	-3.03536		NA	NA	NA	NA	-0.01239	-0.0543402	-0.0333651		NA	NA	NA	NA	NA	6.4674	8.3	6.75	6.97507
1509	NA	NA	NA	NA	1.852	4.90735	4.4271	3.72881		NA	NA	NA	NA	-0.070213	0.111901	0.0208438		NA	NA	NA	NA	NA	7.3651	6.7	6.525	6.67667
1510	NA	NA	NA	NA	3.2495	-0.611621	4.09743	2.2451		NA	NA	NA	NA	-0.005731	-0.00038776	-0.00305938		NA	NA	NA	NA	NA	5.9765	6.4	6.3	6.04414
1511	NA	NA	NA	NA	NA	-8.36147	NA	-8.36147		NA	NA	NA	NA	0.116288	NA	0.116288		NA	NA	NA	NA	NA	3.2723	7.7	NA	5.41659
1512	NA	NA	NA	NA	0.3245	1.33234	0.823433	0.826759		NA	NA	NA	NA	0.011808	0.150939	0.0813734		NA	NA	NA	NA	NA	3.4894	6.4	6.3	5.2017
1513	NA	NA	NA	NA	-20.9395	-5.01409	NA	-12.9768		NA	NA	NA	NA	-0.025623	-0.0559619	-0.0407925		NA	NA	NA	NA	NA	4.7792	7.9	NA	6.27169
1514	NA	NA	NA	NA	13.7735	-1.0067	NA	6.3834		NA	NA	NA	NA	-0.013017	0.0414335	0.0142082		NA	NA	NA	NA	NA	4.665	5.4	NA	4.96159
1515	NA	NA	NA	NA	4.6495	6.60941	1.5505	4.2698		NA	NA	NA	NA	-0.177455	-0.105789	-0.141622		NA	NA	NA	NA	NA	3.8562	7	5.625	5.31317
1516	NA	NA	NA	NA	NA	-7.43414	NA	-7.43414		NA	NA	NA	NA	-0.203648	NA	-0.203648		NA	NA	NA	NA	NA	4.667	7.7	NA	6.11899
1517	NA	NA	NA	NA	NA	-4.63184	NA	-4.63184		NA	NA	NA	NA	-0.144981	NA	-0.144981		NA	NA	NA	NA	NA	3.8278	5.1	NA	4.43584
1518	NA	NA	NA	NA	NA	7.59262	NA	7.59262		NA	NA	NA	NA	0.252106	NA	0.252106		NA	NA	NA	NA	NA	5.4315	7.5	NA	6.41399
1519	NA	NA	NA	NA	NA	-4.96283	NA	-4.96283		NA	NA	NA	NA	0.153562	NA	0.153562		NA	NA	NA	NA	NA	5.7978	5.9	NA	5.80334
1520	NA	NA	NA	NA	0.108	-0.602672	NA	-0.247336		NA	NA	NA	NA	0.097445	0.0831195	0.0902823		NA	NA	NA	NA	NA	5.9573	8.1	NA	6.98909
1521	NA	NA	NA	NA	-15.8585	-4.48875	9.27277	-3.69149		NA	NA	NA	NA	-0.169065	-0.339966	-0.254515		NA	NA	NA	NA	NA	4.6509	3	6.525	4.51957
1522	NA	NA	NA	NA	5.9185	2.56169	NA	4.24009		NA	NA	NA	NA	0.007501	-0.139861	-0.0661802		NA	NA	NA	NA	NA	4.2488	3.9	NA	4.02824
1523	NA	NA	NA	NA	3.999	-1.86618	NA	1.06641		NA	NA	NA	NA	-0.156367	0.0361038	-0.0601316		NA	NA	NA	NA	NA	6.7464	4.3	NA	5.47479
1524	NA	NA	NA	NA	16.8525	-2.99312	NA	6.92969		NA	NA	NA	NA	0.1348	0.185436	0.160118		NA	NA	NA	NA	NA	3.3303	7	NA	5.09474
1525	NA	NA	NA	NA	0.791	-4.60907	8.85057	1.6775		NA	NA	NA	NA	0.12799	0.0795629	0.103776		NA	NA	NA	NA	NA	5.5911	7.9	7.2	6.6909
1526	NA	NA	NA	NA	12.8185	-2.46624	NA	5.17613		NA	NA	NA	NA	0.065915	0.000274562	0.0330948		NA	NA	NA	NA	NA	3.8155	8.4	NA	6.08279
1527	NA	NA	NA	NA	6.319	-7.6082	NA	-0.644602		NA	NA	NA	NA	-0.108658	0.0473483	-0.0306549		NA	NA	NA	NA	NA	6.2236	7.2	NA	6.67569
1528	NA	NA	NA	NA	-8.393	-6.22246	NA	-7.30773		NA	NA	NA	NA	-0.269903	-0.10315	-0.186527		NA	NA	NA	NA	NA	7.0173	8.5	NA	7.71259
1529	NA	NA	NA	NA	-7.1215	1.02867	1.9271	-1.38858		NA	NA	NA	NA	-0.066324	-0.295775	-0.181049		NA	NA	NA	NA	NA	3.0551	4.8	6.075	4.446
1530	NA	NA	NA	NA	-7.455	-3.35949	NA	-5.40724		NA	NA	NA	NA	-0.075368	-0.00318732	-0.0392777		NA	NA	NA	NA	NA	7.922	5.6	NA	6.69649
1531	NA	NA	NA	NA	16.429	-5.79996	NA	5.31452		NA	NA	NA	NA	0.019771	0.0908187	0.0552948		NA	NA	NA	NA	NA	1.8672	4.3	NA	3.01144
1532	NA	NA	NA	NA	-18.132	-6.31584	-3.20377	-9.2172		NA	NA	NA	NA	-0.059604	-0.112942	-0.0862729		NA	NA	NA	NA	NA	6.5385	8.5	7.425	7.29154
1533	NA	NA	NA	NA	-8.6505	-6.48695	1.33817	-4.59976		NA	NA	NA	NA	-0.052455	-0.0696733	-0.0610642		NA	NA	NA	NA	NA	4.9565	8.7	8.1	7.05707
1534	NA	NA	NA	NA	9.655	-11.1869	-11.584	-4.37198		NA	NA	NA	NA	-0.159621	0.0349604	-0.0623303		NA	NA	NA	NA	NA	5.5973	8.5	8.325	7.28144
1535	1.52931	-1.83096	NA	NA	-4.944	-3.1299	-0.103767	-1.69586		0.212086	-0.191274	NA	NA	-0.009118	0.0414746	0.0132922		NA	NA	3.8916	2.5	NA	6.6286	6.4	6.075	5.19744
1536	-2.76609	-2.94502	NA	NA	-8.381	-5.93941	-14.5062	-6.90755		-0.068563	0.02087	NA	NA	0.228106	-0.10062	0.0199484		NA	NA	7.1916	5.71	NA	6.8824	6.4	7.2	6.7773
1537	-16.8061	-3.49203	NA	NA	-8.1635	-6.69001	-5.70377	-8.17107		0.086458	0.162333	NA	NA	0.010685	-0.113052	0.036606		NA	NA	7.3916	5.5	NA	5.7698	5.5	6.525	6.22534
1538	2.40614	-2.43775	NA	NA	-8.449	2.85073	7.24123	0.32227		-0.029042	0.029639	NA	NA	0.002492	0.0344168	0.00937645		NA	NA	6.8916	6.5	NA	5.4201	7.9	8.325	7.10044
1539	-17.5197	-2.39714	NA	NA	-4.504	-6.73393	14.1913	-3.3927		-0.208443	0.049369	NA	NA	-0.179963	-0.163793	-0.125707		NA	NA	6.3916	5	NA	3.829	5.8	4.275	5.16302
1540	NA	-2.33062	NA	NA	-11.258	1.14943	-24.3506	-9.19746		NA	-0.12649	NA	NA	-0.059316	-0.134272	-0.106693		NA	NA	7.8916	6	NA	8.7073	8.6	7.875	7.90414
1541	NA	-0.863332	NA	NA	-3.0805	7.10121	5.01357	2.04274		NA	-0.292287	NA	NA	0.111761	0.070721	-0.0366017		NA	NA	4.8916	4	NA	3.6957	6.7	3.6	4.67182
1542	NA	-2.31891	NA	NA	4.1405	1.1121	-18.3087	-3.84375		NA	-0.179266	NA	NA	-0.02485	0.156195	-0.0159738		NA	NA	7.8916	6.5	NA	5.4211	7.5	6.975	6.95946
1543	NA	4.26721	NA	NA	20.7345	-2.24477	1.15177	5.97718		NA	-0.198916	NA	NA	-0.033805	0.131734	-0.0336622		NA	NA	6.8916	5	NA	5.8335	7.2	6.75	6.4278
1544	NA	-0.775458	NA	NA	13.15	11.282	-0.0112333	5.91133		NA	-0.151438	NA	NA	0.011524	0.031999	-0.0359717		NA	NA	5.8916	4.5	NA	4.4854	8	5.175	5.70786
1545	10.5824	1.04143	NA	NA	-6.666	2.5692	6.26777	2.75895		-0.02227	-0.175857	NA	NA	-0.029431	-0.10125	-0.0822019		NA	NA	2.3916	4.5	NA	4.2764	5.5	7.2	4.86628
1546	-13.0313	-2.66202	NA	NA	NA	-5.13157	NA	-6.94165		-0.258693	NA	NA	NA	-0.055755	NA	-0.157224		NA	NA	7.3916	7.5	NA	6.3256	6.9	NA	7.26352
1547	19.2884	1.97639	NA	NA	NA	-6.40845	NA	4.95213		-0.270383	-0.13068	NA	NA	-0.01968	NA	-0.140248		NA	NA	8.3916	5.5	NA	6.9544	6.7	NA	7.11972
1548	4.29041	-2.8186	NA	NA	NA	-10.2659	NA	-2.93136		0.055294	-0.168931	NA	NA	-0.309141	NA	-0.140926		NA	NA	5.3916	4	NA	3.7506	7.7	NA	5.45629
1549	NA	-1.32996	NA	NA	-16.171	-0.660656	-6.1853	-6.08673		NA	-0.127889	NA	NA	0.115436	-0.208127	-0.0735265		NA	NA	5.3916	4	NA	2.9709	5	7.425	5.05758
1550	-0.670608	-1.45322	NA	NA	-7.486	-1.03075	-2.04077	-2.53627		-0.007027	0.092277	NA	NA	0.086974	-0.00866231	0.0408904		NA	NA	7.3916	5.5	NA	4.9734	8.6	7.875	6.9582
1551	NA	-0.287337	NA	NA	-6.049	4.26481	6.59743	1.13148		NA	-0.049917	NA	NA	0.011375	0.0939276	0.0184619		NA	NA	7.8916	8	NA	6.6712	9	8.1	8.03586
1552	NA	-1.27928	NA	NA	-9.9155	-4.07645	2.14803	-3.2808		NA	-0.040578	NA	NA	-0.09009	-0.167166	-0.0992781		NA	NA	6.3916	8	NA	8.6909	8.9	8.1	8.11454
1553	NA	6.60819	NA	NA	NA	NA	NA	6.60819		NA	0.063235	NA	NA	NA	NA	0.063235		NA	NA	5.3916	4.5	NA	NA	7.7	NA	6.00826
1554	NA	0.847418	NA	NA	NA	7.27823	NA	4.06282		NA	0.221674	NA	NA	0.199887	NA	0.210781		NA	NA	2.3916	2.5	NA	6.218	3.5	NA	3.90572
1555	NA	-3.48963	NA	NA	NA	-3.28606	NA	-3.38785		NA	-0.072785	NA	NA	-0.005181	NA	-0.038983		NA	NA	6.3916	4	NA	3.1398	7.2	NA	5.42877
1556	8.67275	-1.02679	NA	NA	-3.259	2.03911	0.0246333	1.29014		-0.096767	0.018504	NA	NA	-0.109359	-0.00189098	-0.0473782		NA	NA	4.3916	3.5	NA	3.5278	4.4	6.075	4.48228
1557	-1.1359	2.95732	NA	NA	-10.9315	-7.03867	-2.8741	-3.80457		-0.151319	0.030349	NA	NA	-0.001886	0.0674226	-0.0138584		NA	NA	4.8916	6.5	NA	7.1038	7.5	6.075	6.50452
1558	NA	-1.58173	NA	NA	-7.804	-0.395447	-0.7507	-2.63297		NA	-0.09335	NA	NA	0.056246	-0.180314	-0.0724728		NA	NA	4.8916	4	NA	3.5176	4.5	6.3	4.74018
1559	NA	-1.43068	NA	NA	-7.438	-0.372967	-9.63463	-4.71907		NA	-0.16743	NA	NA	0.162467	0.0498586	0.0149652		NA	NA	8.8916	7	NA	8.6973	6	7.65	7.7374
1560	NA	-5.18888	NA	NA	12.3365	-2.93159	5.8469	2.51573		NA	-0.19696	NA	NA	-0.179454	0.0352529	-0.11372		NA	NA	7.8916	5	NA	7.3733	7.2	7.875	7.17486
1561	NA	-2.61544	NA	NA	-15.899	-5.20186	9.28383	-3.60812		NA	-0.203658	NA	NA	-0.122552	-0.123614	-0.149941		NA	NA	6.3916	7.5	NA	4.7145	9.3	8.55	7.38498
1562	NA	-3.18812	NA	NA	12.2955	-6.48778	-2.4519	0.0419245		NA	-0.068476	NA	NA	-0.023512	0.157145	0.0217189		NA	NA	6.8916	6.5	NA	4.8725	6.4	5.85	6.19382
1563	NA	-3.71098	NA	NA	15.7805	2.61724	-10.2383	1.11212		NA	0.130577	NA	NA	0.125761	0.0453376	0.100559		NA	NA	8.3916	5	NA	4.4376	7.5	5.85	6.33142
1564	NA	0.055661	NA	NA	4.2805	-6.26426	-6.2889	-2.05425		NA	-0.012587	NA	NA	-0.168094	-0.50602	-0.2289		NA	NA	2.3916	6	NA	4.2519	4.7	4.275	4.43066
1565	NA	-1.5886	NA	NA	8.311	-5.31612	15.5987	4.25124		NA	0.053384	NA	NA	0.024278	0.131164	0.0696085		NA	NA	6.3916	6	NA	7.7297	7.9	6.075	6.91282
1566	NA	-4.73615	NA	NA	0.7845	-4.15504	-11.7359	-4.96065		NA	-0.045166	NA	NA	-0.001729	-0.292895	-0.113263		NA	NA	8.8916	7.5	NA	7.5339	9.3	8.55	8.45894
1567	NA	-4.84354	NA	NA	4.681	7.28481	-15.9321	-2.20246		NA	-0.047903	NA	NA	-0.130119	0.0936533	-0.0281229		NA	NA	5.8916	4	8.6307	8.8943	7.8	7.875	7.25649
1568	NA	8.6144	NA	NA	10.0305	1.57386	12.9012	8.28		NA	-0.148492	NA	NA	-0.046974	-0.0115419	-0.0690026		NA	NA	7.8916	4.5	NA	4.1504	5.6	6.3	5.78132
1569	NA	-0.061109	NA	NA	-12.621	-3.74452	2.46663	-3.49		NA	-0.056922	NA	NA	0.057161	-0.0723648	-0.0240419		NA	NA	6.8916	6.5	NA	5.1653	7.7	6.075	6.57232
1570	-14.6662	4.21332	NA	-22.7233	-9.0575	-3.29515	4.6259	-6.81715		-0.077496	-0.029412	NA	-0.293955	-0.183611	-0.175479	-0.151991		NA	NA	5.8916	3.5	4.5107	3.5946	4.2	6.3	4.74954
1571	0.741121	3.76104	NA	-20.4407	11.463	-4.49756	-5.5149	-2.41467		-0.257927	-0.233537	NA	-0.308505	-0.317187	-0.11828	-0.247087		NA	NA	6.3916	5.5	6.0107	6.8698	6.7	5.85	6.29714
1572	22.5824	-1.65155	NA	-2.62123	9.1865	-10.1489	NA	3.46945		0.031971	-0.205108	NA	-0.032232	-0.022975	0.126562	-0.0203565		NA	NA	4.3916	3	2.1207	5.33	5.9	NA	4.32925
1573	-3.44502	4.71792	NA	-24.5807	1.5965	-5.81462	-0.351967	-4.64632		0.013047	NA	NA	-0.233799	-0.109658	-0.338965	-0.167344		NA	NA	7.8916	4.5	7.1207	6.1903	7.7	5.625	6.57536
1574	NA	-1.6542	NA	-22.9746	3.0905	-0.051015	2.62957	-3.79194		NA	-0.051636	NA	-0.201119	0.099343	0.00848278	-0.0362323		NA	NA	7.3916	5	5.5107	5.6927	7.1	7.2	6.38773
1575	8.76632	-3.15871	NA	-9.63989	-16.242	-7.22804	-13.8482	-6.89176		-0.010128	-0.15929	NA	-0.06069	-0.06442	-0.212033	-0.101312		NA	NA	6.8916	5	7.0107	5.5888	6.3	7.65	6.48219
1576	NA	3.10825	NA	18.6804	-4.6605	-1.00913	NA	4.02974		NA	-0.075216	NA	-0.128809	-0.018557	0.000683687	-0.0554746		NA	NA	4.8916	4.5	4.5107	5.916	6.9	NA	5.52323
1577	NA	-2.50087	NA	-16.9419	13.8225	-0.511029	0.401233	-1.14601		NA	-0.211889	NA	-0.311479	-0.11057	0.0430642	-0.147718		NA	NA	8.8916	6.5	7.5107	5.3449	7.9	8.775	7.55511
1578	NA	-2.35596	NA	-29.4773	2.354	-7.65619	-6.38517	-8.70412		NA	-0.207162	NA	-0.140715	-0.264332	0.0503855	-0.140456		NA	NA	7.8916	6	8.5107	7.1001	9.2	7.875	7.84484
1579	NA	NA	NA	NA	-4.069	-1.79398	-3.33217	-3.06505		NA	NA	NA	NA	-0.057116	-0.116111	-0.0866134		NA	NA	8.3916	3.5	7.0107	3.4082	5.8	5.175	5.62023
1580	NA	NA	NA	NA	-9.943	1.80662	-1.65443	-3.26361		NA	NA	NA	NA	-0.059853	-0.230728	-0.14529		NA	NA	5.3916	4	7.5107	7.1034	7	4.5	5.99808
1581	NA	NA	NA	NA	-14.347	-8.38603	0.129567	-7.53449		NA	NA	NA	NA	-0.035374	-0.111806	-0.0735902		NA	NA	NA	NA	8.0107	5.0212	8	4.95	6.34887
1582	NA	NA	NA	NA	8.5415	0.313613	-5.36303	1.16403		NA	NA	NA	NA	-0.029375	-0.196374	-0.112874		NA	NA	NA	NA	7.0107	5.4044	5.4	3.825	5.26625
1583	NA	NA	NA	NA	-25.709	-3.09061	-15.3976	-14.7324		NA	NA	NA	NA	-0.02245	-0.0816022	-0.0520261		NA	NA	NA	NA	7.5107	4.302	7.1	7.425	6.4223
1584	NA	NA	NA	NA	3.203	-2.60616	NA	0.298418		NA	NA	NA	NA	-0.22867	-0.0245728	-0.126621		NA	NA	NA	NA	7.1207	4.0789	7.3	NA	6.10642
1585	NA	NA	NA	NA	22.153	0.95595	NA	11.5545		NA	NA	NA	NA	0.111438	0.0421958	0.0768169		NA	NA	NA	NA	5.1207	4.6679	6.2	NA	5.30166
1586	NA	NA	NA	NA	25.3745	-4.87108	NA	10.2517		NA	NA	NA	NA	0.032107	0.0406123	0.0363596		NA	NA	NA	NA	6.0107	4.231	5	NA	5.02542
1587	-3.86488	-3.26108	NA	-23.2267	-12.6325	-7.91678	-0.103767	-8.50095		-0.213572	-0.147592	NA	-0.135122	-0.119218	-0.262717	-0.175644		NA	NA	6.8916	6.5	8.0107	6.9761	6.2	8.1	7.18286
1588	5.66517	3.97864	NA	-22.4428	-9.7945	2.68917	6.11723	-2.29786		0.028298	-0.028031	NA	-0.294425	0.069803	-0.0188854	-0.0486481		NA	NA	5.8916	5.5	7.5107	7.7517	8.3	7.2	7.09888
1589	NA	-2.66808	NA	-0.54845	NA	6.90183	NA	1.22843		NA	0.080893	NA	0.016616	0.050733	NA	0.049414		NA	NA	7.3916	3	5.0907	4.4935	6	NA	5.38827
1590	NA	-2.10562	NA	-6.04878	NA	4.70411	NA	-1.15009		NA	0.048587	NA	-0.035966	0.027886	NA	0.0135023		NA	NA	3.3916	5	6.0907	3.6259	7.2	NA	5.24023
1591	NA	-2.80643	NA	-24.531	NA	6.50947	NA	-6.94265		NA	0.051316	NA	0.0386	0.061451	NA	0.0504557		NA	NA	6.8916	6	7.3207	5.6117	6.9	NA	6.73097
1592	NA	1.47869	NA	-3.91959	5.441	-4.7713	7.51223	1.14821		NA	-0.089311	NA	-0.124396	0.059225	-0.144445	-0.0747317		NA	NA	4.3916	6.5	6.8207	4.2137	5	6.75	5.69159
1593	NA	NA	NA	NA	NA	-3.37156	NA	-3.37156		NA	NA	NA	NA	-0.019502	NA	-0.019502		NA	NA	5.8916	5.5	5.8207	6.9343	6.6	NA	6.32655
1594	NA	NA	NA	NA	NA	-4.26324	NA	-4.26324		NA	NA	NA	NA	0.017679	NA	0.017679		NA	NA	2.8916	2	2.8207	5.3671	5.1	NA	3.82779
1595	NA	NA	NA	NA	NA	10.2448	NA	10.2448		NA	NA	NA	NA	0.173182	NA	0.173182		NA	NA	0.8916	2.5	3.3207	3.5642	5.3	NA	3.29985
1596	NA	NA	NA	NA	NA	2.75656	NA	2.75656		NA	NA	NA	NA	0.306884	NA	0.306884		NA	NA	NA	NA	7.3207	6.3853	7.3	NA	6.96619
1597	NA	NA	NA	NA	NA	6.23575	NA	6.23575		NA	NA	NA	NA	0.100671	NA	0.100671		NA	NA	NA	NA	4.5507	4.611	5.9	NA	4.98309
1598	NA	NA	NA	NA	NA	-9.77626	NA	-9.77626		NA	NA	NA	NA	0.034322	NA	0.034322		NA	NA	NA	NA	6.5507	3.8146	5.8	NA	5.32756
1599	NA	NA	NA	NA	NA	1.61216	NA	1.61216		NA	NA	NA	NA	-0.098121	NA	-0.098121		NA	NA	NA	NA	2.5507	3.6234	4.6	NA	3.54852
1600	NA	NA	NA	NA	-5.554	-6.05629	-24.9754	-12.1952		NA	NA	NA	NA	-0.146243	-0.0159833	-0.0811132		NA	NA	3.8916	5	9.5507	6.379	9	7.875	7.03348
1601	NA	NA	NA	NA	-23.709	-2.1102	NA	-12.9096		NA	NA	NA	NA	-0.092443	-0.268284	-0.180363		NA	NA	NA	NA	6.3207	3.9122	5.36942	NA	5.36942
1602	NA	NA	NA	NA	-0.3055	-5.03884	NA	-2.67217		NA	NA	NA	NA	-0.121149	-0.159411	-0.14028		NA	NA	NA	NA	6.3207	6.5926	6.6	NA	6.47289
1603	NA	NA	NA	NA	-10.744	-2.38582	NA	-6.56491		NA	NA	NA	NA	0.054508	0.15226	0.103384		NA	NA	NA	NA	3.3207	4.009	5.9	NA	4.36472
1604	NA	NA	NA	NA	-6.799	-11.2542	-24.3519	-14.135		NA	NA	NA	NA	-0.154551	-0.250525	-0.202538		NA	NA	NA	NA	7.3207	7.0408	8.1	6.3	7.0473
1605	-23.1777	-3.56331	NA	-19.1707	-3.2355	-3.09541	-4.49383	-9.45606		-0.421137	0.009711	NA	-0.164525	-0.176676	-0.203694	-0.191264		NA	NA	5.3916	4.5	4.5507	3.8143	5.6	6.075	5.06821
1606	NA	-3.05933	NA	8.23097	-3.838	-2.58114	10.9394	1.93839		NA	-0.070931	NA	0.015955	-0.015183	0.12905	0.0147229		NA	NA	5.8916	6	5.5507	5.5186	8.3	6.525	6.36918
1607	NA	1.43301	NA	-17.6934	10.074	-1.82628	14.1913	1.23573		NA	0.048229	NA	-0.084864	-0.062303	0.0886571	-0.00257021		NA	NA	8.3916	8	9.5507	6.1874	7.5	8.55	8.10368
1608	NA	-0.830014	NA	-0.467923	8.208	-5.54953	-1.5951	-0.046914		NA	0.030893	NA	-0.096522	-0.010813	0.0451983	-0.00781093		NA	NA	3.3916	6	6.5507	3.161	7.6	7.2	5.73073
1609	NA	NA	NA	NA	4.418	0.006794	NA	2.2124		NA	NA	NA	NA	0.054063	0.0831737	0.0686183		NA	NA	NA	NA	6.8207	5.7761	6.3	NA	6.23886
1610	NA	NA	NA	NA	1.064	-1.71859	NA	-0.327294		NA	NA	NA	NA	0.13561	-0.0100493	0.0627803		NA	NA	NA	NA	5.8207	5.5514	6.1	NA	5.77319
1611	NA	-2.77585	NA	-17.3173	-26.503	-5.45296	1.1987	-10.1701		NA	-0.440157	NA	-0.278648	-0.187915	-0.14568	-0.2631		NA	NA	6.3916	3	7.3207	4.5239	6.9	4.95	5.58976
1612	NA	NA	NA	NA	-31.7035	4.86859	-12.0766	-12.9705		NA	NA	NA	NA	-0.044388	-0.256097	-0.150242		NA	NA	6.8916	5	4.8207	5.9705	8.9	4.95	6.16313
1613	NA	NA	NA	NA	8.339	-10.7814	-2.5223	-1.65489		NA	NA	NA	NA	-0.093921	-0.154748	-0.124335		NA	NA	5.8916	5	6.3207	4.8014	8.6	8.55	6.60614
1614	NA	NA	NA	NA	-4.4475	-6.33679	10.3888	-0.131819		NA	NA	NA	NA	0.003589	0.1649	0.0842443		NA	NA	5.3916	5	4.8207	3.0238	5.3	6.75	5.12543
1615	NA	NA	NA	NA	-13.092	-1.32771	NA	-7.20986		NA	NA	NA	NA	-0.000207	-0.197254	-0.0987303		NA	NA	6.8916	7.5	6.3207	6.5259	7.6	NA	7.15203
1616	NA	NA	NA	NA	-15.0935	5.00385	-1.40623	-3.83196		NA	NA	NA	NA	-0.119727	0.0868988	-0.0164141		NA	NA	7.3916	6	7.3207	4.5591	6.2	7.65	6.58878
1617	NA	NA	NA	NA	-2.8475	-9.20703	-8.3667	-6.80708		NA	NA	NA	NA	-0.069044	-0.49348	-0.281262		NA	NA	6.3916	4	8.5507	3.9697	5.5	7.65	6.07873
1618	NA	NA	NA	NA	7.22	-4.74598	-3.77783	-0.434605		NA	NA	NA	NA	-0.001356	-0.0886332	-0.0449946		NA	NA	NA	NA	6.5507	4.0664	4.6	4.725	4.83162
1619	NA	NA	NA	NA	-2.0495	-4.06991	NA	-3.0597		NA	NA	NA	NA	-0.261154	-0.293676	-0.277415		NA	NA	6.3916	5.5	6.5507	7.4741	7.2	NA	6.81257
1620	NA	NA	NA	NA	-4.2005	-5.4514	NA	-4.82595		NA	NA	NA	NA	0.026702	0.0498435	0.0382727		NA	NA	2.8916	5	7.5507	4.3336	7.1	NA	5.57143
1621	NA	NA	NA	NA	12.0675	-4.896	NA	3.58575		NA	NA	NA	NA	0.057515	0.154239	0.105877		NA	NA	NA	NA	3.1507	4.915	6.4	NA	4.79046
1622	NA	NA	NA	NA	-24.372	-10.791	-12.5112	-15.8914		NA	NA	NA	NA	-0.172374	-0.491222	-0.331798		NA	NA	NA	NA	8.1307	8.2287	8	8.325	8.01792
1623	NA	NA	NA	NA	11.8835	-0.144445	NA	5.86953		NA	NA	NA	NA	0.100962	-0.187335	-0.0431865		NA	NA	NA	NA	6.6307	4.5704	7.9	NA	6.31569
1624	NA	NA	NA	NA	6.0635	11.5896	-11.2654	2.12922		NA	NA	NA	NA	-0.042167	0.163698	0.0607653		NA	NA	NA	NA	7.1307	7.0518	8.3	8.325	7.53852
1625	NA	NA	NA	NA	0.117	-9.48817	-11.2198	-6.86367		NA	NA	NA	NA	-0.092805	0.177097	0.0421458		NA	NA	NA	NA	8.1307	4.6526	7.6	7.65	6.8487
1626	-21.3465	NA	-12.3665	0.892421	-22.184	-4.72955	NA	-11.9468		-0.047232	NA	0.082358	0.004653	0.148674	-0.21961	-0.00623133		NA	NA	NA	NA	NA	6.9741	7.6	NA	7.23179
1627	-27.8851	NA	-17.8634	-26.9964	-28.531	-7.60221	-16.8852	-20.9605		-0.549184	NA	-0.479414	-0.587806	-0.108597	-0.818576	-0.508715		NA	NA	NA	NA	NA	8.0926	6.8	7.2	7.15794
1628	-25.8994	NA	-22.6747	-27.3468	-29.477	0.520358	-18.8234	-20.6168		-0.077059	NA	-0.253997	-0.151865	0.227313	-0.473737	-0.145869		NA	NA	NA	NA	NA	8.2746	8	8.325	8.01427
1629	-11.9573	0.902759	7.09121	-3.78853	-14.037	9.81128	NA	-1.99627		-0.379819	0.108274	0.147683	0.090732	-0.003357	-0.0107959	-0.00788049		NA	NA	NA	NA	NA	4.6362	8.3	NA	6.41679
1630	-13.1762	-4.63227	-5.93948	-16.2141	-31.588	9.99566	NA	-10.2591		-0.324649	-0.252501	-0.096227	0.021962	-0.11528	-0.316748	-0.180574		NA	NA	NA	NA	NA	7.3951	9.1	NA	8.19054
1631	-23.979	-2.80566	-1.41381	-11.9483	-10.1225	-6.90588	-22.9321	-11.4439		-0.153751	-0.119354	0.052147	0.194291	-0.175815	-0.110649	-0.0521885		NA	NA	NA	NA	NA	9.5455	8.5	8.325	8.6006
1632	-17.7664	-2.92429	3.4426	-6.99624	2.2055	8.55683	NA	-2.24701		-0.282546	-0.186403	-0.161179	-0.241493	0.057474	-0.29404	-0.184698		NA	NA	NA	NA	NA	8.693	4.5	NA	6.52044
1633	2.08024	-4.20158	23.8141	-9.01892	6.905	-11.1714	-19.9284	-1.64585		0.027115	-0.254868	0.241241	0.032999	-0.263883	-0.294474	-0.0853117		NA	NA	NA	NA	NA	6.2401	8.1	6.525	6.75644
1634	40.0828	10.5875	14.2063	43.524	18.158	9.49338	33.8864	24.2769		0.741491	0.699178	0.666467	0.309983	0.171283	0.344911	0.488886		NA	NA	NA	NA	NA	2.5204	4.9	2.925	3.26947
1635	NA	-1.11678	0.843387	-7.4754	-4.2005	-13.9721	NA	-5.18429		NA	0.088604	0.090603	0.155972	-0.120539	-0.122808	0.0183664		NA	NA	NA	NA	NA	9.2371	8.9	NA	9.02894
1636	NA	2.00984	-10.9435	7.24804	-15.3485	-4.91487	NA	-4.38979		NA	-0.112715	-0.038742	0.063561	0.008681	-0.208815	-0.057606		NA	NA	NA	NA	NA	8.8255	7.8	NA	8.28884

## Sheet: 25K-GenotypicData
Supplementary Table 5: 25K SNP Genotypic Dataset (MASBASIS - NMBU spring wheat panel)
rs	alleles	chrom	pos	strand	assembly	center	protLSID	assayLSID	panelLSID	QCcode	1003	1005	1006	1009	1011	1016	1018	1020	1027	1029	1031	1032	1036	1038	1039	1041	1043	1044	1045	1046	1048	1050	1052	1054	1057	1058	1060	1063	1064	1066	1068	1071	1073	1075	1079	1080	1081	1083	1084
AX-158544750	C/T	1A	1	+	NA	NA	NA	NA	NA	NA	T	T	C	C	C	C	C	C	C	C	C	C	C	C	T	T	C	C	C	C	C	C	C	C	C	C	T	C	C	C	C	C	C	C	C	C	C	C	C
AX-94583145	G/A	1A	1	+	NA	NA	NA	NA	NA	NA	G	G	G	A	N	G	G	A	A	G	G	G	G	A	N	G	G	G	G	G	G	G	A	G	G	G	G	A	A	A	G	G	G	A	A	G	A	G	G
BobWhite_c1361_1187	G/A	1A	1	+	NA	NA	NA	NA	NA	NA	G	G	G	A	G	G	G	A	A	G	G	G	G	A	G	G	G	G	G	G	G	G	A	G	G	G	G	A	A	A	G	G	G	A	A	G	A	G	G
Excalibur_c10657_796	T/G	1A	1	+	NA	NA	NA	NA	NA	NA	G	G	G	T	G	T	G	G	T	G	G	G	T	G	G	T	T	T	G	G	T	T	T	T	T	T	T	T	T	T	G	T	G	T	G	T	G	G	G
Excalibur_c94139_55	A/G	1A	1	+	NA	NA	NA	NA	NA	NA	A	A	A	A	A	A	A	G	G	A	A	A	A	G	A	A	A	A	A	A	A	A	G	A	A	A	A	A	A	A	A	A	A	G	G	A	G	A	A
GENE-0014_317	T/G	1A	1	+	NA	NA	NA	NA	NA	NA	T	T	T	T	T	T	T	G	G	T	T	T	T	N	T	T	T	T	T	T	T	T	G	T	T	T	T	T	T	T	T	T	T	G	G	T	G	T	T
GENE-0014_822	C/A	1A	1	+	NA	NA	NA	NA	NA	NA	C	C	C	C	C	C	A	A	A	A	C	A	C	C	C	A	A	C	C	C	C	A	A	A	C	C	C	C	C	C	C	C	C	C	C	C	C	A	A
Kukri_c26168_423	C/A	1A	1	+	NA	NA	NA	NA	NA	NA	C	C	C	N	C	C	C	C	C	C	C	C	C	C	N	C	C	C	C	C	C	A	C	C	A	C	A	A	A	A	C	C	C	C	N	C	C	C	C
RAC875_c20883_801	A/G	1A	1	+	NA	NA	NA	NA	NA	NA	A	A	A	A	A	A	A	G	G	A	A	A	A	N	A	A	A	A	A	A	A	A	G	A	A	A	A	A	N	A	A	A	A	G	G	A	G	A	A
RAC875_c42700_264	A/G	1A	1	+	NA	NA	NA	NA	NA	NA	A	A	A	G	A	A	G	G	G	A	A	A	G	G	A	A	A	A	A	A	G	G	G	A	G	G	A	G	G	G	A	G	A	G	G	A	G	A	G
RAC875_c95364_259	G/A	1A	1	+	NA	NA	NA	NA	NA	NA	G	G	G	G	G	G	A	G	G	G	G	G	A	G	G	G	G	G	G	G	A	A	G	G	A	A	G	G	G	G	G	A	G	G	G	G	G	G	A
Tdurum_contig44888_837	T/C	1A	1	+	NA	NA	NA	NA	NA	NA	T	T	T	C	T	T	T	C	C	T	T	T	C	C	T	T	T	T	T	T	C	C	C	T	T	T	T	C	C	C	T	C	T	C	C	T	C	T	T
tplb0028p02_562	C/T	1A	1	+	NA	NA	NA	NA	NA	NA	C	C	C	N	N	C	C	T	T	C	C	C	C	T	N	C	C	C	C	C	C	N	N	C	C	C	N	N	N	C	C	C	C	T	T	C	T	C	C
wsnp_Ex_c10657_17376086	C/T	1A	1	+	NA	NA	NA	NA	NA	NA	C	C	C	C	C	C	C	T	T	C	C	C	C	T	C	C	C	C	C	C	C	C	T	C	C	C	C	C	C	C	C	C	C	T	T	C	T	C	C
wsnp_Ra_c11211_18227610	T/G	1A	1	+	NA	NA	NA	NA	NA	NA	T	T	T	T	T	T	T	G	G	T	T	T	T	G	T	T	T	T	T	T	T	T	G	T	T	T	T	T	T	T	T	T	T	G	G	T	G	T	T
BS00100774_51	C/T	1A	2	+	NA	NA	NA	NA	NA	NA	T	T	C	C	C	C	N	T	T	T	C	T	C	T	T	C	C	N	C	C	C	C	T	C	C	C	C	C	C	T	C	C	C	T	T	C	T	C	N
AX-109903200	C/T	1A	3	+	NA	NA	NA	NA	NA	NA	C	C	T	C	T	T	T	C	C	C	C	C	T	C	T	C	C	C	C	C	T	T	C	T	T	T	T	T	T	T	C	T	T	C	C	T	C	C	T
AX-89562713	G/T	1A	3	+	NA	NA	NA	NA	NA	NA	G	G	G	G	G	G	G	G	G	G	T	G	G	G	G	T	T	G	T	T	G	G	G	G	G	G	G	G	G	G	G	G	G	G	G	G	G	T	G
BS00026456_51	T/C	1A	3	+	NA	NA	NA	NA	NA	NA	T	T	C	T	C	T	C	T	T	T	C	C	T	T	T	C	C	T	C	C	T	T	T	C	C	C	T	C	T	T	T	T	C	T	T	C	T	C	C
RAC875_c30138_595	T/C	1A	3	+	NA	NA	NA	NA	NA	NA	T	C	T	T	C	T	C	C	T	C	T	T	T	C	N	T	T	T	T	T	T	C	T	T	C	T	C	C	C	C	C	T	C	T	N	T	C	C	C
tplb0025b13_1721	G/A	1A	3	+	NA	NA	NA	NA	NA	NA	G	G	G	N	G	G	G	A	A	N	G	G	G	A	G	G	G	G	G	G	G	G	A	G	G	G	G	G	G	G	G	G	G	A	A	G	A	G	G
tplb0025b13_2054	T/C	1A	3	+	NA	NA	NA	NA	NA	NA	T	T	T	T	T	T	T	T	T	T	C	C	T	T	T	C	C	T	C	C	T	T	T	T	T	T	T	T	T	T	T	T	T	T	T	T	T	C	T
wsnp_Ku_c1818_3557408	C/T	1A	3	+	NA	NA	NA	NA	NA	NA	C	C	T	C	T	T	T	C	C	C	C	C	T	C	T	C	C	C	C	C	T	T	C	T	T	T	T	T	T	T	C	T	T	C	C	T	C	C	T
BS00059422_51	T/C	1A	4	+	NA	NA	NA	NA	NA	NA	C	C	C	T	C	T	C	T	T	N	T	N	C	T	N	T	T	N	T	T	T	T	T	C	C	C	T	C	N	N	C	T	C	T	T	C	T	T	C
CAP12_c3074_192	A/G	1A	4	+	NA	NA	NA	NA	NA	NA	A	A	A	A	A	A	A	G	G	A	A	A	A	G	G	A	A	A	A	A	A	A	G	A	A	A	A	A	G	G	A	A	A	G	G	A	G	A	A
Kukri_c37738_417	C/T	1A	4	+	NA	NA	NA	NA	NA	NA	T	N	C	N	N	C	N	C	T	N	N	C	T	T	T	N	N	T	C	C	T	C	N	C	C	T	C	C	C	C	C	T	N	T	N	C	C	C	N
TG0003	G/A	1A	4	+	NA	NA	NA	NA	NA	NA	G	G	G	G	G	G	G	G	G	G	G	G	G	G	G	G	G	G	G	G	G	G	G	G	G	G	G	G	G	G	G	G	G	G	G	G	G	G	G
TG0109	T	1A	4	+	NA	NA	NA	NA	NA	NA	T	T	T	T	T	T	T	T	T	T	T	T	T	T	T	T	T	T	T	T	T	T	N	T	T	T	T	T	T	T	T	T	T	T	T	T	T	T	T
AX-111569969	G/A	1A	5	+	NA	NA	NA	NA	NA	NA	G	G	A	G	G	G	G	A	A	G	A	G	G	A	A	A	A	G	A	A	G	G	A	G	G	G	G	G	A	A	G	G	G	A	A	G	A	G	G
AX-158555547	A/G	1A	5	+	NA	NA	NA	NA	NA	NA	A	A	G	A	A	A	A	A	A	A	G	A	A	A	A	G	G	A	G	G	A	A	A	A	A	A	A	A	A	A	A	A	A	A	A	A	A	A	A
AX-158560734	T/C	1A	5	+	NA	NA	NA	NA	NA	NA	T	T	T	T	T	T	T	C	C	T	T	T	T	C	C	T	T	T	T	T	T	T	C	T	T	T	T	T	C	C	T	T	T	C	C	T	C	T	T
BS00023130_51	T/G	1A	5	+	NA	NA	NA	NA	NA	NA	T	T	T	T	T	T	T	G	G	T	T	T	T	G	G	T	T	T	T	T	T	T	G	T	T	T	T	T	G	G	T	T	T	G	G	T	G	T	T
Ku_c28007_1398	A/G	1A	5	+	NA	NA	NA	NA	NA	NA	A	A	A	A	A	A	A	G	G	A	A	A	A	G	A	A	A	A	A	A	A	A	G	A	A	A	A	A	N	N	A	A	A	G	G	A	G	A	A
Kukri_c8390_1102	A/G	1A	6	+	NA	NA	NA	NA	NA	NA	G	G	A	A	G	A	A	G	G	G	A	A	G	G	G	A	A	G	A	A	G	G	N	A	G	G	G	G	G	G	G	G	G	G	G	A	G	G	A
Kukri_c8390_1515	C/T	1A	6	+	NA	NA	NA	NA	NA	NA	C	C	C	C	C	C	C	C	C	C	C	C	C	C	C	C	C	C	C	C	T	C	C	C	C	C	C	C	C	C	C	C	C	C	C	C	C	C	C
AX-158569633	G/A	1A	7	+	NA	NA	NA	NA	NA	NA	G	G	G	G	G	G	G	A	A	G	G	G	G	G	G	G	G	G	G	G	G	G	A	G	G	G	G	G	G	G	G	G	G	A	A	G	A	G	G
AX-94692394	T/C	1A	7	+	NA	NA	NA	NA	NA	NA	T	T	T	T	T	T	T	C	C	C	T	T	T	C	T	T	T	C	T	T	T	T	C	T	T	T	T	T	T	T	T	T	T	C	C	T	C	T	T
BS00056550_51	A/G	1A	7	+	NA	NA	NA	NA	NA	NA	A	A	A	G	A	A	A	G	G	A	G	A	G	G	A	A	G	A	G	G	G	G	G	G	G	G	G	G	A	A	A	G	A	G	G	G	G	A	A
BS00073243_51	T/C	1A	7	+	NA	NA	NA	NA	NA	NA	T	T	T	T	T	T	T	C	C	T	T	T	T	T	T	T	T	T	T	T	T	T	C	T	T	T	T	T	T	T	T	T	T	C	C	T	C	T	T
BS00085345_51	T/C	1A	7	+	NA	NA	NA	NA	NA	NA	T	T	T	T	T	T	T	C	C	T	T	T	T	T	T	T	T	T	T	T	T	T	C	T	T	T	T	T	T	T	T	T	T	C	C	T	C	T	T
Kukri_rep_c102231_265	T/C	1A	7	+	NA	NA	NA	NA	NA	NA	T	T	T	T	T	T	T	C	C	C	T	T	T	C	T	T	T	C	T	T	T	T	C	T	T	T	T	T	T	T	T	T	T	C	C	T	C	T	T
RAC875_c30657_82	A/G	1A	7	+	NA	NA	NA	NA	NA	NA	A	A	A	A	A	A	A	G	G	A	A	A	A	G	A	A	A	A	A	A	A	A	G	A	A	A	A	A	A	A	A	A	A	G	G	A	G	A	A
RAC875_c38756_141	C/T	1A	7	+	NA	NA	NA	NA	NA	NA	C	C	C	C	C	C	C	T	T	C	C	C	C	T	C	C	C	C	C	C	C	T	T	C	C	C	T	C	C	C	C	T	C	T	T	C	T	C	C
wsnp_Ex_c2868_5293115	C/T	1A	7	+	NA	NA	NA	NA	NA	NA	C	C	C	C	C	T	C	C	C	C	C	C	C	C	C	C	C	C	C	C	C	C	C	C	C	C	C	C	C	C	T	C	C	C	C	C	C	C	C
wsnp_Ex_c2868_5293485	G/A	1A	7	+	NA	NA	NA	NA	NA	NA	G	G	G	G	G	G	G	A	A	A	G	G	G	A	G	G	G	A	G	G	G	N	A	G	G	G	N	N	G	N	G	G	G	A	A	G	A	G	G
AX-110068701	T/C	1A	8	+	NA	NA	NA	NA	NA	NA	T	T	T	T	T	T	T	C	C	T	T	T	T	C	C	T	T	T	T	T	T	T	C	T	T	T	T	T	C	T	T	T	T	C	C	T	C	T	T
AX-158595594	C/T	1A	8	+	NA	NA	NA	NA	NA	NA	C	C	C	C	C	C	C	C	C	C	C	C	C	T	N	C	C	C	C	C	C	C	C	C	C	C	C	C	N	C	C	C	C	C	C	C	C	N	C
BS00022355_51	T/C	1A	8	+	NA	NA	NA	NA	NA	NA	T	T	T	T	T	T	T	C	C	T	T	T	T	C	C	T	T	T	T	T	T	T	C	T	T	T	T	T	T	T	T	T	T	C	C	T	C	T	T
BS00023201_51	A/G	1A	8	+	NA	NA	NA	NA	NA	NA	A	A	A	A	A	A	A	G	G	A	A	A	A	G	G	A	A	A	A	A	A	G	G	A	A	A	G	A	A	A	A	G	A	G	G	A	G	A	A
Excalibur_c6154_413	C/T	1A	8	+	NA	NA	NA	NA	NA	NA	C	C	C	C	C	C	C	C	C	C	C	C	C	T	C	C	C	C	C	C	C	T	C	C	T	C	T	T	T	T	C	C	C	C	C	C	C	C	C
Excalibur_c71158_54	G/A	1A	8	+	NA	NA	NA	NA	NA	NA	G	G	G	G	G	G	G	G	G	G	G	G	G	A	A	G	G	G	G	G	G	G	G	A	G	G	A	G	A	G	G	A	A	G	G	G	G	A	G
Kukri_c2332_1093	G/A	1A	8	+	NA	NA	NA	NA	NA	NA	G	G	G	G	G	G	G	G	G	G	G	G	G	A	G	G	G	G	G	G	G	A	G	G	A	G	A	A	A	A	G	G	G	G	G	G	G	G	G
Kukri_c2332_583	C/A	1A	8	+	NA	NA	NA	NA	NA	NA	C	C	C	C	C	C	C	A	A	C	C	C	C	A	A	C	C	C	C	C	C	C	A	C	C	C	C	C	C	C	C	C	C	A	A	C	A	C	C
Kukri_c37212_1286	G/T	1A	8	+	NA	NA	NA	NA	NA	NA	G	G	G	G	G	G	G	G	G	G	G	G	G	T	N	G	G	G	G	G	G	T	G	G	T	G	T	T	T	T	G	G	G	G	G	G	G	N	G
RFL_Contig1027_442	A/G	1A	8	+	NA	NA	NA	NA	NA	NA	A	A	A	A	A	A	A	A	A	A	A	A	A	G	G	A	A	A	A	A	A	A	N	A	A	A	A	A	G	A	A	A	A	A	A	A	A	G	A
wsnp_CAP11_c710_458019	C/T	1A	8	+	NA	NA	NA	NA	NA	NA	C	C	C	C	T	C	C	C	C	C	C	C	T	C	C	C	C	C	C	C	T	C	C	T	T	T	C	C	C	C	C	C	C	C	C	T	C	C	C
wsnp_Ex_c57982_59470152	G/A	1A	8	+	NA	NA	NA	NA	NA	NA	G	G	G	N	G	G	G	G	G	G	G	G	G	A	A	G	G	G	G	G	G	G	G	A	G	G	A	G	A	G	G	A	A	G	G	G	G	A	G
wsnp_Ex_rep_c106111_90308719	G/T	1A	8	+	NA	NA	NA	NA	NA	NA	G	G	G	G	G	G	G	G	G	G	G	G	G	T	T	G	G	G	G	G	G	G	G	G	G	G	G	G	T	G	G	G	G	G	G	G	G	T	G
AX-110004070	C/T	1A	9	+	NA	NA	NA	NA	NA	NA	C	C	C	C	C	C	C	C	C	C	C	C	C	T	T	T	C	C	C	C	C	C	C	C	C	C	C	C	T	C	C	C	C	C	C	C	C	C	C
AX-158537511	T/C	1A	9	+	NA	NA	NA	NA	NA	NA	T	T	T	T	T	T	T	T	T	T	T	T	T	T	C	T	T	T	T	T	T	T	T	C	T	T	C	T	C	T	T	C	C	T	T	T	T	T	T
AX-158540049	T/C	1A	9	+	NA	NA	NA	NA	NA	NA	T	T	T	T	T	T	T	T	T	T	T	T	T	C	C	C	T	T	T	T	T	T	T	C	T	T	C	T	C	N	T	C	C	T	T	T	T	T	T
BobWhite_c39996_85	C/T	1A	9	+	NA	NA	NA	NA	NA	NA	C	C	C	C	C	C	C	C	C	C	C	C	C	C	T	C	C	C	C	C	C	C	C	T	C	C	T	C	T	T	C	T	T	C	C	C	C	C	C
Excalibur_c5139_198	A/G	1A	9	+	NA	NA	NA	NA	NA	NA	A	A	A	A	A	A	A	A	A	A	A	A	A	A	A	A	A	A	A	A	A	A	A	G	A	A	G	A	A	A	A	G	G	A	A	A	A	A	A
Excalibur_c82557_201	C/A	1A	9	+	NA	NA	NA	NA	NA	NA	C	C	C	C	C	C	C	C	C	C	C	C	C	C	C	C	C	C	C	C	C	C	C	A	C	C	A	C	C	C	C	A	A	C	C	C	C	C	C
RAC875_rep_c104335_293	C/T	1A	9	+	NA	NA	NA	NA	NA	NA	C	C	C	C	C	C	C	C	C	C	C	C	C	T	T	T	C	C	C	C	C	C	C	C	C	C	C	C	C	C	C	C	C	C	C	C	C	C	C
RAC875_rep_c72805_651	T/C	1A	9	+	NA	NA	NA	NA	NA	NA	T	T	T	T	T	T	T	T	T	T	T	T	T	C	C	C	T	T	T	T	T	T	T	T	T	T	T	T	T	T	T	T	T	T	T	T	T	T	T
wsnp_Ku_c13229_21142792	T/C	1A	9	+	NA	NA	NA	NA	NA	NA	T	T	T	T	T	T	T	T	T	T	T	T	T	T	T	T	T	T	T	T	C	T	T	T	T	T	T	T	T	T	T	T	T	T	T	T	T	T	T
AX-158569697	C/T	1A	10	+	NA	NA	NA	NA	NA	NA	C	C	T	T	C	N	C	C	C	T	C	C	C	C	N	C	C	T	C	C	N	C	N	T	C	C	T	C	C	C	C	T	T	C	T	C	C	C	C
AX-94816927	T/C	1A	10	+	NA	NA	NA	NA	NA	NA	C	C	T	T	C	T	T	C	C	C	C	T	C	N	C	C	T	C	C	C	T	T	T	T	T	C	T	T	T	T	C	C	C	C	C	C	T	C	T
AX-94939233	A/G	1A	10	+	NA	NA	NA	NA	NA	NA	G	A	A	A	G	A	A	G	G	G	A	A	A	A	G	A	A	A	A	G	A	A	A	A	A	G	A	A	A	A	G	G	G	G	N	A	A	G	A
AX-95198429	C/T	1A	10	+	NA	NA	NA	NA	NA	NA	C	C	C	C	C	C	C	C	C	C	C	C	C	T	T	T	C	C	C	C	T	C	N	T	C	C	T	C	T	C	C	T	T	C	T	C	C	C	C
AX-95200832	G/T	1A	10	+	NA	NA	NA	NA	NA	NA	G	G	N	G	G	G	G	G	G	T	G	G	G	G	N	G	G	T	G	G	G	G	G	T	G	G	T	G	G	G	G	T	T	G	T	G	G	G	G
AX-95239997	T/C	1A	10	+	NA	NA	NA	NA	NA	NA	T	T	T	T	T	T	T	T	T	T	T	T	T	C	T	T	T	T	T	T	C	T	C	C	T	T	C	T	C	T	T	C	C	T	C	T	T	T	T
BS00108351_51	G/A	1A	10	+	NA	NA	NA	NA	NA	NA	G	G	G	G	G	G	G	G	G	G	G	G	G	G	G	G	G	G	G	G	A	G	A	G	G	G	G	G	G	G	G	G	G	G	G	G	G	G	G
CAP11_c2581_302	C/T	1A	10	+	NA	NA	NA	NA	NA	NA	C	C	C	C	C	C	C	C	C	C	C	C	C	C	C	C	C	C	C	C	C	C	C	T	C	C	T	C	T	T	C	T	T	C	C	C	C	C	C
CAP8_c2448_355	A/C	1A	10	+	NA	NA	NA	NA	NA	NA	A	A	C	A	A	A	A	A	A	A	A	A	A	A	A	A	A	A	A	A	C	A	C	C	A	A	C	A	C	C	A	C	C	A	C	A	A	A	A
Excalibur_c114401_105	T/C	1A	10	+	NA	NA	NA	NA	NA	NA	T	T	T	T	T	T	T	T	T	T	T	T	T	T	T	T	T	T	T	T	C	T	C	T	T	T	T	T	T	T	T	T	T	T	T	T	T	T	T
Excalibur_c8052_1867	T/C	1A	10	+	NA	NA	NA	NA	NA	NA	T	T	T	T	T	T	T	T	T	T	T	C	T	T	T	C	T	T	T	T	T	T	T	T	T	T	T	T	T	T	T	T	T	T	T	T	T	T	T
Excalibur_c95327_51	A/G	1A	10	+	NA	NA	NA	NA	NA	NA	A	A	A	A	A	A	G	A	A	A	A	A	A	A	A	A	G	A	A	A	A	G	A	A	G	A	G	G	G	G	A	A	A	A	N	A	G	A	G
GENE-0172_551	C/T	1A	10	+	NA	NA	NA	NA	NA	NA	C	C	C	C	C	C	C	C	C	C	C	C	C	C	C	C	C	C	C	C	T	C	T	C	C	C	C	C	C	C	C	C	C	C	C	C	C	C	C
IACX3811	C/T	1A	10	+	NA	NA	NA	NA	NA	NA	T	C	C	C	T	C	C	T	T	T	C	C	C	C	T	C	C	C	C	T	C	C	C	C	C	T	C	C	C	C	T	T	T	T	N	C	C	T	C
Kukri_c29150_143	C/T	1A	10	+	NA	NA	NA	NA	NA	NA	T	T	T	T	C	C	T	T	T	C	C	T	T	T	T	C	C	C	C	C	T	C	T	T	C	C	T	C	T	T	C	T	T	T	T	C	T	C	T
Kukri_c29655_194	T/C	1A	10	+	NA	NA	NA	NA	NA	NA	T	T	T	T	T	T	T	T	T	T	T	T	T	T	T	T	T	T	T	T	C	T	C	C	T	T	T	T	T	T	T	T	T	T	T	T	T	T	T
Kukri_c29655_239	C/T	1A	10	+	NA	NA	NA	NA	NA	NA	C	C	C	C	C	C	C	C	C	C	C	C	C	C	C	C	C	C	C	C	C	C	C	T	C	C	T	C	C	C	C	T	T	C	T	C	C	C	C
RAC875_c113582_346	C/T	1A	10	+	NA	NA	NA	NA	NA	NA	C	C	C	N	N	C	T	C	C	N	C	C	C	C	N	C	T	C	C	C	C	T	C	C	T	C	T	T	T	T	C	C	C	C	N	C	T	C	T
RAC875_c63624_753	C/T	1A	10	+	NA	NA	NA	NA	NA	NA	T	C	C	C	T	C	C	T	T	T	C	C	C	C	T	C	C	C	C	T	C	C	C	C	C	T	C	C	C	C	T	T	T	T	N	C	C	T	C
RFL_Contig5637_1008	C/T	1A	10	+	NA	NA	NA	NA	NA	NA	T	C	C	C	T	C	C	T	T	T	C	C	C	C	T	C	C	C	C	T	C	C	C	C	C	T	C	C	C	C	T	T	T	T	N	T	C	T	C
Tdurum_contig14847_144	G/T	1A	10	+	NA	NA	NA	NA	NA	NA	T	G	G	G	T	G	G	T	T	T	G	G	G	G	T	G	G	G	G	T	G	G	G	G	G	T	G	G	G	G	T	T	T	T	T	G	G	T	G
Tdurum_contig43943_1165	A/G	1A	10	+	NA	NA	NA	NA	NA	NA	A	A	A	A	A	A	A	A	A	G	A	A	A	A	A	A	A	G	A	A	G	A	G	G	A	A	G	A	G	G	A	G	G	A	A	A	A	A	A
Tdurum_contig43943_56	G/A	1A	10	+	NA	NA	NA	NA	NA	NA	G	G	G	G	G	G	G	G	G	G	G	G	G	G	G	G	G	G	G	G	G	G	G	A	G	G	A	G	A	A	G	A	A	G	G	G	G	G	G
Tdurum_contig56871_696	G/A	1A	10	+	NA	NA	NA	NA	NA	NA	A	A	G	A	G	G	A	A	A	G	G	A	A	A	A	G	G	G	G	G	G	G	G	G	G	G	G	G	G	G	G	G	G	A	G	G	A	G	A
Tdurum_contig68637_256	G/A	1A	10	+	NA	NA	NA	NA	NA	NA	G	A	G	G	G	G	A	G	G	G	A	G	A	A	G	A	A	A	A	G	G	A	G	G	A	G	A	A	A	A	G	G	G	G	G	A	A	G	A
Tdurum_contig68827_61	G/A	1A	10	+	NA	NA	NA	NA	NA	NA	G	G	G	G	G	G	G	G	G	G	G	G	G	G	G	G	G	G	G	G	G	G	A	A	G	G	A	G	A	G	G	A	A	G	A	G	G	G	G
tplb0053o08_2004	A/G	1A	10	+	NA	NA	NA	NA	NA	NA	G	G	G	G	A	A	G	G	G	A	A	G	G	G	G	A	A	A	A	A	A	A	A	G	A	A	G	A	G	G	A	G	G	G	G	A	G	A	G
wsnp_Ex_c50340_54659660	C/T	1A	10	+	NA	NA	NA	NA	NA	NA	C	C	T	T	C	T	C	C	C	C	C	T	C	C	C	C	C	C	C	C	T	C	T	T	C	C	C	C	C	C	C	C	C	C	C	C	C	C	C
AX-158560668	G/T	1A	11	+	NA	NA	NA	NA	NA	NA	G	G	G	G	G	G	G	G	G	G	G	G	G	G	G	G	G	G	G	G	N	G	N	T	G	G	T	G	G	G	G	T	T	G	T	G	G	G	G
AX-94401561	G	1A	11	+	NA	NA	NA	NA	NA	NA	G	G	G	G	G	G	G	G	G	G	G	G	G	G	G	G	G	G	G	G	N	G	N	G	G	G	G	G	G	G	G	G	G	G	G	G	G	G	G
AX-110003564	T/C	1A	12	+	NA	NA	NA	NA	NA	NA	T	T	T	T	T	T	T	T	T	T	T	T	T	T	T	T	T	T	T	T	C	T	C	T	T	T	C	T	T	T	T	T	T	T	T	T	T	T	T
AX-110368802	T/G	1A	12	+	NA	NA	NA	NA	NA	NA	T	T	T	T	G	T	T	T	T	T	G	T	T	T	G	G	G	T	G	G	N	T	G	T	G	T	T	G	T	T	T	T	T	T	G	G	T	G	T
AX-110952511	A/G	1A	12	+	NA	NA	NA	NA	NA	NA	A	A	A	A	A	A	A	A	A	A	A	A	A	A	A	A	A	A	A	A	G	A	G	A	A	A	A	A	A	A	A	A	A	A	A	A	A	A	A
AX-158536828	A/G	1A	12	+	NA	NA	NA	NA	NA	NA	A	A	A	A	A	A	A	A	A	A	A	A	A	A	G	A	A	A	A	A	G	A	G	A	A	A	A	A	G	G	A	A	A	A	G	A	A	G	A
AX-158537535	G/A	1A	12	+	NA	NA	NA	NA	NA	NA	G	G	G	G	G	G	A	G	G	G	G	G	G	G	A	G	G	G	G	G	G	G	G	G	A	G	G	A	G	G	G	G	G	G	A	A	A	G	A
AX-158560691	A/G	1A	12	+	NA	NA	NA	NA	NA	NA	A	A	A	A	A	A	A	A	A	A	A	A	A	A	A	A	A	A	A	A	G	A	G	G	A	G	G	A	G	G	A	G	G	A	G	A	A	A	A
AX-158569612	G/A	1A	12	+	NA	NA	NA	NA	NA	NA	A	A	A	A	G	G	G	A	A	A	G	A	A	A	G	G	G	A	G	G	A	G	A	G	G	G	A	G	G	G	G	G	G	G	G	G	G	A	G
AX-94454241	C/T	1A	12	+	NA	NA	NA	NA	NA	NA	C	C	C	C	C	C	C	C	C	C	C	C	C	C	C	C	C	C	C	C	T	T	T	C	T	C	T	T	T	T	C	C	C	C	C	C	C	C	C
AX-94477156	T/C	1A	12	+	NA	NA	NA	NA	NA	NA	T	T	T	T	C	T	C	T	T	T	C	T	T	T	T	C	C	T	C	C	T	T	T	T	T	T	T	T	T	T	T	T	T	T	C	T	C	T	C
AX-94604036	G/A	1A	12	+	NA	NA	NA	NA	NA	NA	G	G	G	G	G	A	G	G	G	G	G	G	G	G	G	G	G	G	G	G	N	A	N	A	A	A	A	A	A	A	A	A	A	A	G	G	G	G	G
AX-94807355	T/G	1A	12	+	NA	NA	NA	NA	NA	NA	T	T	T	T	T	T	T	T	T	T	T	T	T	T	T	T	T	T	T	T	G	T	G	G	T	G	T	T	T	T	T	G	G	T	G	T	T	T	T
AX-94844830	C/T	1A	12	+	NA	NA	NA	NA	NA	NA	C	C	C	C	C	C	C	C	C	C	C	C	C	C	C	C	C	C	C	C	T	T	T	C	T	C	T	T	T	T	C	C	C	C	C	C	C	C	C
AX-95107625	A/G	1A	12	+	NA	NA	NA	NA	NA	NA	A	A	A	A	A	A	A	A	A	A	A	A	A	A	G	A	A	A	A	A	G	A	G	A	A	A	A	A	A	A	A	A	A	A	G	A	A	G	A
AX-95231896	G/C	1A	12	+	NA	NA	NA	NA	NA	NA	G	G	G	G	G	G	G	G	G	G	G	G	G	G	C	G	G	G	G	G	C	G	C	G	G	G	G	G	C	C	G	G	G	G	G	G	G	G	G
BS00022667_51	A/G	1A	12	+	NA	NA	NA	NA	NA	NA	A	A	A	A	A	A	A	A	A	A	A	A	A	A	A	A	A	A	A	A	G	A	G	A	G	A	A	N	A	A	A	A	A	A	A	A	A	A	A
BS00069300_51	A/G	1A	12	+	NA	NA	NA	NA	NA	NA	A	A	A	A	A	A	A	A	A	A	A	A	A	A	A	A	A	A	A	A	G	A	G	A	A	A	A	A	A	A	A	A	A	A	A	A	A	A	A
BS00077350_51	T/G	1A	12	+	NA	NA	NA	NA	NA	NA	T	T	T	T	T	T	T	T	T	T	T	T	T	T	T	T	T	T	T	T	G	T	G	T	T	T	G	T	T	T	T	T	T	T	T	T	T	T	T
Excalibur_c44883_244	C/T	1A	12	+	NA	NA	NA	NA	NA	NA	C	C	C	C	C	C	C	C	C	C	C	C	C	C	C	C	C	C	C	C	T	C	T	C	C	C	C	C	C	C	C	C	C	C	C	C	C	C	C
Ku_c4823_673	C/T	1A	12	+	NA	NA	NA	NA	NA	NA	C	C	C	C	C	T	C	C	C	C	C	C	C	C	C	C	C	C	C	C	C	C	C	C	C	C	C	C	C	T	T	C	C	T	C	T	C	C	C
Kukri_rep_c69910_1153	A/G	1A	12	+	NA	NA	NA	NA	NA	NA	A	A	A	A	A	A	A	A	A	A	A	A	A	A	A	A	A	A	A	A	G	A	G	A	A	A	A	A	A	A	A	A	A	A	A	A	A	A	A
RAC875_c34888_65	G/A	1A	12	+	NA	NA	NA	NA	NA	NA	A	A	A	A	A	G	A	A	A	A	A	A	A	A	A	A	A	A	A	A	G	G	G	G	G	G	G	G	G	G	G	G	G	G	A	A	A	A	A
RAC875_c57939_78	T/C	1A	12	+	NA	NA	NA	NA	NA	NA	T	T	T	T	T	T	T	T	T	T	T	T	T	T	T	T	T	T	T	T	T	T	T	C	T	C	N	T	T	T	T	C	C	T	C	T	T	T	T
RAC875_rep_c70613_78	G/A	1A	12	+	NA	NA	NA	NA	NA	NA	G	G	G	G	G	G	A	G	G	G	G	G	G	G	G	G	A	G	G	G	G	A	G	G	A	G	A	A	A	A	G	G	G	G	G	G	A	G	A
TA003247-1072	G/A	1A	12	+	NA	NA	NA	NA	NA	NA	G	G	G	N	G	G	G	G	G	N	G	G	G	G	N	G	G	G	G	G	A	G	N	G	G	G	G	G	G	G	G	G	G	G	G	G	G	G	G
TA005766-0499	A/G	1A	12	+	NA	NA	NA	NA	NA	NA	A	A	A	A	A	A	G	A	A	A	A	A	A	A	A	A	G	A	A	A	A	A	A	A	A	A	A	A	A	A	A	A	A	A	N	A	G	A	G
Tdurum_contig42479_3800	A/G	1A	12	+	NA	NA	NA	NA	NA	NA	A	A	A	A	A	A	A	A	A	A	A	A	A	A	A	A	A	A	A	A	A	A	A	A	A	A	A	A	A	A	A	A	A	A	G	G	A	A	A
wsnp_Ex_c7965_13520238	A/G	1A	12	+	NA	NA	NA	NA	NA	NA	A	A	A	A	A	A	G	A	A	A	A	A	A	A	G	A	A	A	A	A	G	N	G	A	G	A	G	G	N	N	A	A	A	G	G	G	G	N	G
wsnp_Ku_c28164_38103270	G/A	1A	12	+	NA	NA	NA	NA	NA	NA	G	G	G	G	N	G	A	G	G	N	G	G	G	G	G	G	A	G	G	N	G	A	G	G	A	G	A	A	A	A	G	G	G	G	N	G	A	G	A
AX-94982235	C/T	1A	13	+	NA	NA	NA	NA	NA	NA	C	C	C	T	C	C	C	C	C	C	C	C	C	C	C	T	C	C	C	C	T	C	T	T	C	C	C	C	C	C	C	C	C	C	C	T	C	C	C
AX-95094547	T/C	1A	13	+	NA	NA	NA	NA	NA	NA	C	C	T	T	T	T	C	C	C	C	C	T	T	C	C	T	C	T	C	C	T	C	T	T	C	C	C	C	C	C	C	C	C	C	C	T	C	C	C
Kukri_c41943_535	G/A	1A	13	+	NA	NA	NA	NA	NA	NA	G	G	G	G	G	G	G	G	G	N	G	G	G	G	A	G	G	G	G	G	G	N	G	A	N	A	G	N	N	N	G	A	A	G	G	G	G	G	G
Tdurum_contig42479_3110	A/G	1A	13	+	NA	NA	NA	NA	NA	NA	A	A	A	A	A	A	A	A	A	A	A	A	A	A	G	A	A	A	A	A	A	A	A	A	G	A	A	G	A	A	A	A	A	A	A	A	A	A	A
tplb0043h23_1346	C/T	1A	13	+	NA	NA	NA	NA	NA	NA	T	T	T	T	C	C	C	T	T	T	C	T	T	T	T	C	C	T	C	C	T	T	T	T	T	T	T	T	T	T	C	T	T	C	C	C	C	T	C
wsnp_Ex_c1137_2182795	G/A	1A	13	+	NA	NA	NA	NA	NA	NA	G	G	G	G	G	A	G	G	G	G	G	G	G	G	G	G	G	G	G	G	G	G	G	G	G	G	G	G	G	A	N	G	G	N	G	N	G	G	G
AX-158537525	G/T	1A	14	+	NA	NA	NA	NA	NA	NA	T	T	T	T	G	G	G	T	T	T	G	T	T	T	G	G	G	T	G	G	T	G	T	G	G	G	T	G	G	G	G	G	G	G	G	G	G	T	G
AX-158544779	C/T	1A	14	+	NA	NA	NA	NA	NA	NA	C	C	C	C	C	C	C	C	C	C	C	C	C	C	C	C	C	C	C	C	C	C	C	T	N	T	C	N	T	T	C	T	T	C	C	C	C	C	C
AX-94501544	C/T	1A	14	+	NA	NA	NA	NA	NA	NA	C	C	C	C	C	C	C	C	C	C	C	C	C	C	C	C	C	C	C	C	C	T	C	T	C	T	C	C	T	C	C	T	C	C	C	C	C	C	C
AX-94693693	G/A	1A	14	+	NA	NA	NA	NA	NA	NA	G	G	G	G	G	G	G	G	G	G	G	G	G	G	G	G	G	G	G	G	G	G	G	G	G	G	G	G	G	G	G	G	A	G	A	G	G	G	G
AX-94741250	T/C	1A	14	+	NA	NA	NA	NA	NA	NA	T	T	C	N	N	C	T	T	T	T	T	C	C	T	T	T	T	C	T	T	T	T	N	T	T	T	T	T	T	T	T	T	T	C	T	T	T	T	T
AX-94815202	C/A	1A	14	+	NA	NA	NA	NA	NA	NA	C	C	C	C	C	C	C	C	C	C	C	C	C	C	C	C	C	C	C	C	C	A	C	C	A	A	A	A	A	A	C	A	A	C	N	C	C	C	C
BS00081680_51	C/T	1A	14	+	NA	NA	NA	NA	NA	NA	C	C	C	C	C	C	C	C	C	C	C	C	C	C	C	C	C	C	C	C	C	C	C	T	T	T	C	T	T	T	C	T	T	C	C	C	C	C	C
Excalibur_c16851_142	A/G	1A	14	+	NA	NA	NA	NA	NA	NA	A	A	A	A	A	G	G	G	A	G	A	A	A	A	A	A	A	A	A	A	A	A	A	G	G	G	G	A	A	A	A	G	A	A	G	G	G	G	G
RFL_Contig1675_153	G/A	1A	14	+	NA	NA	NA	NA	NA	NA	G	A	A	G	G	G	G	G	A	G	G	A	G	G	A	A	G	G	G	G	G	A	G	G	G	G	A	A	A	A	G	G	A	G	G	G	G	G	G
Tdurum_contig50845_82	T/C	1A	14	+	NA	NA	NA	NA	NA	NA	C	C	C	C	C	T	T	T	C	C	C	C	C	C	T	C	C	C	C	C	C	T	C	T	T	T	C	T	T	C	T	T	T	T	T	T	T	T	T
Tdurum_contig52332_94	A/G	1A	14	+	NA	NA	NA	NA	NA	NA	G	G	G	G	A	A	A	A	G	G	A	G	G	G	A	A	A	G	A	A	G	A	G	A	A	A	G	A	A	G	A	A	A	A	A	A	A	A	A
Tdurum_contig83113_134	T/C	1A	14	+	NA	NA	NA	NA	NA	NA	C	C	C	C	T	T	T	T	C	C	T	C	C	C	T	T	T	C	T	T	C	T	C	T	T	T	C	T	T	C	T	T	C	T	C	T	T	T	T
wsnp_Ex_c19717_28713417	A/G	1A	14	+	NA	NA	NA	NA	NA	NA	A	A	A	A	A	G	A	A	A	A	A	A	A	A	A	A	A	A	A	A	A	A	A	A	A	A	A	A	A	A	G	A	A	G	G	G	A	A	A
wsnp_Ex_c7252_12453079	A/C	1A	14	+	NA	NA	NA	NA	NA	NA	A	A	A	A	A	C	A	A	A	A	A	A	A	A	A	A	A	A	A	A	A	A	A	A	A	A	A	A	A	A	C	A	A	C	C	C	A	A	A
wsnp_Ku_c5756_10191339	G/A	1A	14	+	NA	NA	NA	NA	NA	NA	A	A	A	A	A	G	A	A	A	A	A	A	A	A	G	A	A	A	A	A	A	G	A	G	G	G	A	G	G	G	G	G	G	G	G	G	A	A	A
AX-94569385	C/T	1A	15	+	NA	NA	NA	NA	NA	NA	C	C	C	C	C	C	C	C	C	C	C	C	C	C	C	T	C	C	C	C	C	C	C	C	C	T	C	C	C	C	C	T	T	C	T	C	C	C	C
AX-95134745	T/C	1A	15	+	NA	NA	NA	NA	NA	NA	T	T	T	T	T	T	C	T	T	T	T	T	T	T	T	C	C	T	T	T	C	C	C	C	C	C	C	C	C	C	T	C	C	T	C	C	C	T	C
GENE-3569_500	C/T	1A	15	+	NA	NA	NA	NA	NA	NA	C	C	C	C	C	C	T	C	C	C	C	C	C	N	C	T	T	C	C	C	C	T	C	C	T	C	T	T	T	T	C	C	C	C	C	C	T	C	T
RFL_Contig1118_1073	C/T	1A	15	+	NA	NA	NA	NA	NA	NA	C	C	C	C	C	T	T	C	C	C	C	C	C	C	C	T	T	C	C	C	C	T	C	C	C	T	C	C	C	C	T	C	C	T	C	T	T	C	T
Tdurum_contig61492_458	C/T	1A	15	+	NA	NA	NA	NA	NA	NA	T	T	T	T	C	C	C	C	T	T	C	T	T	T	C	C	C	T	C	C	T	C	T	C	C	C	T	C	C	T	C	C	T	C	T	C	C	C	C
Tdurum_contig61492_684	G/A	1A	15	+	NA	NA	NA	NA	NA	NA	A	A	A	A	G	G	G	G	A	A	G	A	A	A	G	G	G	A	G	G	A	G	A	G	G	G	G	G	G	A	G	G	A	G	A	G	G	G	G
AX-110956659	G/A	1A	16	+	NA	NA	NA	NA	NA	NA	A	A	A	A	G	G	G	G	A	A	G	A	A	A	G	A	G	A	G	G	A	G	A	G	A	G	G	A	G	A	G	G	A	G	A	G	G	G	G
AX-94503555	G/A	1A	16	+	NA	NA	NA	NA	NA	NA	G	G	G	G	G	G	G	G	G	G	G	G	G	G	A	G	G	G	G	G	G	G	G	G	G	G	G	G	G	G	G	G	G	G	G	G	G	G	G
AX-94952968	G/C	1A	16	+	NA	NA	NA	NA	NA	NA	C	C	C	C	G	G	G	G	C	C	G	C	C	C	G	G	G	C	G	G	C	C	C	G	G	G	G	G	G	C	G	G	C	G	C	G	G	G	G
BS00003761_51	A/G	1A	16	+	NA	NA	NA	NA	NA	NA	G	G	G	G	A	A	A	A	G	G	A	G	G	G	A	A	A	G	A	A	G	A	G	A	A	A	A	A	A	G	A	A	G	A	G	A	A	A	A
BS00064536_51	T/C	1A	16	+	NA	NA	NA	NA	NA	NA	C	C	C	C	T	T	T	T	C	C	T	C	C	C	T	T	T	C	T	T	C	T	C	T	T	T	T	T	T	T	T	T	C	T	C	T	T	T	T
AX-94923681	A/G	1A	17	+	NA	NA	NA	NA	NA	NA	A	A	A	A	A	A	G	A	A	A	A	A	A	G	A	G	G	A	A	A	A	G	A	A	G	A	G	G	G	G	A	A	G	G	A	A	G	A	G
AX-108887417	C/T	1A	18	+	NA	NA	NA	NA	NA	NA	T	T	T	T	C	C	C	C	T	T	C	T	T	T	C	C	C	T	C	C	T	C	T	T	C	C	C	C	C	C	C	C	C	C	C	C	C	C	C
AX-158560775	G/A	1A	20	+	NA	NA	NA	NA	NA	NA	A	A	A	A	G	G	G	G	A	A	G	A	A	A	G	G	G	A	G	G	A	G	N	A	G	G	G	G	G	A	G	G	G	G	G	G	G	G	G
AX-158606053	T/C	1A	20	+	NA	NA	NA	NA	NA	NA	T	T	T	T	N	T	C	C	T	T	T	T	T	T	T	C	C	T	T	T	T	T	N	T	T	T	T	T	T	T	T	T	T	T	T	T	C	C	C
AX-94605574	C/T	1A	20	+	NA	NA	NA	NA	NA	NA	C	C	C	C	C	C	C	C	C	C	T	C	C	C	T	C	C	C	T	T	C	C	C	C	C	C	C	C	C	T	C	C	C	C	C	C	C	C	C
AX-94670363	T/C	1A	20	+	NA	NA	NA	NA	NA	NA	T	T	T	T	C	T	C	C	T	T	C	T	T	T	C	C	C	T	C	C	C	T	T	T	T	T	C	T	C	C	T	C	C	C	C	C	C	C	C
AX-94863306	G/C	1A	20	+	NA	NA	NA	NA	NA	NA	G	G	G	G	G	G	C	G	G	G	G	G	C	G	G	G	G	C	G	G	G	G	G	G	G	G	G	G	G	G	G	G	G	G	G	G	C	G	C
AX-95657280	G/C	1A	20	+	NA	NA	NA	NA	NA	NA	G	G	G	G	G	G	G	G	G	G	G	G	G	G	G	G	G	G	G	G	C	G	G	G	G	G	C	G	N	G	G	C	C	C	C	C	G	G	G
BS00022738_51	A/C	1A	20	+	NA	NA	NA	NA	NA	NA	C	C	C	C	A	A	A	A	C	C	A	C	C	C	A	A	A	C	A	A	C	A	C	C	A	A	A	A	A	C	A	A	A	A	A	A	A	A	A
BobWhite_c46501_92	C/T	1A	20	+	NA	NA	NA	NA	NA	NA	T	T	T	T	C	C	C	C	T	T	C	T	T	T	C	C	C	T	C	C	T	C	T	T	C	C	C	C	C	T	C	C	C	C	C	C	C	C	C
Excalibur_c24303_1145	C/A	1A	20	+	NA	NA	NA	NA	NA	NA	A	A	C	C	C	C	C	A	C	A	C	C	A	A	A	C	A	A	C	C	C	C	C	C	C	C	C	C	C	C	C	C	A	A	C	C	C	C	C
TA017181-1031	G/A	1A	20	+	NA	NA	NA	NA	NA	NA	G	G	G	G	A	A	G	G	G	G	G	A	G	G	G	G	G	G	G	G	A	G	G	G	G	G	G	G	A	G	A	G	G	G	A	G	G	G	G
Tdurum_contig11756_264	A/G	1A	20	+	NA	NA	NA	NA	NA	NA	G	G	G	G	A	A	A	A	G	G	A	G	G	G	A	A	A	G	A	A	G	A	G	G	A	A	A	A	A	G	A	A	A	A	A	A	A	A	A
Tdurum_contig11756_458	A/C	1A	20	+	NA	NA	NA	NA	NA	NA	C	C	C	C	A	A	A	A	C	C	A	C	C	C	A	A	A	C	A	A	C	A	C	C	A	A	A	A	A	C	A	A	A	A	A	A	A	A	A
AX-110923783	C/T	1A	21	+	NA	NA	NA	NA	NA	NA	T	T	T	T	N	C	T	C	T	T	C	T	C	T	T	N	C	C	C	C	C	N	C	N	C	C	C	C	C	T	C	C	C	T	C	C	C	C	T
AX-158555549	G/A	1A	21	+	NA	NA	NA	NA	NA	NA	G	G	G	G	A	G	G	G	G	G	G	G	A	G	A	A	A	A	G	G	A	G	G	G	G	G	G	G	G	A	G	G	G	G	A	A	G	G	G
AX-158556703	G/A	1A	21	+	NA	NA	NA	NA	NA	NA	G	G	G	G	G	G	G	G	G	G	G	G	G	G	N	G	G	G	G	G	G	G	G	G	G	G	G	G	G	G	G	G	G	G	G	G	G	G	G
AX-158560731	C/A	1A	21	+	NA	NA	NA	NA	NA	NA	C	C	C	C	C	C	C	C	C	C	C	C	C	C	N	C	C	C	C	C	C	C	C	C	C	C	C	C	C	C	C	C	C	C	C	C	C	C	C
AX-158569592	C/T	1A	21	+	NA	NA	NA	NA	NA	NA	C	C	C	C	T	T	C	C	C	C	C	C	T	C	N	T	T	T	C	C	C	C	C	C	C	C	C	C	C	N	T	C	C	C	T	T	C	C	C
AX-94581035	C/G	1A	21	+	NA	NA	NA	NA	NA	NA	C	C	C	C	C	C	C	C	C	C	G	C	C	C	G	C	C	C	G	G	G	C	C	C	C	C	G	C	G	G	C	G	G	G	G	G	C	C	C
AX-94820348	C/G	1A	21	+	NA	NA	NA	NA	NA	NA	G	G	C	G	C	C	C	G	C	G	G	C	G	G	G	C	C	G	G	G	C	C	N	G	G	C	G	G	C	C	G	C	G	G	G	C	C	C	G
AX-94828842	T/G	1A	21	+	NA	NA	NA	NA	NA	NA	T	T	T	T	G	T	T	T	T	T	T	T	T	T	T	G	G	T	T	T	T	T	T	T	T	T	T	T	T	T	T	T	T	T	T	T	T	T	T
BS00039749_51	C/A	1A	21	+	NA	NA	NA	NA	NA	NA	C	C	C	C	C	C	C	C	C	C	C	C	C	C	C	C	C	C	C	C	C	C	C	C	C	C	C	C	C	C	C	C	C	C	C	C	C	C	C
Ex_c64327_523	C/T	1A	21	+	NA	NA	NA	NA	NA	NA	C	C	C	C	C	C	C	C	C	C	C	C	C	C	C	C	T	C	C	C	C	T	C	C	T	C	T	T	T	T	C	C	C	C	N	C	C	C	C
RAC875_c37934_225	T/C	1A	21	+	NA	NA	NA	NA	NA	NA	T	T	T	T	T	T	T	T	T	T	T	T	T	T	T	T	C	T	T	T	T	C	T	T	C	T	C	C	C	C	T	T	T	T	N	T	T	T	T
wsnp_Ex_c64327_63176640	G/A	1A	21	+	NA	NA	NA	NA	NA	NA	G	G	G	G	A	G	G	G	G	G	G	G	G	G	A	A	A	G	G	G	G	G	G	G	G	G	G	G	G	A	G	G	G	G	G	G	G	G	G
AX-94599217	G/C	1A	22	+	NA	NA	NA	NA	NA	NA	G	G	G	G	G	C	G	C	G	G	C	G	C	G	G	G	G	C	C	C	C	C	C	C	C	C	C	C	C	G	C	C	C	G	C	C	C	C	G
AX-94615199	G/C	1A	22	+	NA	NA	NA	NA	NA	NA	G	G	G	G	C	G	G	G	G	G	G	G	G	G	G	C	C	G	G	G	G	G	G	G	G	G	G	G	G	G	G	G	G	G	G	G	G	G	G
AX-94677073	G/C	1A	22	+	NA	NA	NA	NA	NA	NA	C	C	C	N	G	G	C	G	C	C	G	C	G	C	G	G	G	G	G	G	G	G	G	G	G	G	G	G	G	G	G	G	G	C	G	G	G	G	C
AX-94710260	T/C	1A	22	+	NA	NA	NA	NA	NA	NA	C	C	C	C	T	T	C	T	C	C	T	C	T	C	N	T	T	T	T	T	C	T	T	T	T	T	T	T	T	N	T	T	T	C	C	C	T	T	C
Excalibur_rep_c92985_510	G/A	1A	22	+	NA	NA	NA	NA	NA	NA	G	G	G	G	G	G	G	G	G	G	G	G	G	G	A	G	G	G	G	G	G	G	G	G	G	G	G	G	G	A	G	G	N	G	G	G	G	G	G
Kukri_c16760_1427	A/G	1A	22	+	NA	NA	NA	NA	NA	NA	G	A	A	A	A	G	A	A	A	A	G	A	A	A	A	A	A	A	G	A	G	G	G	A	A	G	A	G	G	G	A	A	G	G	A	A	A	A	A
Kukri_c33670_506	C/A	1A	22	+	NA	NA	NA	NA	NA	NA	C	C	C	C	A	C	A	C	C	C	C	C	C	C	C	C	C	C	C	C	C	A	C	A	C	C	C	A	C	C	C	C	A	C	C	A	A	A	C
AX-94392216	T/G	1A	23	+	NA	NA	NA	NA	NA	NA	T	T	T	T	T	T	T	T	T	T	T	T	T	T	G	T	T	T	T	T	G	T	T	T	T	T	T	T	T	G	T	T	T	T	T	G	T	T	T
AX-94836884	G/A	1A	23	+	NA	NA	NA	NA	NA	NA	G	G	G	G	A	G	G	G	G	G	G	G	G	G	G	A	A	G	G	G	G	G	G	G	G	G	G	G	G	G	G	G	G	G	G	G	G	G	G
AX-158537518	T/C	1A	24	+	NA	NA	NA	NA	NA	NA	C	C	T	C	T	C	C	C	C	C	C	T	C	C	T	T	T	C	C	C	C	C	C	C	T	C	T	T	C	T	T	C	T	C	T	T	C	C	C
AX-158537529	G/A	1A	24	+	NA	NA	NA	NA	NA	NA	G	G	G	G	A	G	G	G	G	G	G	G	G	G	G	A	A	G	G	G	G	G	G	G	G	G	G	G	G	A	A	G	A	G	A	A	G	G	G
AX-158560674	A/G	1A	24	+	NA	NA	NA	NA	NA	NA	A	A	G	A	G	A	A	A	A	A	A	G	A	A	G	G	G	A	A	A	A	A	A	A	G	A	G	G	A	A	G	A	G	A	G	G	A	A	A
AX-89740804	A/G	1A	24	+	NA	NA	NA	NA	NA	NA	A	A	A	A	G	A	A	A	A	A	A	A	A	A	A	G	G	A	A	A	A	A	A	A	A	A	A	A	A	A	G	A	G	A	G	G	A	A	A
BS00078982_51	A/C	1A	24	+	NA	NA	NA	NA	NA	NA	A	A	A	A	C	A	A	A	A	A	A	A	A	A	A	C	C	A	A	A	A	A	A	A	A	A	A	A	A	C	C	A	C	A	C	C	A	A	A
BS00105601_51	T/C	1A	24	+	NA	NA	NA	NA	NA	NA	T	T	T	T	C	T	T	T	T	T	T	T	T	T	T	C	C	T	T	T	T	T	T	T	T	T	T	T	T	C	C	T	C	T	C	C	T	T	T
Excalibur_c11941_675	G/T	1A	24	+	NA	NA	NA	NA	NA	NA	T	T	G	T	G	T	T	T	T	T	T	G	T	T	G	G	G	T	T	T	T	T	T	T	G	T	G	G	T	G	G	T	G	T	G	G	T	T	T
AX-95187202	T/C	1A	25	+	NA	NA	NA	NA	NA	NA	T	T	C	T	T	T	T	T	T	T	T	C	T	T	C	T	T	T	T	T	C	C	C	C	C	C	C	C	C	C	T	C	T	C	T	T	T	T	T
wsnp_Ex_c48087_53105842	G/A	1A	25	+	NA	NA	NA	NA	NA	NA	G	G	A	G	G	G	G	G	G	G	G	A	G	G	A	G	G	G	G	G	A	A	A	A	A	A	A	A	A	G	G	A	G	A	G	G	G	G	G
AX-94917012	T/C	1A	26	+	NA	NA	NA	NA	NA	NA	T	T	T	T	T	T	T	T	T	T	T	T	T	T	T	T	T	T	T	T	T	T	T	T	T	T	T	T	T	C	T	T	T	T	T	T	T	T	T
CAP7_c4833_141	G/T	1A	26	+	NA	NA	NA	NA	NA	NA	G	G	T	G	G	G	G	G	G	G	G	T	G	G	T	G	G	G	G	G	T	T	T	T	T	T	T	T	T	T	G	T	G	T	G	G	G	G	G
wsnp_Ex_c10783_17554146	A/G	1A	26	+	NA	NA	NA	NA	NA	NA	A	A	G	A	A	A	A	A	A	A	A	G	A	A	N	A	A	A	A	A	G	G	G	G	G	G	N	G	G	G	A	G	A	G	A	A	A	A	A
wsnp_Ku_c42878_50516167	G/A	1A	26	+	NA	NA	NA	NA	NA	NA	G	G	G	G	G	G	G	G	G	G	G	G	G	G	A	G	G	G	G	G	A	N	A	A	N	A	N	N	N	G	G	A	G	A	G	G	G	G	G
AX-110911122	G/T	1A	27	+	NA	NA	NA	NA	NA	NA	T	G	G	G	T	G	T	T	T	T	T	G	T	G	T	T	G	T	T	T	T	G	G	G	T	G	T	T	G	G	T	G	G	G	T	T	T	T	T
AX-94994228	G/A	1A	27	+	NA	NA	NA	NA	NA	NA	G	G	G	G	A	G	G	G	G	G	A	G	G	G	A	A	G	G	A	G	A	G	G	G	A	G	A	A	G	G	A	G	A	G	A	A	G	G	G
BS00012068_51	G/A	1A	27	+	NA	NA	NA	NA	NA	NA	G	G	G	G	G	G	G	G	G	G	G	G	G	G	G	G	G	G	G	G	G	G	G	G	G	G	G	G	G	G	G	G	A	G	N	G	G	G	G
Excalibur_c10689_254	A/G	1A	27	+	NA	NA	NA	NA	NA	NA	G	A	G	A	A	A	G	G	G	G	A	G	G	A	A	A	A	G	A	G	A	G	G	A	A	A	A	A	G	G	A	A	A	A	A	A	G	G	G
IAAV1312	C/T	1A	27	+	NA	NA	NA	NA	NA	NA	C	C	C	C	C	C	C	C	C	C	C	C	C	C	C	C	C	C	C	C	C	T	C	C	T	C	T	T	T	T	C	C	C	C	C	C	C	C	C
Kukri_c7436_2259	G/T	1A	27	+	NA	NA	NA	NA	NA	NA	G	G	G	G	G	G	G	G	G	G	G	G	G	G	T	G	G	G	G	G	T	T	T	T	T	T	T	T	T	T	G	T	T	T	G	G	G	G	G
RAC875_c8245_272	C/T	1A	27	+	NA	NA	NA	NA	NA	NA	C	C	C	C	C	C	C	C	C	C	C	C	C	C	T	C	C	C	C	C	T	T	T	T	T	T	T	T	T	C	C	T	T	T	C	C	C	C	C
AX-89550716	T/C	1A	28	+	NA	NA	NA	NA	NA	NA	C	T	C	T	C	T	C	C	C	C	T	C	C	T	T	C	T	C	T	C	T	C	C	T	T	T	T	T	C	C	C	T	T	T	C	C	C	C	C
AX-94507814	G/A	1A	28	+	NA	NA	NA	NA	NA	NA	G	G	G	G	A	G	G	G	G	G	G	G	G	G	G	A	G	G	G	G	G	G	G	G	G	G	G	G	G	G	A	G	G	G	A	A	G	G	G
wsnp_BF484606A_Ta_2_3	G/T	1A	28	+	NA	NA	NA	NA	NA	NA	T	G	T	G	T	G	T	T	T	T	T	T	T	G	T	T	G	T	T	T	T	T	T	T	T	T	T	T	T	T	T	T	T	T	T	T	T	T	T
AX-158544725	C/T	1A	29	+	NA	NA	NA	NA	NA	NA	T	C	T	C	T	C	T	T	T	T	T	T	T	C	C	T	C	T	T	T	T	T	T	C	C	C	T	C	T	C	T	C	C	T	T	T	T	T	T
AX-89401734	C/T	1A	29	+	NA	NA	NA	NA	NA	NA	T	C	T	C	T	C	T	T	T	T	C	T	T	C	C	T	C	T	C	T	C	T	T	C	C	C	C	C	T	T	T	C	C	C	T	T	T	T	T
AX-94414472	T/C	1A	29	+	NA	NA	NA	NA	NA	NA	T	T	C	T	T	T	T	T	T	T	T	C	T	T	T	T	C	T	T	T	T	T	T	T	T	T	T	T	T	T	T	T	T	T	T	T	T	T	T
AX-94564758	C/T	1A	29	+	NA	NA	NA	NA	NA	NA	C	C	C	N	C	C	C	C	C	C	C	C	C	C	T	C	T	C	C	C	C	C	C	C	T	C	C	T	C	C	C	C	T	C	C	C	C	C	C
AX-95233488	C/T	1A	29	+	NA	NA	NA	NA	NA	NA	C	T	C	T	C	T	C	C	C	C	C	C	C	T	C	C	C	C	C	C	C	T	T	C	N	C	N	N	T	N	C	C	C	C	C	C	C	C	C
Excalibur_c7026_2635	G/A	1A	29	+	NA	NA	NA	NA	NA	NA	A	G	A	G	A	G	A	A	A	A	G	A	A	G	G	A	G	A	G	A	G	A	A	G	G	G	G	G	A	A	A	G	G	G	A	A	A	A	A
Kukri_c12534_559	T/G	1A	29	+	NA	NA	NA	NA	NA	NA	G	T	G	T	N	T	G	G	G	N	G	G	G	T	T	G	T	G	G	G	G	G	G	T	T	T	N	T	G	T	G	T	T	G	G	G	G	G	G
Kukri_c13136_1363	C/T	1A	29	+	NA	NA	NA	NA	NA	NA	C	C	C	C	C	C	C	C	C	C	T	C	C	C	T	C	T	C	T	C	T	C	C	T	T	T	T	T	C	C	C	T	T	T	C	C	C	C	C
Kukri_c22508_119	C/A	1A	29	+	NA	NA	NA	NA	NA	NA	A	C	A	C	C	C	A	A	A	A	C	N	A	C	C	C	A	N	C	A	C	A	N	C	C	C	C	C	A	A	C	C	C	C	C	C	A	A	A
RAC875_c14926_589	T/C	1A	29	+	NA	NA	NA	NA	NA	NA	C	T	C	T	T	T	C	C	C	C	N	C	C	T	C	T	N	C	C	C	C	C	C	C	C	C	C	C	C	T	T	C	C	C	T	T	C	C	C
AX-158569532	G/A	1A	30	+	NA	NA	NA	NA	NA	NA	G	G	G	G	G	G	G	G	G	G	G	A	G	G	A	G	A	G	G	G	G	G	G	G	A	G	N	A	G	N	G	G	A	G	G	G	G	G	G
AX-94804842	C/T	1A	30	+	NA	NA	NA	NA	NA	NA	C	C	C	C	C	C	C	C	C	C	C	T	N	T	C	C	T	C	C	C	C	T	C	C	T	C	T	T	T	T	C	C	C	C	C	T	C	C	C
AX-94881376	C/A	1A	30	+	NA	NA	NA	NA	NA	NA	C	C	C	C	C	C	C	C	C	C	C	C	C	C	A	C	A	C	C	C	C	C	A	A	C	C	C	C	C	C	C	C	A	C	N	C	C	C	C
Tdurum_contig8382_300	C/T	1A	30	+	NA	NA	NA	NA	NA	NA	T	C	T	C	T	C	T	T	T	T	T	C	T	C	C	T	C	T	T	T	T	T	T	C	C	C	T	C	T	C	T	C	C	T	T	T	T	T	T
AX-86169514	C/T	1A	31	+	NA	NA	NA	NA	NA	NA	T	C	T	C	C	C	T	T	T	T	T	T	T	C	C	C	T	T	T	T	C	C	C	C	T	C	C	T	C	C	C	C	T	C	C	C	T	T	T
AX-94682787	T/C	1A	31	+	NA	NA	NA	NA	NA	NA	C	T	C	T	T	T	C	C	C	C	C	C	C	T	T	T	C	C	C	C	T	T	T	T	C	T	T	C	T	T	T	T	C	T	T	T	C	C	C
AX-158569522	C	1A	32	+	NA	NA	NA	NA	NA	NA	C	C	C	C	C	C	C	C	C	C	C	C	C	C	C	C	C	C	C	C	C	C	C	C	C	C	C	N	C	C	C	C	C	C	C	C	C	C	C
AX-94522489	C/T	1A	32	+	NA	NA	NA	NA	NA	NA	C	C	T	C	T	C	C	C	C	C	T	C	C	C	T	T	C	C	T	C	T	T	T	C	C	C	T	C	T	C	T	C	C	C	T	T	C	C	C
AX-94858130	G/A	1A	32	+	NA	NA	NA	NA	NA	NA	G	G	G	G	G	A	G	G	G	G	G	G	G	G	G	G	G	G	G	G	G	G	G	G	G	G	G	G	G	G	A	G	G	G	G	A	G	G	G
BS00000721_51	T/C	1A	32	+	NA	NA	NA	NA	NA	NA	T	T	C	T	T	T	C	T	C	T	T	T	T	T	T	C	T	T	T	T	C	C	T	T	C	C	C	C	C	T	T	C	C	T	C	T	C	T	T
BS00084022_51	T/C	1A	32	+	NA	NA	NA	NA	NA	NA	C	T	C	T	T	T	C	C	C	C	C	C	C	T	T	T	C	C	C	C	T	C	C	T	C	T	T	C	C	T	T	T	C	T	T	T	C	C	C
GENE-0002_856	C/T	1A	32	+	NA	NA	NA	NA	NA	NA	T	C	T	N	T	C	T	T	T	T	C	T	T	C	C	T	T	T	C	T	T	C	C	C	T	C	T	T	C	C	T	C	T	T	T	T	T	T	T
Ra_c29142_340	C/T	1A	32	+	NA	NA	NA	NA	NA	NA	C	C	C	T	C	C	C	C	C	C	C	T	C	C	C	C	C	C	C	C	C	C	C	C	C	C	C	C	C	C	C	C	C	C	C	T	C	C	C
wsnp_BE586140A_Ta_2_1	C/T	1A	32	+	NA	NA	NA	NA	NA	NA	C	C	C	C	T	C	C	C	C	C	C	C	C	C	C	T	C	C	C	C	T	C	C	C	C	C	T	C	C	C	T	C	C	T	T	T	C	C	C
AX-94443825	G/A	1A	33	+	NA	NA	NA	NA	NA	NA	A	G	A	G	G	G	A	A	A	A	N	G	A	G	G	G	G	A	A	A	G	G	G	G	G	G	G	G	G	G	G	G	G	A	G	G	A	A	A
AX-94803018	C/G	1A	33	+	NA	NA	NA	NA	NA	NA	C	C	G	C	C	C	C	C	C	G	G	C	C	C	C	C	C	C	G	G	C	C	C	C	C	C	C	C	C	G	C	C	C	C	C	C	C	C	C
CAP11_c3218_126	T/C	1A	33	+	NA	NA	NA	NA	NA	NA	C	T	T	T	T	T	T	T	C	T	T	T	T	T	C	C	T	T	T	T	C	C	T	C	C	C	C	C	C	T	T	C	C	C	C	T	T	T	T
Kukri_c46010_146	C/T	1A	33	+	NA	NA	NA	NA	NA	NA	C	C	C	C	T	C	C	C	C	C	C	T	C	C	C	T	T	C	C	C	T	T	T	T	T	C	T	T	T	N	T	C	T	C	T	T	C	C	C
Kukri_c82555_88	T/G	1A	33	+	NA	NA	NA	NA	NA	NA	G	T	G	T	G	T	G	G	G	G	G	G	G	T	T	G	G	G	G	G	G	G	G	G	G	T	G	G	G	G	G	T	G	G	G	G	G	G	G
Ra_c22663_367	C/T	1A	33	+	NA	NA	NA	NA	NA	NA	C	C	C	C	C	C	C	C	C	T	C	C	C	C	C	C	C	C	C	T	C	C	C	C	C	C	C	C	C	T	C	C	C	C	C	C	C	C	C
Tdurum_contig13946_241	T/C	1A	33	+	NA	NA	NA	NA	NA	NA	C	T	C	T	C	T	C	C	C	C	C	T	C	T	T	C	T	C	C	C	C	C	C	C	T	T	C	T	C	C	C	T	T	C	C	C	C	C	C
Tdurum_contig13946_329	T/C	1A	33	+	NA	NA	NA	NA	NA	NA	C	T	C	T	C	T	C	C	C	C	C	T	C	T	T	C	T	C	C	C	C	N	C	C	T	T	N	T	N	N	C	T	T	C	C	C	C	C	C
Tdurum_contig29280_216	G/T	1A	33	+	NA	NA	NA	NA	NA	NA	G	G	G	G	G	G	G	G	G	G	G	G	G	G	T	G	G	G	G	G	G	G	G	G	G	G	G	G	G	G	G	G	G	G	G	G	G	G	G
Tdurum_contig50355_269	G/A	1A	33	+	NA	NA	NA	NA	NA	NA	G	G	G	G	G	G	G	G	G	G	G	G	G	G	A	G	G	G	G	G	G	G	G	G	G	G	G	G	G	G	G	G	G	G	G	G	G	G	G
Tdurum_contig77289_179	A/G	1A	33	+	NA	NA	NA	NA	NA	NA	A	G	A	G	A	G	A	A	A	A	A	A	A	G	G	A	A	A	A	A	A	A	A	A	A	G	A	A	A	A	A	G	A	A	A	A	A	A	A
wsnp_Ex_c31983_40709607	C/T	1A	33	+	NA	NA	NA	NA	NA	NA	C	C	C	C	T	C	C	C	C	C	C	T	C	C	C	T	T	C	C	C	T	T	T	T	T	C	T	T	T	T	T	C	T	C	T	T	C	C	C
AX-158560632	A/G	1A	34	+	NA	NA	NA	NA	NA	NA	A	A	A	A	A	A	A	A	A	A	A	G	A	A	N	A	G	A	A	A	A	A	N	A	G	A	A	G	A	G	A	A	G	A	A	A	A	A	A
Excalibur_c94756_540	T/C	1A	34	+	NA	NA	NA	NA	NA	NA	T	T	T	N	T	T	C	T	T	T	T	C	T	T	T	T	T	T	T	T	C	T	T	T	T	C	T	T	T	T	T	C	T	T	T	C	C	C	T
RAC875_c14066_452	A/G	1A	34	+	NA	NA	NA	NA	NA	NA	A	A	A	A	A	A	A	A	A	A	A	G	A	A	G	A	G	A	A	A	A	A	A	A	G	A	A	G	A	G	A	A	G	A	A	A	A	A	A
Ra_c24839_215	G/A	1A	34	+	NA	NA	NA	NA	NA	NA	G	G	G	A	G	G	G	G	G	G	G	A	G	G	G	G	G	G	G	G	G	G	G	G	G	G	G	G	G	G	G	G	G	G	G	A	G	G	G
wsnp_Ex_c28287_37424983	A/G	1A	34	+	NA	NA	NA	NA	NA	NA	A	A	A	G	A	A	G	A	A	A	G	G	A	G	N	N	G	A	A	A	G	G	G	G	G	G	G	G	G	G	A	G	G	A	G	G	G	G	A
wsnp_Ku_rep_c70742_70379526	A/G	1A	34	+	NA	NA	NA	NA	NA	NA	A	A	A	G	A	A	G	A	A	A	A	G	A	A	A	A	A	A	A	A	G	A	N	A	A	G	A	A	A	A	A	G	A	A	A	G	G	G	A
AX-95157540	G/A	1A	36	+	NA	NA	NA	NA	NA	NA	A	G	G	N	G	G	G	G	A	N	G	G	A	G	A	A	G	A	G	G	A	A	G	A	A	A	A	A	A	G	G	A	A	A	A	G	G	G	G
JD_c12243_360	T/C	1A	36	+	NA	NA	NA	NA	NA	NA	T	T	T	T	T	T	T	T	T	T	T	T	T	T	T	T	T	T	T	T	T	C	T	T	C	T	C	N	C	C	T	T	T	T	T	T	T	T	T
RAC875_c10090_963	A/C	1A	36	+	NA	NA	NA	NA	NA	NA	A	A	A	A	A	A	A	A	A	A	A	C	A	A	C	A	C	A	A	A	A	A	A	A	C	A	A	C	A	C	A	A	C	A	A	A	A	A	A
RAC875_c8271_1352	C/T	1A	36	+	NA	NA	NA	NA	NA	NA	C	C	C	T	C	C	C	C	C	C	T	T	C	T	C	C	T	C	C	C	C	T	T	T	T	C	T	T	T	T	C	C	T	C	T	T	C	C	C
RAC875_c8271_1469	A/G	1A	36	+	NA	NA	NA	NA	NA	NA	A	A	A	G	A	A	A	A	A	A	G	G	A	G	A	A	G	A	A	A	A	G	G	G	G	A	G	G	G	G	A	A	G	A	G	G	A	A	A
RAC875_rep_c96733_369	C/T	1A	36	+	NA	NA	NA	NA	NA	NA	C	C	C	T	N	C	N	C	C	T	T	T	C	T	C	C	T	C	C	C	C	T	N	T	T	C	T	T	T	T	C	C	T	C	T	T	C	C	C
Excalibur_c7237_1084	G/A	1A	37	+	NA	NA	NA	NA	NA	NA	G	G	G	N	G	G	G	G	G	G	G	A	G	G	A	G	A	G	G	G	G	G	G	G	A	G	G	A	G	A	G	G	A	G	G	G	G	G	G
Tdurum_contig11004_613	T/C	1A	37	+	NA	NA	NA	NA	NA	NA	T	T	T	T	T	T	T	T	T	T	T	T	T	T	T	T	N	T	T	T	T	T	T	T	C	T	T	C	T	C	T	T	T	T	T	T	T	T	T
AX-109897617	T/C	1A	38	+	NA	NA	NA	NA	NA	NA	T	T	T	C	T	C	T	T	T	T	C	C	T	C	T	T	T	T	C	T	T	T	T	T	T	T	T	T	T	T	T	T	C	T	T	T	T	T	T
AX-158537531	G/A	1A	38	+	NA	NA	NA	NA	NA	NA	G	G	G	A	G	A	G	G	G	G	A	A	G	A	G	G	G	G	A	G	G	G	G	G	G	G	G	G	G	G	G	G	A	G	G	G	G	G	G
AX-94415898	G/A	1A	38	+	NA	NA	NA	NA	NA	NA	G	G	A	G	A	G	G	G	G	A	G	G	G	G	A	A	A	G	G	A	A	A	A	A	A	A	A	A	A	G	A	A	G	G	A	A	G	N	G
RAC875_c826_2186	A/G	1A	39	+	NA	NA	NA	NA	NA	NA	A	A	A	G	A	G	A	A	A	G	G	G	A	G	G	A	A	A	G	G	A	A	A	A	A	A	A	A	A	G	A	A	G	A	A	A	A	A	A
RAC875_c89908_105	A/G	1A	39	+	NA	NA	NA	NA	NA	NA	G	G	G	A	A	A	G	G	G	G	A	A	G	A	A	A	G	G	A	G	G	A	A	A	G	G	A	G	A	A	G	G	A	G	A	A	G	N	G
TA003773-0807	G/T	1A	39	+	NA	NA	NA	NA	NA	NA	G	G	G	T	G	T	G	G	G	T	T	T	G	T	G	G	G	G	T	T	G	G	G	G	G	G	G	G	G	T	G	G	T	G	G	G	G	G	G
wsnp_BE490041A_Ta_2_1	A/C	1A	39	+	NA	NA	NA	NA	NA	NA	C	C	C	A	A	A	C	C	C	C	A	A	C	A	A	A	C	C	A	C	C	A	A	A	C	C	A	C	A	A	C	C	A	C	A	A	C	N	C
wsnp_CAP12_c2438_1180601	T/C	1A	40	+	NA	NA	NA	NA	NA	NA	C	C	C	T	C	T	C	C	C	T	T	T	C	T	T	C	C	C	T	T	C	C	C	C	C	C	C	C	C	T	C	C	T	C	C	C	C	C	C
AX-158556673	A/G	1A	41	+	NA	NA	NA	NA	NA	NA	G	G	G	A	A	A	G	G	G	A	A	A	G	A	A	A	G	G	A	A	A	G	G	G	G	G	A	G	A	A	G	G	A	G	A	A	G	N	G
AX-158536830	G/A	1A	42	+	NA	NA	NA	NA	NA	NA	G	G	G	G	A	G	A	G	G	A	G	G	G	G	A	A	G	G	G	A	A	G	G	G	G	A	A	G	A	G	A	A	G	G	A	A	A	N	A
AX-94488826	C/T	1A	42	+	NA	NA	NA	NA	NA	NA	C	C	C	C	T	C	T	C	C	C	C	C	C	C	T	T	C	C	C	C	T	C	C	C	N	T	T	C	T	C	T	T	C	C	T	T	T	N	T
IAAV5652	A/G	1A	42	+	NA	NA	NA	NA	NA	NA	G	G	G	A	A	A	G	G	G	G	A	A	G	A	G	A	G	G	A	G	A	G	G	G	G	G	A	G	A	A	G	G	A	G	A	A	G	N	G
IAAV614	C/A	1A	42	+	NA	NA	NA	NA	NA	NA	C	C	N	A	N	C	A	A	C	A	A	A	A	N	C	C	C	A	A	A	C	C	A	C	C	C	C	C	C	A	A	C	C	C	C	A	A	A	A
Tdurum_contig37488_126	T/C	1A	42	+	NA	NA	NA	NA	NA	NA	T	T	T	T	T	T	T	T	T	T	T	T	T	T	T	T	T	T	T	T	T	C	T	T	C	T	C	C	C	C	T	T	T	T	N	T	T	T	T
AX-89777926	A/G	1A	43	+	NA	NA	NA	NA	NA	NA	A	A	A	A	A	A	A	A	A	G	A	A	A	A	A	A	A	A	A	G	A	A	A	A	A	A	A	A	A	G	A	A	A	A	A	A	A	A	A
AX-94526630	A/G	1A	43	+	NA	NA	NA	NA	NA	NA	A	A	A	A	A	A	A	A	A	G	A	G	A	A	A	A	A	A	A	G	A	A	A	A	A	A	A	A	A	G	A	A	G	A	G	A	A	A	A
BobWhite_c816_289	G/A	1A	43	+	NA	NA	NA	NA	NA	NA	G	G	G	A	G	G	A	A	G	A	A	A	A	G	G	G	G	A	A	A	G	G	A	G	G	G	G	G	G	A	A	G	G	G	G	A	A	A	A
AX-94567354	A/G	1A	44	+	NA	NA	NA	NA	NA	NA	A	A	A	G	A	A	G	G	A	G	G	G	G	A	A	A	A	G	G	G	A	A	G	A	A	A	A	A	A	G	G	A	A	A	A	G	G	G	G
AX-94522764	A/G	1A	46	+	NA	NA	NA	NA	NA	NA	G	G	A	A	G	A	A	G	G	G	A	G	G	A	A	A	G	G	A	G	A	G	G	G	G	A	A	G	A	A	G	A	G	G	G	A	A	N	A
BS00067339_51	C/T	1A	46	+	NA	NA	NA	NA	NA	NA	T	T	C	C	T	C	C	T	T	C	C	C	T	C	C	C	T	T	C	C	C	T	T	T	T	C	C	T	C	N	C	C	C	T	C	C	C	N	T
Excalibur_c12215_352	G/A	1A	46	+	NA	NA	NA	NA	NA	NA	A	A	G	G	A	G	G	A	A	G	G	G	A	G	G	G	A	A	G	G	G	A	A	A	A	G	G	A	G	A	G	G	G	A	A	G	G	N	A
RFL_Contig3232_1224	C/T	1A	46	+	NA	NA	NA	NA	NA	NA	T	T	C	C	T	C	C	T	T	C	C	C	T	C	C	C	T	T	C	C	C	T	T	T	T	C	C	T	C	C	C	C	C	T	C	C	C	N	C
Ra_c27593_460	A/C	1A	46	+	NA	NA	NA	NA	NA	NA	C	C	A	A	C	A	A	C	C	C	A	C	C	A	C	A	C	C	A	C	A	C	C	C	C	A	A	C	A	C	A	A	C	C	C	A	A	N	C
Tdurum_contig9199_714	G/A	1A	46	+	NA	NA	NA	NA	NA	NA	A	A	G	G	A	G	G	A	A	A	G	A	A	G	G	G	A	A	G	A	G	A	A	A	A	G	G	A	G	G	G	G	A	A	A	G	G	N	G
Kukri_c24648_262	T/C	1A	48	+	NA	NA	NA	NA	NA	NA	T	T	T	C	T	T	C	C	T	C	C	C	C	T	T	T	T	C	C	C	T	T	C	T	T	T	T	T	T	C	C	T	T	T	T	C	C	C	C
Kukri_c5113_1082	C/T	1A	48	+	NA	NA	NA	NA	NA	NA	C	C	C	T	C	C	T	T	C	T	T	T	T	C	C	C	C	T	T	T	C	C	T	C	C	C	C	C	C	T	T	C	C	C	C	T	T	T	T
Tdurum_contig5008_556	T/C	1A	48	+	NA	NA	NA	NA	NA	NA	C	C	T	T	C	T	T	C	C	T	T	T	C	T	T	T	C	C	T	T	T	N	C	C	N	T	T	N	T	N	T	T	T	C	C	T	T	N	C
Tdurum_contig5008_635	A/G	1A	48	+	NA	NA	NA	NA	NA	NA	G	G	A	A	G	A	A	G	G	A	A	A	G	A	A	A	G	G	A	A	A	G	G	G	G	A	A	G	A	G	A	A	A	G	A	A	A	N	G
AX-158569384	C/T	1A	49	+	NA	NA	NA	NA	NA	NA	T	T	C	C	T	C	C	T	T	C	C	C	T	C	C	C	T	T	C	C	C	T	T	T	C	C	C	C	C	C	C	C	C	T	C	C	C	N	T
AX-95079481	A/G	1A	49	+	NA	NA	NA	NA	NA	NA	G	G	A	A	G	A	A	G	G	A	A	G	G	A	A	A	G	G	A	A	A	G	G	G	G	A	A	G	A	G	A	A	G	G	A	A	A	N	G
AX-95087496	T/G	1A	49	+	NA	NA	NA	NA	NA	NA	T	T	T	T	T	T	G	T	T	N	G	G	T	T	N	G	T	T	G	G	G	G	N	T	G	G	G	G	G	G	G	G	G	T	G	G	G	N	T
BobWhite_c4646_119	C/T	1A	49	+	NA	NA	NA	NA	NA	NA	C	C	C	C	C	C	T	C	C	T	T	T	C	C	C	T	C	C	T	T	T	C	C	C	T	T	T	T	T	C	T	T	T	C	T	T	T	N	C
Excalibur_c77035_156	C/T	1A	49	+	NA	NA	NA	NA	NA	NA	C	C	C	C	C	C	T	C	C	C	C	T	C	C	C	C	C	C	C	C	T	C	C	C	T	T	C	T	C	C	T	T	T	C	C	C	T	C	C
IACX5982	C/A	1A	49	+	NA	NA	NA	NA	NA	NA	C	C	C	C	C	C	A	C	C	A	A	A	C	C	C	A	C	C	A	A	A	C	C	C	A	A	A	A	A	C	A	A	A	C	A	A	A	N	C
Kukri_c44738_477	G/T	1A	49	+	NA	NA	NA	NA	NA	NA	G	G	G	T	G	T	T	T	G	T	T	T	T	G	G	G	G	T	T	T	G	G	T	G	G	G	G	G	G	G	G	G	G	G	G	G	T	T	T
Kukri_rep_c107771_588	G/T	1A	49	+	NA	NA	NA	NA	NA	NA	T	T	G	G	T	G	G	T	T	G	G	G	T	G	G	G	T	T	G	G	G	T	T	T	G	G	G	G	G	G	G	G	G	T	G	G	G	N	T
RAC875_c5544_4156	G/A	1A	49	+	NA	NA	NA	NA	NA	NA	G	G	G	N	N	G	A	G	G	A	A	A	G	G	A	A	G	G	A	A	A	G	G	G	A	A	A	A	A	A	A	A	A	G	A	A	A	N	G
AX-94916468	G/T	1A	51	+	NA	NA	NA	NA	NA	NA	G	G	G	G	G	G	G	G	G	T	G	T	G	G	G	G	G	G	G	T	G	G	G	G	T	G	G	T	G	T	G	G	T	G	G	G	G	G	G
AX-94758384	T/C	1A	54	+	NA	NA	NA	NA	NA	NA	T	T	T	T	T	T	T	T	T	T	T	T	T	T	T	T	T	T	T	T	T	C	T	T	C	T	C	C	C	C	T	T	T	T	T	T	T	T	T
IAAV5931	G/A	1A	54	+	NA	NA	NA	NA	NA	NA	G	G	G	N	N	G	G	G	G	A	G	G	G	G	N	G	G	G	G	A	G	N	G	G	G	G	N	N	G	A	A	G	G	G	G	G	G	G	G
wsnp_Ex_rep_c66980_65419811	T/C	1A	54	+	NA	NA	NA	NA	NA	NA	T	T	T	T	T	T	T	T	T	C	T	T	N	T	T	T	T	T	T	C	T	N	T	T	N	T	N	N	N	C	C	T	T	T	T	T	T	T	T
RAC875_c46269_387	C/T	1A	58	+	NA	NA	NA	NA	NA	NA	C	C	C	N	N	C	C	C	C	T	C	C	C	C	N	C	C	C	C	T	C	C	C	C	C	C	C	C	C	T	T	C	C	C	C	C	C	C	C
AX-95240977	C/G	1A	59	+	NA	NA	NA	NA	NA	NA	C	C	C	C	C	C	C	C	C	C	C	C	G	C	C	C	C	C	C	C	C	G	C	C	G	C	G	G	G	G	C	C	C	C	N	C	C	C	C
IAAV6464	A/G	1A	59	+	NA	NA	NA	NA	NA	NA	A	A	A	A	A	A	A	A	A	A	A	A	G	A	A	A	A	A	A	A	A	G	A	A	G	A	G	G	G	G	A	A	A	A	A	A	A	A	A
RAC875_c11899_366	C/T	1A	59	+	NA	NA	NA	NA	NA	NA	C	C	C	C	C	C	T	C	C	C	C	C	C	C	C	C	C	C	C	C	T	T	T	T	C	T	C	C	C	C	C	T	C	C	C	C	T	C	C
AX-94678574	T/C	1A	61	+	NA	NA	NA	NA	NA	NA	C	C	T	C	T	C	C	C	C	N	T	C	T	T	C	C	T	C	T	C	C	T	C	C	C	C	C	T	C	C	C	C	C	C	T	T	C	C	C
wsnp_Ex_c3253_5994376	T/C	1A	63	+	NA	NA	NA	NA	NA	NA	T	T	T	T	T	T	T	T	T	C	T	T	T	T	T	T	T	T	T	C	T	T	T	T	T	T	T	T	T	C	C	T	T	T	T	T	T	T	T
BobWhite_rep_c53779_108	A/G	1A	65	+	NA	NA	NA	NA	NA	NA	A	A	A	A	A	A	A	A	A	A	A	A	A	A	A	A	A	A	A	A	A	A	A	A	A	A	A	A	A	A	A	A	A	A	A	A	A	A	A
wsnp_Ex_c2181_4089639	T/C	1A	65	+	NA	NA	NA	NA	NA	NA	T	T	T	T	T	T	T	T	T	C	T	T	T	T	T	T	T	T	T	C	T	C	T	T	C	T	C	C	C	C	C	T	T	T	T	T	T	T	T
RAC875_c37183_331	A/G	1A	67	+	NA	NA	NA	NA	NA	NA	A	A	A	A	A	A	A	A	A	G	A	A	A	A	A	A	A	A	A	G	A	A	A	A	A	A	A	A	A	G	G	A	A	A	A	A	A	A	A
AX-109369758	C/T	1A	68	+	NA	NA	NA	NA	NA	NA	C	C	C	C	C	C	C	C	C	C	T	C	C	C	C	T	C	C	T	C	C	C	C	C	C	C	N	C	N	C	C	C	C	C	C	T	C	T	C
AX-94596291	A/G	1A	69	+	NA	NA	NA	NA	NA	NA	A	A	A	A	A	A	A	A	A	A	A	A	G	A	A	A	A	A	A	A	A	A	A	A	A	A	A	A	A	A	A	A	A	A	N	A	A	A	A
BS00074517_51	C/A	1A	74	+	NA	NA	NA	NA	NA	NA	C	C	C	C	C	C	C	C	C	C	A	C	C	C	C	C	C	C	A	C	C	C	C	C	C	C	C	C	C	C	C	C	C	C	C	A	C	A	C
Ku_c11706_149	G/A	1A	76	+	NA	NA	NA	NA	NA	NA	G	G	G	N	N	G	G	G	G	N	G	G	A	G	G	G	G	G	G	G	G	A	G	G	A	G	A	A	A	A	G	G	G	G	N	G	G	G	G
Ku_c13532_1753	A/C	1A	76	+	NA	NA	NA	NA	NA	NA	A	A	A	A	A	A	A	A	A	A	A	A	C	A	A	A	A	A	A	A	A	C	A	A	C	A	C	C	C	C	A	A	A	A	N	A	A	A	A
AX-95186684	C/A	1A	78	+	NA	NA	NA	NA	NA	NA	C	C	A	C	C	A	C	C	A	A	C	A	C	C	C	C	A	A	C	A	C	A	A	A	C	A	C	A	C	C	A	C	C	C	A	A	C	C	C
BS00035690_51	G/A	1A	86	+	NA	NA	NA	NA	NA	NA	G	G	G	N	N	G	G	G	G	N	G	A	G	A	N	G	G	G	G	G	G	A	G	G	A	G	A	A	A	A	G	G	G	G	N	G	G	G	G
AX-109918551	G/A	1A	87	+	NA	NA	NA	NA	NA	NA	G	G	G	G	G	G	G	G	G	G	A	G	G	G	G	A	G	G	A	G	G	G	G	G	G	G	A	G	A	G	G	G	G	G	G	A	G	A	G
AX-95229220	T/C	1A	89	+	NA	NA	NA	NA	NA	NA	T	T	T	T	T	T	T	T	T	T	T	T	T	T	T	T	C	T	T	T	T	T	T	T	T	T	T	C	T	T	T	T	T	T	C	C	T	T	T
AX-158605835	C/T	1A	91	+	NA	NA	NA	NA	NA	NA	C	C	T	T	T	T	C	C	C	C	C	C	C	T	C	C	T	C	C	C	C	C	C	C	C	C	C	C	C	C	C	C	C	C	C	C	C	C	C
AX-94558989	T/C	1A	91	+	NA	NA	NA	NA	NA	NA	T	T	T	T	T	T	T	T	T	T	T	T	T	T	T	T	C	T	T	T	T	T	T	T	T	C	T	T	T	T	C	T	T	T	T	T	T	T	T
wsnp_Ku_rep_c71900_71624324	A/G	1A	91	+	NA	NA	NA	NA	NA	NA	A	A	A	A	A	A	G	A	A	A	A	A	A	A	A	G	A	A	A	A	G	A	A	A	A	G	A	A	A	A	A	G	G	A	N	A	G	G	A
AX-109853902	G/T	1A	93	+	NA	NA	NA	NA	NA	NA	G	G	G	G	G	G	G	G	G	G	T	G	G	G	G	T	G	G	T	G	G	G	G	G	G	G	T	G	T	G	G	G	G	G	G	T	G	T	G
IACX6344	C/T	1A	93	+	NA	NA	NA	NA	NA	NA	C	C	C	C	C	C	T	C	C	C	C	C	C	C	C	C	C	C	C	C	T	T	T	T	C	T	C	C	C	C	C	T	C	C	C	C	T	C	C
BS00065001_51	C/A	1A	96	+	NA	NA	NA	NA	NA	NA	A	A	C	C	A	C	A	C	C	C	C	C	C	C	A	C	C	C	C	C	C	C	N	C	C	A	A	C	C	A	C	C	C	A	C	A	A	C	A
BobWhite_c14271_1379	T/C	1A	96	+	NA	NA	NA	NA	NA	NA	T	T	C	N	C	C	T	T	T	T	C	C	C	T	T	T	T	C	T	T	T	T	T	T	T	T	T	T	T	T	T	T	T	C	T	T	T	T	T
RAC875_c47137_112	A/G	1A	98	+	NA	NA	NA	NA	NA	NA	A	A	A	A	A	A	A	A	A	A	A	A	G	A	A	A	A	A	A	A	A	G	A	A	G	A	G	G	G	G	A	A	A	A	N	A	A	A	A
TA001371-0399	G/A	1A	99	+	NA	NA	NA	NA	NA	NA	A	G	G	G	G	G	G	G	A	G	G	G	G	A	A	A	G	G	G	G	A	A	G	A	A	G	G	A	G	A	G	A	A	A	G	G	G	G	G
wsnp_BF478737A_Ta_2_1	C/A	1A	99	+	NA	NA	NA	NA	NA	NA	C	C	C	C	C	C	C	C	C	A	C	C	C	C	C	C	C	C	C	A	C	C	C	C	N	C	N	C	C	A	C	C	C	C	C	C	C	C	C
AX-158558947	A/G	1A	100	+	NA	NA	NA	NA	NA	NA	G	G	A	A	A	A	A	A	A	A	A	A	A	A	G	G	A	A	A	A	G	A	A	G	G	G	G	G	A	G	G	G	G	A	G	G	A	A	A
AX-158585473	T/G	1A	100	+	NA	NA	NA	NA	NA	NA	G	G	T	T	T	T	T	T	T	T	T	T	T	T	G	G	T	T	T	T	G	G	G	G	G	G	G	G	T	G	G	G	G	T	G	G	T	T	T
AX-89711915	T/C	1A	100	+	NA	NA	NA	NA	NA	NA	C	C	T	T	T	T	T	T	T	T	T	T	T	T	C	C	T	T	T	T	C	C	C	T	C	T	T	C	T	T	C	C	T	T	C	C	T	T	T
IAAV7414	C/T	1A	100	+	NA	NA	NA	NA	NA	NA	C	C	C	C	C	C	C	C	C	T	C	C	C	C	C	C	C	C	C	T	C	C	C	C	C	C	C	C	C	T	T	C	C	C	C	C	C	C	C
wsnp_Ex_c14733_22819625	A/G	1A	100	+	NA	NA	NA	NA	NA	NA	A	A	A	A	A	A	A	A	A	G	A	A	A	A	A	A	A	A	A	G	A	A	A	A	A	A	A	A	A	G	G	A	A	A	A	A	A	A	A
AX-94654729	G/A	1A	101	+	NA	NA	NA	NA	NA	NA	G	G	G	G	G	G	G	G	G	A	G	G	G	G	G	G	G	G	G	A	G	G	G	G	G	G	G	G	G	A	G	G	G	G	G	G	G	G	G
AX-94673150	G/A	1A	101	+	NA	NA	NA	NA	NA	NA	G	G	G	G	G	G	G	G	G	A	G	G	G	G	G	G	G	G	G	A	G	N	G	G	N	G	N	N	N	A	A	G	G	G	G	G	G	G	G
AX-94729463	A/G	1A	102	+	NA	NA	NA	NA	NA	NA	A	A	A	A	A	A	A	A	A	A	A	A	A	A	A	A	A	A	A	A	A	G	A	A	G	A	G	G	G	G	A	A	A	A	N	A	A	A	A
CAP11_c2984_419	A/G	1A	102	+	NA	NA	NA	NA	NA	NA	A	A	A	A	A	A	A	A	A	N	A	A	A	A	A	A	A	A	A	G	A	A	A	A	A	A	A	A	A	G	G	A	A	A	A	A	A	A	A
RAC875_rep_c76047_63	C/A	1A	102	+	NA	NA	NA	NA	NA	NA	C	C	C	C	C	C	C	C	C	A	C	C	C	C	C	C	C	C	C	A	C	C	C	C	C	C	C	C	C	A	A	C	C	C	C	C	C	C	C
wsnp_Ex_c48375_53299028	T/C	1A	102	+	NA	NA	NA	NA	NA	NA	T	T	T	T	T	T	T	T	T	N	T	T	T	T	T	T	T	T	T	C	T	T	T	T	T	T	T	T	T	C	C	T	T	T	T	T	T	T	T
wsnp_Ex_c18662_27538313	C/T	1A	105	+	NA	NA	NA	NA	NA	NA	C	C	C	C	C	C	C	C	C	T	C	C	C	C	C	C	C	N	C	T	C	C	C	C	C	C	C	C	C	T	T	C	C	C	C	C	C	C	C
wsnp_Ex_c44498_50537128	G/A	1A	106	+	NA	NA	NA	NA	NA	NA	G	G	G	G	G	G	G	G	G	A	G	G	G	G	G	G	G	G	G	A	G	G	G	G	G	G	G	G	G	A	A	G	G	G	G	G	G	G	G
BS00064029_51	A/C	1A	108	+	NA	NA	NA	NA	NA	NA	A	A	A	A	A	A	A	A	A	A	A	A	A	A	A	A	A	A	A	A	A	C	A	A	C	A	C	C	C	C	A	A	A	A	A	A	A	A	A
Ku_c2449_578	A/G	1A	108	+	NA	NA	NA	NA	NA	NA	A	A	A	A	A	A	A	A	A	G	A	A	A	A	A	A	A	A	A	G	A	A	A	A	A	A	A	A	A	G	G	A	A	A	A	A	A	A	A
Kukri_c12000_1447	A/G	1A	109	+	NA	NA	NA	NA	NA	NA	A	A	A	A	A	A	A	A	A	N	A	A	A	A	A	A	A	A	A	G	A	N	A	A	N	A	A	N	N	G	G	A	A	A	A	A	A	A	A
RAC875_c90431_275	A/C	1A	109	+	NA	NA	NA	NA	NA	NA	A	A	A	A	A	A	A	A	A	A	A	A	C	A	A	A	A	A	A	A	A	C	A	A	C	A	C	C	C	C	A	A	A	A	N	A	A	A	A
GENE-0032_895	G/A	1A	111	+	NA	NA	NA	NA	NA	NA	G	G	G	G	G	G	G	G	G	G	G	G	G	G	G	G	G	G	G	G	G	A	G	G	A	G	A	A	A	A	G	G	G	G	N	G	G	G	G
wsnp_Ku_rep_c68419_67400635	G/A	1A	112	+	NA	NA	NA	NA	NA	NA	G	G	G	G	G	G	G	G	G	A	G	G	G	G	G	G	G	G	G	A	G	G	G	G	G	G	G	G	G	A	A	G	G	G	G	G	G	G	G
Ex_c801_555	C/T	1A	113	+	NA	NA	NA	NA	NA	NA	C	C	C	C	C	C	C	C	C	T	C	C	C	C	C	C	C	C	C	T	C	C	C	C	C	C	C	C	C	T	T	C	C	C	C	C	C	C	C
Ex_c801_820	T/C	1A	113	+	NA	NA	NA	NA	NA	NA	T	T	T	T	T	T	T	T	T	C	T	T	T	T	T	T	T	T	T	C	T	T	T	T	T	T	T	T	T	C	C	T	T	T	T	T	T	T	T
BS00087437_51	C/T	1A	114	+	NA	NA	NA	NA	NA	NA	T	T	C	C	C	C	T	T	T	C	C	C	T	C	T	T	C	T	C	C	T	T	T	T	T	T	T	T	T	C	C	T	T	T	C	C	T	C	T
wsnp_Ra_c20126_29372577	T/C	1A	114	+	NA	NA	NA	NA	NA	NA	T	T	T	T	T	T	T	T	T	T	T	T	T	T	T	C	T	T	T	T	T	T	N	T	T	T	C	T	C	T	T	T	T	T	T	T	T	T	T
IAAV2342	A/C	1A	115	+	NA	NA	NA	NA	NA	NA	A	A	A	A	A	A	A	A	A	C	A	A	A	A	A	A	A	A	A	C	A	A	A	A	A	A	A	A	A	C	C	A	A	A	A	A	A	A	A
BobWhite_rep_c62985_546	A/G	1A	116	+	NA	NA	NA	NA	NA	NA	A	A	A	A	A	A	A	A	A	A	A	A	A	A	A	A	A	A	A	A	A	A	N	A	A	A	A	A	A	A	A	A	A	A	A	G	A	A	A
BS00028874_51	C/T	1A	118	+	NA	NA	NA	NA	NA	NA	C	C	C	N	C	C	C	C	C	T	C	C	C	C	C	C	C	C	C	T	C	C	C	C	C	C	C	C	C	T	T	C	C	C	C	C	C	C	C
BS00048117_51	T/C	1A	118	+	NA	NA	NA	NA	NA	NA	T	T	T	T	T	T	T	T	T	C	T	T	T	T	T	T	T	T	T	C	T	T	N	T	T	T	T	T	T	C	C	T	T	T	T	T	T	T	T
AX-94782852	G/C	1A	120	+	NA	NA	NA	NA	NA	NA	C	C	N	G	G	G	C	C	C	C	G	G	C	C	G	G	G	C	C	G	C	C	G	C	C	C	C	C	C	C	C	C	G	C	C	G	C	C	C
BS00010287_51	T/G	1A	120	+	NA	NA	NA	NA	NA	NA	T	T	T	T	T	T	T	T	T	G	T	T	T	T	T	T	T	T	T	G	T	T	T	T	T	T	T	T	T	G	G	T	T	T	T	T	T	T	T
Kukri_rep_c101022_1595	T/C	1A	122	+	NA	NA	NA	NA	NA	NA	T	T	T	T	T	T	T	T	T	T	C	T	T	T	T	T	T	T	C	T	T	T	T	T	T	T	T	T	T	T	T	T	T	T	T	C	T	C	T
AX-95074028	A/G	1A	127	+	NA	NA	NA	NA	NA	NA	A	A	G	A	A	A	A	A	A	A	A	A	A	A	A	G	A	A	A	A	A	A	A	A	A	A	A	A	A	A	A	A	G	A	A	A	A	G	G
wsnp_Ex_c11374_18361760	C/A	1A	132	+	NA	NA	NA	NA	NA	NA	C	C	C	C	C	C	C	C	C	A	C	C	C	C	C	C	C	C	C	A	C	C	C	C	C	C	C	C	C	A	A	C	C	C	C	C	C	C	C
wsnp_Ex_c28165_37310070	T/C	1A	132	+	NA	NA	NA	NA	NA	NA	T	T	T	T	T	T	T	T	T	C	T	T	T	T	T	T	T	T	T	C	T	T	T	T	T	T	T	T	T	C	C	T	T	T	T	T	T	T	T
wsnp_Ku_c3468_6420199	T/C	1A	132	+	NA	NA	NA	NA	NA	NA	T	T	T	T	T	T	T	T	T	C	T	T	T	T	T	T	T	T	T	C	T	T	T	T	T	T	T	T	T	C	C	T	T	T	T	T	T	T	T
RAC875_c21620_1359	A/G	1A	133	+	NA	NA	NA	NA	NA	NA	A	A	A	A	A	A	A	A	A	G	A	A	A	A	A	A	A	A	A	G	A	A	A	A	A	A	A	A	A	G	G	A	A	A	A	A	A	A	A
wsnp_Ex_rep_c68183_66958099	A/G	1A	133	+	NA	NA	NA	NA	NA	NA	A	A	A	A	A	A	A	A	A	G	A	A	A	A	A	A	A	A	A	G	A	A	A	A	A	A	A	A	A	G	G	A	A	A	A	A	A	A	A
Ex_c23451_720	G/A	1A	135	+	NA	NA	NA	NA	NA	NA	G	G	G	G	G	G	G	G	G	A	G	G	G	G	G	G	G	G	G	A	G	G	G	G	G	G	G	G	G	N	A	G	G	G	G	G	G	G	G
AX-95160975	T/C	1A	136	+	NA	NA	NA	NA	NA	NA	T	T	T	T	T	T	T	T	T	C	T	T	T	T	T	T	T	T	T	C	T	T	N	T	T	T	T	T	T	C	C	T	T	T	T	T	T	T	T
wsnp_Ex_rep_c66318_64485410	G/A	1A	136	+	NA	NA	NA	NA	NA	NA	G	G	G	G	G	G	G	G	G	A	G	G	G	G	G	G	G	G	G	A	G	G	G	G	G	G	G	G	G	A	A	G	G	G	G	G	G	G	G
wsnp_Ku_rep_c104517_90964418	A/G	1A	136	+	NA	NA	NA	NA	NA	NA	A	A	A	A	A	A	A	A	A	G	A	A	A	A	A	A	A	A	A	G	A	A	A	A	A	A	A	A	A	G	G	A	A	A	A	A	A	A	A
wsnp_Ex_rep_c105244_89727666	G/A	1A	137	+	NA	NA	NA	NA	NA	NA	G	G	G	G	G	G	G	G	G	A	G	G	G	G	G	G	G	G	G	A	G	G	G	G	G	G	G	G	G	A	A	G	G	G	G	G	G	G	G
BS00030644_51	T/C	1A	138	+	NA	NA	NA	NA	NA	NA	T	T	T	T	T	T	T	T	T	C	T	T	T	T	T	T	T	T	T	C	T	T	T	T	T	T	T	T	T	C	C	T	T	T	T	T	T	T	T
Excalibur_c63243_434	G/A	1A	140	+	NA	NA	NA	NA	NA	NA	G	G	G	A	A	A	G	G	G	G	G	G	G	G	G	A	G	G	G	G	G	A	G	G	G	G	A	G	G	A	G	G	G	G	A	G	A	G	A
Excalibur_c64855_328	C/T	1A	143	+	NA	NA	NA	NA	NA	NA	C	C	C	C	C	C	C	C	C	T	C	C	C	C	C	C	C	C	C	T	C	C	C	C	C	C	C	C	C	T	T	C	C	C	C	C	C	C	C
Tdurum_contig13095_97	T/G	1A	149	+	NA	NA	NA	NA	NA	NA	T	T	T	T	T	T	T	T	T	T	T	G	T	G	T	T	T	T	T	T	T	G	T	T	G	T	G	G	G	G	T	T	T	T	T	T	T	T	T
AX-158556680	G/A	1A	152	+	NA	NA	NA	NA	NA	NA	G	G	G	G	G	G	G	G	G	G	A	G	G	G	G	G	G	G	A	G	G	G	G	G	G	G	G	G	G	G	G	G	G	G	G	A	G	A	G
RAC875_c21367_209	G/A	1A	155	+	NA	NA	NA	NA	NA	NA	G	G	G	G	G	G	G	G	G	G	G	G	G	G	G	G	G	G	G	G	G	A	G	G	A	G	A	A	A	A	G	G	G	G	N	G	G	G	G
Excalibur_c6255_1119	C/T	1A	156	+	NA	NA	NA	NA	NA	NA	C	C	C	C	C	C	C	C	C	T	C	C	C	C	C	C	C	C	C	T	C	C	C	C	C	C	C	C	C	T	T	C	C	C	C	C	C	C	C
AX-158555559	C/A	1A	159	+	NA	NA	NA	NA	NA	NA	A	A	C	C	C	C	A	A	A	C	C	C	A	C	A	A	C	A	C	C	A	A	A	A	A	A	A	A	A	C	C	A	A	A	C	C	A	C	A
Kukri_c23382_1431	A/G	1A	176	+	NA	NA	NA	NA	NA	NA	A	A	A	A	A	A	A	A	A	G	A	A	A	A	A	A	A	A	A	G	A	A	A	A	A	A	A	A	A	G	G	A	A	A	A	A	A	A	A
Tdurum_contig30403_411	G/T	1A	176	+	NA	NA	NA	NA	NA	NA	T	G	T	G	G	G	T	T	G	T	T	T	G	T	T	G	T	T	T	T	G	G	G	G	G	G	G	G	G	G	G	G	G	G	G	G	G	T	G
IAAV5756	T/G	1A	182	+	NA	NA	NA	NA	NA	NA	T	T	T	T	T	T	T	T	T	N	T	T	T	T	T	T	T	T	T	G	T	T	T	T	T	T	T	T	T	G	G	T	T	T	T	T	T	T	T
wsnp_Ex_rep_c70593_69508988	C/T	1A	185	+	NA	NA	NA	NA	NA	NA	C	C	C	C	C	C	C	C	C	T	C	C	C	C	C	C	C	C	C	T	C	T	C	C	T	C	T	T	T	T	T	C	C	C	C	C	C	C	C
Excalibur_c27500_469	G/T	1A	188	+	NA	NA	NA	NA	NA	NA	G	G	G	G	G	G	G	G	G	T	G	G	G	G	G	G	G	G	G	T	G	G	G	G	G	G	G	G	G	T	T	G	G	G	G	G	G	G	G
wsnp_Ex_rep_c67763_66441222	G/A	1A	190	+	NA	NA	NA	NA	NA	NA	G	G	G	G	G	G	G	G	G	A	G	G	G	G	G	G	G	G	G	A	G	G	G	G	G	G	G	G	G	A	A	G	G	G	G	G	G	G	G
wsnp_Ex_c10595_17291999	A/G	1A	203	+	NA	NA	NA	NA	NA	NA	A	A	A	A	A	A	A	A	A	A	A	A	A	A	A	G	A	A	A	A	A	A	G	A	A	A	G	A	G	A	A	A	A	A	A	A	A	A	A
wsnp_Ex_c15852_24239968	G/A	1A	204	+	NA	NA	NA	NA	NA	NA	G	G	G	G	G	G	G	G	G	A	G	G	G	G	G	G	G	G	G	A	G	G	G	G	G	G	G	G	G	A	A	G	G	G	G	G	G	G	G
Kukri_rep_c81206_235	A/G	1A	209	+	NA	NA	NA	NA	NA	NA	A	A	A	A	A	A	A	A	A	G	A	A	A	A	A	A	A	A	A	G	A	A	A	A	A	A	A	A	A	G	G	A	A	A	A	A	A	A	A
wsnp_Ex_c13783_21613564	C/T	1A	209	+	NA	NA	NA	NA	NA	NA	C	C	C	C	C	C	C	C	C	T	C	C	C	C	C	C	C	C	C	T	C	C	C	C	C	C	N	C	C	T	T	C	C	C	C	C	C	C	C
RAC875_c19509_174	A/G	1A	212	+	NA	NA	NA	NA	NA	NA	A	A	G	G	G	G	A	A	A	A	A	A	A	G	A	A	G	A	A	A	A	A	A	A	G	A	A	G	A	A	A	A	A	A	A	A	A	A	A
AX-94734853	C/T	1A	213	+	NA	NA	NA	NA	NA	NA	C	C	T	T	T	T	C	C	C	C	C	T	C	T	C	C	T	C	C	C	C	C	C	C	C	C	C	C	C	C	C	C	C	C	C	C	C	C	C
Excalibur_c44731_1000	T/C	1A	214	+	NA	NA	NA	NA	NA	NA	T	T	T	T	T	T	T	T	T	C	T	T	T	T	T	T	T	T	T	C	T	T	T	T	T	T	T	T	T	N	C	T	T	T	T	T	T	T	T
Ra_c69908_1877	C/T	1A	214	+	NA	NA	NA	NA	NA	NA	C	C	C	C	C	C	C	C	C	C	C	C	C	C	C	T	C	C	C	C	C	C	C	C	C	C	T	C	T	C	C	C	C	C	C	C	C	C	C
BS00065700_51	C/T	1A	219	+	NA	NA	NA	NA	NA	NA	C	C	C	N	N	N	C	C	C	N	C	C	C	T	N	N	C	C	C	C	C	N	T	T	C	C	N	N	T	C	C	T	T	C	T	T	C	C	C
wsnp_Ra_rep_c105422_89367749	A/G	1A	224	+	NA	NA	NA	NA	NA	NA	A	A	A	A	A	A	A	A	A	G	A	A	A	A	A	A	A	A	A	G	A	A	N	A	A	A	A	A	A	G	G	A	A	A	A	A	A	A	A
Ex_c21450_396	T/G	1A	225	+	NA	NA	NA	NA	NA	NA	T	T	T	T	T	T	T	T	T	T	T	T	T	T	T	G	T	T	T	T	T	T	T	T	T	T	G	T	G	T	T	T	T	T	T	T	T	T	T
wsnp_Ex_c21450_30588044	T/C	1A	225	+	NA	NA	NA	NA	NA	NA	T	T	T	T	T	T	T	T	T	N	T	T	T	T	T	T	T	T	T	C	T	T	T	T	T	T	T	T	T	C	C	T	T	T	T	T	T	T	T
wsnp_Ex_c6934_11953178	G/A	1A	229	+	NA	NA	NA	NA	NA	NA	G	G	G	G	G	G	G	G	G	A	G	G	G	G	G	G	G	G	G	A	G	G	G	G	G	G	G	G	G	A	A	G	G	G	G	G	G	G	G
Kukri_c93273_605	T/C	1A	233	+	NA	NA	NA	NA	NA	NA	T	T	T	T	T	T	T	T	T	C	T	T	T	T	T	T	T	T	T	C	T	T	T	T	T	T	T	T	T	T	C	T	T	T	T	T	T	T	T
wsnp_Ex_c8374_14111734	T/C	1A	236	+	NA	NA	NA	NA	NA	NA	T	T	T	T	T	T	T	T	T	N	T	T	T	T	T	T	T	T	T	C	T	T	T	T	T	T	T	T	T	C	C	T	T	T	T	T	T	T	T
wsnp_Ex_c11697_18821490	C/T	1A	237	+	NA	NA	NA	NA	NA	NA	C	C	C	N	C	C	C	C	C	T	C	C	C	C	C	C	C	C	C	T	C	C	C	C	C	C	N	C	C	T	T	C	C	C	C	C	C	C	C
BS00063063_51	T/C	1A	240	+	NA	NA	NA	NA	NA	NA	T	T	T	T	T	T	T	T	T	C	T	T	T	T	T	T	T	T	T	C	T	T	T	T	T	T	T	T	T	C	C	T	T	T	T	T	T	T	T
wsnp_Ex_c3365_6183009	C/T	1A	246	+	NA	NA	NA	NA	NA	NA	C	C	C	C	C	C	C	C	C	T	C	C	C	C	C	C	C	C	C	T	C	C	C	C	C	C	C	C	C	T	T	C	C	C	C	C	C	C	C
AX-95186418	G/A	1A	250	+	NA	NA	NA	NA	NA	NA	G	G	G	G	G	G	G	G	G	G	A	G	G	G	G	G	G	G	A	G	G	G	G	G	G	G	G	G	G	G	G	G	G	G	G	A	G	A	G
Ra_c11042_1500	C/T	1A	252	+	NA	NA	NA	NA	NA	NA	C	C	N	N	N	C	C	C	C	T	C	C	C	N	C	C	C	C	C	T	C	C	C	C	C	C	C	C	C	T	T	C	C	C	C	C	C	C	C
AX-158536817	G/A	1A	254	+	NA	NA	NA	NA	NA	NA	A	A	G	G	G	G	A	A	A	G	G	G	A	G	A	A	G	A	G	G	A	A	A	A	A	A	A	A	A	G	G	A	A	A	G	G	A	G	A
wsnp_BE518393A_Td_2_3	G/T	1A	256	+	NA	NA	NA	NA	NA	NA	G	G	G	G	G	G	G	G	G	T	G	G	G	G	G	G	G	G	G	T	G	G	G	G	G	G	G	G	G	T	T	G	G	G	G	G	G	G	G
AX-94564281	A/C	1A	258	+	NA	NA	NA	NA	NA	NA	A	A	A	A	A	A	A	A	A	C	A	C	A	A	A	C	A	A	A	C	A	A	A	A	A	A	A	A	A	C	C	A	A	A	A	A	A	A	A
AX-95151706	C/T	1A	260	+	NA	NA	NA	NA	NA	NA	C	C	C	C	C	C	C	C	C	T	C	C	C	C	C	T	C	C	C	T	C	C	C	C	C	C	C	C	C	T	T	C	C	C	T	T	C	C	C
AX-94480929	A/G	1A	261	+	NA	NA	NA	NA	NA	NA	A	A	A	A	A	A	A	A	A	G	A	A	A	A	A	G	A	A	A	G	A	A	A	A	A	A	A	A	A	G	G	A	A	A	A	A	A	A	A
AX-94639099	G/A	1A	264	+	NA	NA	NA	NA	NA	NA	G	G	G	G	G	G	G	G	G	G	A	G	G	G	G	G	G	G	A	G	G	G	G	G	G	G	G	G	G	G	G	G	G	G	G	A	G	A	G
RAC875_c43581_280	A/G	1A	267	+	NA	NA	NA	NA	NA	NA	G	A	G	A	A	A	G	G	A	G	G	G	A	G	G	A	G	G	G	G	A	A	A	A	A	A	A	A	A	A	A	A	A	A	A	A	A	G	A
AX-111589160	A/C	1A	268	+	NA	NA	NA	NA	NA	NA	A	A	A	A	A	A	A	A	A	C	A	A	A	A	A	C	A	A	A	C	A	A	A	A	A	A	A	A	A	C	C	A	A	A	A	A	A	A	A
RAC875_c18282_1390	T/C	1A	280	+	NA	NA	NA	NA	NA	NA	T	T	T	T	T	T	T	T	T	T	T	T	C	C	T	T	T	T	T	T	T	T	T	T	T	T	T	T	T	T	T	T	C	C	C	T	T	T	T
Tdurum_contig19102_84	C/T	1A	280	+	NA	NA	NA	NA	NA	NA	C	C	C	T	C	C	C	C	C	N	C	C	T	T	N	C	C	C	C	C	C	C	C	C	C	C	C	C	C	C	C	C	T	T	T	C	C	C	C
BS00086680_51	A/G	1A	282	+	NA	NA	NA	NA	NA	NA	A	A	A	A	A	A	G	A	A	A	A	A	A	A	A	A	A	A	A	A	G	G	G	G	A	G	A	A	A	A	A	G	A	A	A	A	G	A	A
AX-94581964	C/T	1A	288	+	NA	NA	NA	NA	NA	NA	C	C	C	T	C	C	C	C	C	C	C	C	T	C	C	C	C	C	C	C	C	C	C	C	C	C	C	C	C	C	C	C	C	T	C	C	C	C	C
BS00065930_51	C/T	1A	289	+	NA	NA	NA	NA	NA	NA	C	C	C	C	C	C	T	T	T	T	T	T	C	C	C	T	T	C	T	T	T	C	C	T	C	C	T	C	C	T	C	C	C	C	T	C	T	T	T
AX-94681694	G/A	1A	291	+	NA	NA	NA	NA	NA	NA	G	G	G	A	G	G	G	G	G	G	G	G	A	G	G	G	G	G	G	G	G	G	G	G	G	G	G	G	G	G	G	G	G	A	G	G	G	G	G
TA004365-0417	A/G	1A	291	+	NA	NA	NA	NA	NA	NA	A	A	A	A	A	A	A	A	A	G	A	A	A	A	A	G	A	A	A	G	A	A	A	A	A	A	A	A	A	G	G	A	A	A	A	A	A	A	A
TA003382-0407	C/T	1A	293	+	NA	NA	NA	NA	NA	NA	C	C	C	C	C	C	C	C	C	T	C	C	C	C	C	T	C	C	C	T	C	C	C	C	C	C	C	C	C	T	T	C	C	C	C	C	C	C	C
CAP8_c806_297	T/C	1A	297	+	NA	NA	NA	NA	NA	NA	T	T	T	T	T	T	T	T	T	C	T	T	T	T	T	C	T	T	T	C	T	T	T	T	T	T	T	T	T	C	C	T	T	T	C	T	T	T	T
AX-110475712	T/C	1A	298	+	NA	NA	NA	NA	NA	NA	T	T	C	C	C	C	T	T	T	C	T	T	T	C	T	C	T	T	T	C	T	T	N	T	T	T	T	T	T	T	C	T	T	T	T	T	T	T	T
BS00022201_51	C/T	1A	298	+	NA	NA	NA	NA	NA	NA	C	C	T	T	T	T	C	C	C	T	C	C	C	T	C	T	C	C	C	T	C	C	C	C	C	C	C	C	C	T	T	C	C	C	C	C	C	C	C
BobWhite_c4236_410	T/C	1A	298	+	NA	NA	NA	NA	NA	NA	T	T	T	T	T	T	T	T	T	T	T	C	C	C	T	T	T	T	T	T	T	T	T	T	T	T	T	T	T	T	T	T	C	C	C	C	T	T	T
Excalibur_c10319_229	T/C	1A	298	+	NA	NA	NA	NA	NA	NA	T	T	T	C	T	T	T	T	T	T	T	T	C	C	T	T	T	T	T	T	T	T	T	T	T	T	T	T	T	T	T	T	C	C	C	C	T	T	T
Excalibur_c20133_87	C/T	1A	298	+	NA	NA	NA	NA	NA	NA	C	C	C	N	C	C	C	C	C	T	C	C	C	C	C	T	C	C	C	T	C	C	C	C	C	C	C	C	C	T	T	C	C	C	C	C	C	C	C
Excalibur_rep_c88290_94	T/C	1A	298	+	NA	NA	NA	NA	NA	NA	T	T	C	C	C	C	T	T	T	C	T	T	T	C	T	C	T	T	T	C	T	T	T	T	T	T	T	T	T	C	C	T	T	T	T	T	T	T	T
BS00063885_51	G/A	1A	299	+	NA	NA	NA	NA	NA	NA	G	G	G	G	G	G	G	G	G	G	G	G	G	G	G	G	G	G	G	G	G	G	G	G	G	G	G	G	G	G	G	G	G	G	G	G	G	G	G
TA001042-0912	G/T	1A	301	+	NA	NA	NA	NA	NA	NA	G	G	G	N	N	G	G	G	G	N	T	G	G	G	N	G	G	G	T	G	G	G	G	G	G	G	T	G	T	T	G	G	G	G	G	T	G	T	G
AX-94648330	T/C	1A	302	+	NA	NA	NA	NA	NA	NA	T	C	T	T	T	T	T	T	T	T	T	T	C	T	T	T	T	T	T	T	T	T	T	T	T	T	T	T	T	T	T	T	T	C	N	T	T	T	T
GENE-0099_329	A/G	1A	302	+	NA	NA	NA	NA	NA	NA	A	A	N	N	N	G	A	A	A	N	A	A	A	G	A	G	A	A	A	G	A	A	A	A	A	A	A	A	A	A	G	A	A	A	A	A	A	A	A
IAAV4916	C/T	1A	302	+	NA	NA	NA	NA	NA	NA	C	C	C	C	C	C	C	C	C	C	T	C	C	C	C	C	C	C	T	C	C	C	C	C	C	C	T	C	T	T	C	C	C	C	C	T	C	T	C
Kukri_c27717_316	G/A	1A	302	+	NA	NA	NA	NA	NA	NA	A	A	G	G	G	G	A	A	A	G	G	A	A	G	A	G	A	A	G	G	A	A	A	A	A	A	G	A	G	G	G	A	A	A	G	G	A	G	A
Ra_c2322_174	A/G	1A	302	+	NA	NA	NA	NA	NA	NA	A	A	A	A	A	A	A	A	A	A	G	A	A	A	A	A	A	A	G	A	A	A	A	A	A	A	G	A	G	G	A	A	A	A	G	G	A	G	A
IACX10924	C/T	1A	303	+	NA	NA	NA	NA	NA	NA	C	C	C	C	C	C	C	C	C	C	T	C	C	C	C	C	C	C	T	C	C	C	C	C	C	C	T	C	T	T	C	C	C	C	C	T	C	T	C
AX-110417344	G/A	1A	304	+	NA	NA	NA	NA	NA	NA	A	A	G	G	G	G	A	A	A	G	G	A	A	G	A	G	A	A	G	G	A	A	A	A	A	A	G	A	G	G	G	A	A	A	G	G	A	G	A
AX-110545841	T/C	1A	304	+	NA	NA	NA	NA	NA	NA	T	T	T	T	T	T	T	T	T	T	C	T	T	T	T	T	T	T	C	T	T	T	T	T	T	T	C	T	C	C	T	T	T	T	C	C	T	C	T
AX-94895904	C/T	1A	304	+	NA	NA	NA	NA	NA	NA	C	C	C	C	C	C	C	C	C	C	T	C	C	C	C	C	C	C	T	C	C	C	C	C	C	C	T	C	T	C	C	C	C	C	C	T	C	T	C
IAAV3552	G/A	1A	304	+	NA	NA	NA	NA	NA	NA	G	G	G	N	N	G	G	G	G	N	A	G	G	G	N	G	G	G	A	G	G	G	G	G	G	G	A	G	A	A	G	G	G	G	G	A	G	A	G
wsnp_Ku_c30921_40705731	T/C	1A	304	+	NA	NA	NA	NA	NA	NA	T	T	T	T	T	T	T	T	T	T	C	T	T	T	T	T	T	T	C	T	T	T	T	T	T	T	C	T	C	C	T	T	T	T	C	C	T	C	T
CAP7_c3885_73	C/T	1A	305	+	NA	NA	NA	NA	NA	NA	C	C	C	C	C	C	C	C	C	C	T	C	C	C	C	C	C	C	T	C	C	C	C	C	C	C	T	C	T	T	C	C	C	C	C	T	C	T	C
wsnp_Ra_c41581_48764320	A/G	1A	305	+	NA	NA	NA	NA	NA	NA	A	A	N	N	N	N	A	A	A	N	N	A	A	N	A	N	A	A	G	G	A	A	A	A	A	A	N	A	N	N	G	A	A	A	G	G	A	N	A
BS00064548_51	T/C	1A	307	+	NA	NA	NA	NA	NA	NA	T	T	T	T	T	T	T	T	T	T	C	T	T	T	C	T	C	T	C	C	C	T	T	T	C	C	C	C	T	T	T	T	T	T	T	T	T	T	T
RFL_Contig5450_993	C/T	1A	308	+	NA	NA	NA	NA	NA	NA	T	T	C	C	C	C	T	T	T	C	C	T	T	C	T	C	T	T	C	C	T	T	T	T	T	T	C	T	C	C	C	T	T	T	C	C	T	C	T
AX-110029490	A/G	1A	309	+	NA	NA	NA	NA	NA	NA	A	A	A	A	A	A	A	A	A	A	G	A	A	A	A	A	A	A	G	A	A	A	N	A	A	A	A	A	A	G	A	A	A	A	G	G	A	G	A
wsnp_Ku_rep_c71909_71634013	T/C	1A	309	+	NA	NA	NA	NA	NA	NA	T	T	T	T	T	T	T	T	T	T	C	T	T	T	T	T	T	T	C	T	T	T	T	T	T	T	C	T	C	C	T	T	T	T	T	C	T	C	T
AX-110368348	T/G	1A	312	+	NA	NA	NA	NA	NA	NA	T	T	T	T	T	T	T	T	T	T	G	T	T	T	T	T	T	T	G	T	T	T	T	T	T	T	T	T	T	G	T	T	T	T	G	G	T	G	T
BS00064679_51	T/C	1A	312	+	NA	NA	NA	NA	NA	NA	T	T	T	T	T	T	T	T	T	T	C	T	T	T	T	T	T	T	C	T	T	T	T	T	T	T	T	T	T	C	T	T	T	T	C	C	T	C	T
BS00072686_51	A/G	1A	313	+	NA	NA	NA	NA	NA	NA	A	A	A	A	A	A	A	A	A	A	G	A	A	A	A	A	A	A	G	A	A	A	A	A	A	A	A	A	A	A	A	A	A	A	G	G	A	G	A
GENE-0572_334	T/C	1A	314	+	NA	NA	NA	NA	NA	NA	T	T	T	T	T	T	T	T	T	T	C	T	T	T	T	T	T	T	C	T	T	T	T	T	T	T	T	T	T	T	T	T	T	T	C	C	T	C	T
AX-158537370	A/G	1A	315	+	NA	NA	NA	NA	NA	NA	A	A	A	A	A	A	A	A	A	A	A	A	A	A	A	A	A	A	A	A	G	G	G	G	A	G	A	A	A	A	A	G	A	A	A	A	A	A	A
AX-94397743	C/T	1A	320	+	NA	NA	NA	NA	NA	NA	T	T	C	C	C	C	T	T	T	C	C	T	T	C	T	C	T	T	C	C	C	C	C	C	T	C	C	T	C	C	C	C	T	T	T	C	T	C	T
AX-94907052	C/G	1A	320	+	NA	NA	NA	NA	NA	NA	C	C	C	C	C	C	C	C	C	C	G	C	C	C	C	C	C	C	G	C	G	G	G	G	C	G	C	C	C	G	C	G	C	C	C	G	C	G	C
BS00090634_51	G/A	1A	320	+	NA	NA	NA	NA	NA	NA	G	G	A	A	A	A	G	G	G	A	G	G	G	A	G	A	G	G	G	A	G	G	G	G	G	G	G	G	G	G	A	G	G	G	G	G	G	G	G
wsnp_Ex_c5634_9906981	G/A	1A	320	+	NA	NA	NA	NA	NA	NA	A	A	G	G	G	G	A	A	A	G	G	A	A	G	A	G	A	A	G	G	G	G	G	G	A	G	A	A	A	G	G	G	A	A	G	G	A	G	A
AX-108958829	A/G	1A	324	+	NA	NA	NA	NA	NA	NA	A	A	A	A	A	A	A	A	A	A	G	A	A	A	A	A	A	A	G	A	A	A	A	A	A	A	A	A	A	A	A	A	A	A	A	G	A	G	A
IAAV6919	C/T	1A	325	+	NA	NA	NA	NA	NA	NA	C	C	C	T	C	C	C	C	C	C	C	C	C	C	C	C	C	C	C	C	C	C	C	C	C	C	C	C	C	C	C	C	C	C	C	C	C	C	C
wsnp_Ex_rep_c105541_89932598	G/A	1A	325	+	NA	NA	NA	NA	NA	NA	A	A	G	G	G	G	A	A	A	G	G	A	A	G	A	G	A	A	G	G	G	G	G	G	A	G	G	A	G	G	G	G	A	A	G	G	A	G	A
BS00062715_51	C/T	1A	334	+	NA	NA	NA	NA	NA	NA	C	C	C	C	C	C	C	C	C	C	T	T	C	C	C	C	C	C	T	C	T	T	T	T	C	T	T	C	T	C	C	T	C	C	T	T	C	T	C
Ra_c272_1632	A/G	1A	337	+	NA	NA	NA	NA	NA	NA	G	G	A	A	A	A	G	G	G	N	A	A	G	A	G	A	G	G	A	G	A	A	A	A	G	A	A	G	A	A	A	A	G	G	G	A	G	A	G
wsnp_Ex_c1427_2736441	G/A	1A	337	+	NA	NA	NA	NA	NA	NA	G	G	G	G	G	G	G	G	G	G	G	G	G	G	G	G	G	G	G	G	G	G	G	G	G	G	A	G	A	G	G	G	G	G	G	G	G	G	G
wsnp_Ex_c44049_50205457	T/C	1A	338	+	NA	NA	NA	NA	NA	NA	C	C	T	T	T	T	C	C	C	C	T	T	C	T	C	T	C	C	T	C	T	T	N	T	C	T	T	C	T	T	T	T	C	C	C	T	C	T	C
wsnp_Ex_c44049_50205904	C/T	1A	338	+	NA	NA	NA	NA	NA	NA	T	T	C	C	C	C	T	T	T	T	C	C	T	C	T	C	T	T	C	T	C	C	C	C	T	C	C	T	C	C	C	C	T	T	T	C	T	C	T
wsnp_Ku_c17726_26872129	T/G	1A	338	+	NA	NA	NA	NA	NA	NA	G	G	T	T	T	T	G	G	G	G	T	T	G	T	G	T	G	G	T	G	T	T	T	T	G	T	T	G	T	T	T	T	G	G	T	T	G	T	G
wsnp_Ex_c8364_14095508	C/T	1A	339	+	NA	NA	NA	NA	NA	NA	C	C	C	C	C	C	C	C	C	C	T	C	C	C	C	C	C	C	T	C	T	T	T	T	C	T	T	C	T	C	C	T	C	C	C	T	C	T	C
AX-158560317	C/T	1A	342	+	NA	NA	NA	NA	NA	NA	C	C	T	T	T	T	C	C	C	C	C	C	C	T	C	T	C	C	C	C	C	C	C	C	C	C	C	C	C	T	T	C	C	C	C	C	C	C	C
Kukri_c25839_487	T/C	1A	343	+	NA	NA	NA	NA	NA	NA	T	T	C	C	C	C	T	T	T	T	T	T	T	C	T	C	T	T	T	T	T	T	T	T	T	T	T	T	T	C	C	T	T	T	T	T	T	T	T
wsnp_Ex_c14866_22995097	G/A	1A	343	+	NA	NA	NA	NA	NA	NA	G	G	G	G	G	G	G	G	G	G	A	G	G	G	G	G	G	G	A	G	A	A	A	A	G	A	A	G	A	G	G	A	G	G	G	A	G	A	G
AX-158560544	G/A	1A	344	+	NA	NA	NA	NA	NA	NA	G	G	G	G	G	G	G	G	G	G	A	A	G	G	G	G	G	G	A	G	A	A	A	A	G	A	A	G	A	G	G	A	G	G	A	A	G	A	G
BS00090408_51	A/G	1A	344	+	NA	NA	NA	NA	NA	NA	A	A	G	N	G	G	A	A	A	A	A	A	A	G	A	G	A	A	A	A	A	A	A	A	A	A	A	A	A	G	G	A	A	A	A	A	A	A	A
Excalibur_c24041_794	A/G	1A	344	+	NA	NA	NA	NA	NA	NA	A	A	A	A	A	A	A	A	A	A	G	G	A	A	A	A	A	A	G	A	G	G	G	G	A	G	G	A	G	A	A	G	A	A	G	G	A	G	A
IAAV5730	A/G	1A	344	+	NA	NA	NA	NA	NA	NA	A	A	A	A	A	A	A	A	A	A	G	G	A	A	A	A	G	A	G	A	G	G	G	G	A	G	G	A	G	A	A	G	A	A	G	G	A	G	A
RAC875_c18539_1159	C/T	1A	344	+	NA	NA	NA	NA	NA	NA	T	T	C	C	C	C	T	T	T	T	C	C	T	C	T	C	C	T	C	T	C	C	C	C	T	C	C	T	C	C	C	C	T	T	C	C	T	C	T
IAAV8147	T/C	1A	345	+	NA	NA	NA	NA	NA	NA	T	T	T	T	T	T	T	T	T	T	C	C	T	T	T	T	C	T	C	T	C	C	C	C	T	C	C	T	C	T	T	C	T	T	C	C	T	C	T
wsnp_Ex_c33831_42253707	C/T	1A	345	+	NA	NA	NA	NA	NA	NA	T	T	C	C	C	C	T	T	T	T	C	C	T	C	T	C	C	T	C	T	C	C	C	C	T	C	C	T	C	C	C	C	T	T	C	C	T	C	T
AX-158539908	T/C	1A	348	+	NA	NA	NA	NA	NA	NA	T	T	C	C	C	C	T	T	T	T	T	T	T	C	T	C	T	T	T	T	T	T	N	T	T	T	T	T	T	C	C	T	T	T	T	T	T	T	T
GENE-1214_288	T/C	1A	348	+	NA	NA	NA	NA	NA	NA	T	T	T	T	T	T	T	T	T	T	C	C	T	T	T	T	T	T	C	T	C	C	C	C	T	C	C	T	C	T	T	C	T	T	C	C	T	C	T
RAC875_c6338_2719	T/C	1A	350	+	NA	NA	NA	NA	NA	NA	T	T	C	C	C	C	T	T	T	T	T	T	T	C	T	C	T	T	T	T	T	T	T	T	T	T	T	T	T	C	C	T	T	T	T	T	T	T	T
wsnp_Ex_c43454_49770425	T/C	1A	350	+	NA	NA	NA	NA	NA	NA	T	T	T	T	T	T	T	T	T	T	C	C	T	T	T	T	T	T	C	T	C	C	C	C	T	C	C	T	C	T	T	C	T	T	C	C	T	C	T
wsnp_Ex_c13564_21327699	A/G	1A	351	+	NA	NA	NA	NA	NA	NA	G	G	A	A	A	A	G	G	G	N	A	A	G	A	N	A	A	G	A	G	A	A	N	A	G	A	A	G	A	A	A	A	N	G	A	A	G	A	G
Ex_c12763_662	C/T	1A	352	+	NA	NA	NA	NA	NA	NA	T	T	C	C	C	C	T	T	T	T	C	C	T	C	T	C	C	T	C	T	C	C	C	C	T	C	C	T	C	C	C	C	T	T	C	C	T	C	T
wsnp_Ex_c1374_2630879	A/G	1A	352	+	NA	NA	NA	NA	NA	NA	G	G	A	A	A	A	G	G	G	G	A	A	G	A	G	A	A	G	A	G	A	A	A	A	G	A	A	G	A	A	A	A	G	G	A	A	G	A	G
wsnp_Ex_c8885_14842394	T/C	1A	352	+	NA	NA	NA	NA	NA	NA	C	C	T	T	T	T	C	C	C	C	T	C	C	T	C	T	C	C	T	C	T	T	T	T	C	T	T	C	T	T	T	T	C	C	C	T	C	T	C
wsnp_Ex_c21592_30743513	G/A	1A	353	+	NA	NA	NA	NA	NA	NA	A	A	G	G	G	G	A	A	A	A	G	A	A	G	A	G	A	A	G	A	G	G	G	G	A	G	G	A	G	G	G	G	A	A	A	G	A	G	A
RAC875_c33300_141	G/A	1A	354	+	NA	NA	NA	NA	NA	NA	A	A	G	G	G	G	A	A	A	A	G	A	A	G	A	G	A	A	G	A	G	G	G	G	A	G	G	A	G	G	G	G	A	A	A	G	A	G	A
RFL_Contig5001_1099	C/T	1A	354	+	NA	NA	NA	NA	NA	NA	T	T	C	N	C	C	T	T	T	T	C	C	T	N	T	C	T	T	C	T	C	C	C	C	T	C	C	T	C	C	C	C	T	T	C	C	T	C	T
wsnp_Ex_c3572_6531810	G/T	1A	354	+	NA	NA	NA	NA	NA	NA	T	T	G	G	G	G	T	T	T	T	G	G	T	G	T	G	T	T	G	T	G	G	G	G	T	G	G	T	G	G	G	G	T	T	G	G	T	G	T
AX-89648769	C/T	1A	355	+	NA	NA	NA	NA	NA	NA	T	T	C	C	C	C	T	T	T	T	C	C	T	C	T	C	C	T	C	T	T	T	T	T	T	T	C	T	C	C	C	T	T	T	C	C	T	C	T
BobWhite_c46349_402	T/C	1A	355	+	NA	NA	NA	NA	NA	NA	C	C	T	T	T	T	C	C	C	C	T	C	C	T	C	T	C	C	T	C	C	C	C	C	C	C	T	C	T	T	T	C	C	C	C	T	C	T	C
CAP12_c6266_298	A/G	1A	355	+	NA	NA	NA	NA	NA	NA	G	G	A	A	A	A	G	G	G	G	A	G	G	A	G	A	G	G	A	G	A	A	A	A	G	A	A	G	A	A	A	A	G	G	G	A	G	A	G
CAP12_c6266_339	G/T	1A	355	+	NA	NA	NA	NA	NA	NA	T	T	G	G	G	G	T	T	T	T	G	G	T	G	T	G	G	T	G	T	G	G	G	G	T	G	G	T	G	G	G	G	T	T	G	G	T	G	T
Excalibur_c17872_137	T/G	1A	355	+	NA	NA	NA	NA	NA	NA	G	G	T	T	T	T	G	G	G	G	T	T	G	T	G	T	T	G	T	G	T	T	T	T	G	T	T	G	T	T	T	T	G	G	T	T	G	T	G
wsnp_JD_c40990_29127031	G/A	1A	355	+	NA	NA	NA	NA	NA	NA	A	A	G	G	G	G	A	A	A	A	G	G	A	G	A	G	G	A	G	A	G	G	G	G	A	G	G	A	G	G	G	G	A	A	G	G	A	G	A
AX-108791745	G/A	1A	356	+	NA	NA	NA	NA	NA	NA	A	A	G	G	G	G	A	A	A	A	G	A	A	G	A	G	A	A	G	A	G	G	G	G	A	G	G	A	G	G	A	G	A	A	A	G	A	G	A
CAP8_c2843_226	G/A	1A	356	+	NA	NA	NA	NA	NA	NA	A	A	N	N	N	G	A	A	A	A	G	A	A	N	A	G	G	A	G	A	G	G	G	G	A	G	N	A	G	G	A	G	A	A	A	G	A	G	A
Kukri_rep_c103147_745	G/A	1A	356	+	NA	NA	NA	NA	NA	NA	A	A	G	G	G	G	A	A	A	A	G	A	A	G	A	G	G	A	G	A	G	G	G	G	A	G	G	A	G	G	A	G	A	A	A	G	A	G	A
AX-95149116	A/G	1A	357	+	NA	NA	NA	NA	NA	NA	G	G	A	A	A	A	G	G	G	G	A	G	G	A	G	A	A	G	A	G	A	A	A	A	G	A	A	G	A	A	G	A	G	G	G	A	G	A	G
RAC875_c38417_246	G/T	1A	359	+	NA	NA	NA	NA	NA	NA	T	T	G	G	G	G	T	T	T	T	G	T	T	G	T	G	G	T	G	T	G	G	G	G	T	G	G	T	G	G	T	G	T	T	T	G	T	G	T
Excalibur_c14943_695	G/A	1A	362	+	NA	NA	NA	NA	NA	NA	A	A	G	G	G	G	A	A	A	A	G	G	A	G	A	G	G	A	G	A	G	G	G	G	A	G	G	A	G	G	G	G	A	A	G	G	A	G	A
AX-86165887	C/A	1A	363	+	NA	NA	NA	NA	NA	NA	A	A	C	C	C	C	A	A	A	A	C	A	A	C	A	C	C	A	C	A	C	C	C	C	A	C	C	A	C	C	A	C	A	A	A	C	A	C	A
BobWhite_c1488_504	G/A	1A	363	+	NA	NA	NA	NA	NA	NA	A	A	G	N	G	G	A	A	A	A	G	A	A	G	A	G	G	A	G	A	G	G	G	G	A	G	G	A	G	G	A	G	A	A	A	G	A	G	A
RAC875_c8515_653	T/C	1A	363	+	NA	NA	NA	NA	NA	NA	C	C	T	T	T	T	C	C	C	C	T	C	C	T	C	T	T	C	T	C	T	T	T	T	C	T	T	C	T	T	C	T	C	C	C	T	C	T	C
Ra_c11023_679	C/T	1A	363	+	NA	NA	NA	NA	NA	NA	T	T	C	C	C	C	T	T	T	T	C	C	T	C	T	C	C	T	C	T	C	C	C	C	T	C	C	T	C	C	C	C	T	T	C	C	T	C	T
Kukri_c47825_138	G/A	1A	364	+	NA	NA	NA	NA	NA	NA	A	A	N	G	G	G	A	A	A	A	G	G	A	N	A	G	G	A	G	A	G	G	G	G	A	G	G	A	G	G	G	G	A	A	G	G	A	G	A
Kukri_rep_c101316_375	C/T	1A	364	+	NA	NA	NA	NA	NA	NA	T	T	C	C	C	C	T	T	T	T	C	C	T	C	T	C	C	T	C	T	C	C	C	C	T	C	C	T	C	C	C	C	T	T	C	C	T	C	T
TA013367-0455	T/C	1A	365	+	NA	NA	NA	NA	NA	NA	C	C	T	T	T	T	C	C	C	N	T	T	C	T	N	T	T	C	T	C	T	T	T	T	C	T	T	C	T	T	T	T	C	C	T	T	C	T	C
AX-111501667	A/G	1A	366	+	NA	NA	NA	NA	NA	NA	G	G	A	A	A	A	G	G	G	G	A	G	G	A	G	A	A	G	A	G	A	A	A	A	G	A	A	G	A	A	G	A	G	G	G	A	G	A	G
CAP11_c6014_160	A/G	1A	366	+	NA	NA	NA	NA	NA	NA	G	G	A	A	A	A	G	G	G	G	A	G	G	A	G	A	A	G	A	G	A	A	A	A	G	A	A	G	A	A	G	A	G	G	G	A	G	A	G
AX-108760176	C/T	1A	367	+	NA	NA	NA	NA	NA	NA	C	C	C	C	C	C	C	C	C	C	T	C	C	C	C	C	T	C	T	C	T	T	T	T	C	T	T	C	T	T	C	T	C	C	C	T	C	T	C
AX-158544595	G/A	1A	367	+	NA	NA	NA	NA	NA	NA	G	G	A	A	A	A	G	G	G	G	G	G	G	A	G	A	G	G	G	G	G	G	G	G	G	G	G	G	G	G	G	G	G	G	G	G	G	G	G
IAAV749	A/G	1A	369	+	NA	NA	NA	NA	NA	NA	G	G	A	A	A	A	G	G	G	G	A	A	G	A	G	A	A	G	A	G	A	A	N	A	G	A	A	G	A	A	A	A	G	G	A	A	G	A	G
wsnp_Ex_c3906_7086162	T/C	1A	369	+	NA	NA	NA	NA	NA	NA	C	C	T	T	T	T	C	C	C	C	T	C	C	T	C	T	T	C	T	C	T	T	T	T	C	T	T	C	T	T	C	T	C	C	C	T	C	T	C
wsnp_Ex_c3906_7086294	C/T	1A	369	+	NA	NA	NA	NA	NA	NA	T	T	C	C	C	C	T	T	T	T	C	C	T	C	T	C	C	T	C	T	C	C	C	C	T	C	C	T	C	C	C	C	T	T	C	C	T	C	T
AX-109963861	G/A	1A	370	+	NA	NA	NA	NA	NA	NA	A	A	G	G	G	G	A	A	A	G	A	A	A	G	G	G	A	A	A	G	G	G	G	G	G	G	G	G	G	G	A	G	G	A	A	A	A	A	A
AX-158539847	T/C	1A	370	+	NA	NA	NA	NA	NA	NA	C	C	T	T	T	T	C	C	C	C	C	T	C	T	C	T	C	C	C	C	T	T	T	T	C	T	T	C	T	T	T	T	C	C	T	C	C	C	C
GENE-0053_224	A/C	1A	370	+	NA	NA	NA	NA	NA	NA	C	C	A	A	A	A	C	C	C	C	C	C	C	A	C	A	C	C	C	C	A	A	A	A	C	A	A	C	A	A	A	A	C	C	A	C	C	C	C
Kukri_c67601_267	A/G	1A	370	+	NA	NA	NA	NA	NA	NA	A	A	G	G	G	G	A	A	A	A	A	A	A	G	A	G	A	A	A	A	G	G	G	G	A	G	G	A	G	G	A	G	A	A	A	A	A	A	A
Tdurum_contig48416_335	G/A	1A	370	+	NA	NA	NA	NA	NA	NA	A	A	G	G	G	G	A	A	A	A	G	A	A	G	A	G	G	A	G	A	G	G	G	G	A	G	G	A	G	G	A	G	A	A	A	G	A	G	A
wsnp_Ex_c4605_8240189	A/G	1A	370	+	NA	NA	NA	NA	NA	NA	A	A	G	G	G	G	A	A	A	A	A	A	A	G	A	G	A	A	A	A	G	G	G	G	A	G	G	A	G	G	G	G	A	A	G	A	A	A	A
wsnp_Ex_c4605_8241260	C/A	1A	370	+	NA	NA	NA	NA	NA	NA	C	C	A	A	A	A	C	C	C	C	C	C	C	A	C	A	C	C	C	C	A	A	A	A	C	A	A	C	A	A	C	A	C	C	C	C	C	C	C
wsnp_Ex_rep_c101414_86781128	T/C	1A	370	+	NA	NA	NA	NA	NA	NA	T	T	C	N	C	C	T	T	T	T	T	T	T	C	T	C	T	T	T	T	C	C	C	C	T	C	C	T	C	C	T	C	T	T	T	T	T	T	T
wsnp_Ex_rep_c103087_88123733	T/C	1A	370	+	NA	NA	NA	NA	NA	NA	T	T	C	C	C	C	T	T	T	T	T	C	T	C	T	C	T	T	T	T	C	C	C	C	T	C	C	T	C	C	T	C	T	T	T	T	T	T	T
wsnp_Ex_rep_c103087_88124573	A/G	1A	370	+	NA	NA	NA	NA	NA	NA	G	G	A	A	A	A	G	G	G	G	G	A	G	A	G	A	G	G	G	G	A	A	A	A	G	A	A	G	A	A	A	A	G	G	A	G	G	G	G
Kukri_c12165_1148	T/C	1A	373	+	NA	NA	NA	NA	NA	NA	C	C	T	T	T	T	C	C	C	C	C	C	C	T	C	T	C	C	C	C	T	T	N	T	C	T	T	C	T	T	T	T	C	C	T	C	C	C	C
TA001772-0625	C/T	1A	374	+	NA	NA	NA	NA	NA	NA	C	C	T	T	T	T	C	C	C	C	C	C	C	T	C	T	C	C	C	C	T	T	T	T	C	T	T	C	T	T	C	T	C	C	C	C	C	C	C
AX-110063653	G/A	1A	375	+	NA	NA	NA	NA	NA	NA	A	A	G	G	G	G	A	A	A	A	A	A	A	G	A	G	A	A	A	A	G	G	G	G	A	G	G	A	G	G	G	G	A	A	G	A	A	A	A
BS00094681_51	T/C	1A	375	+	NA	NA	NA	NA	NA	NA	T	T	C	C	C	C	T	T	T	T	T	T	T	C	T	C	T	T	T	T	C	C	C	C	T	C	C	T	C	C	T	C	T	T	T	T	T	T	T
IACX293	T/C	1A	375	+	NA	NA	NA	NA	NA	NA	T	T	C	N	N	C	T	T	T	T	T	T	T	C	T	C	T	T	T	T	C	C	C	C	T	C	C	T	C	C	T	C	T	T	T	T	T	T	T
wsnp_BE403956A_Ta_2_3	T/C	1A	375	+	NA	NA	NA	NA	NA	NA	T	T	C	N	N	C	T	T	T	T	T	T	T	C	T	C	T	T	T	T	C	C	C	C	T	C	C	T	C	C	T	C	T	T	T	T	T	T	T
Kukri_rep_c115954_137	G/A	1A	376	+	NA	NA	NA	NA	NA	NA	G	G	A	A	A	A	G	G	G	G	G	G	G	A	G	A	G	G	G	G	A	A	A	A	G	A	A	G	A	A	G	A	G	G	G	G	G	G	G
wsnp_Ex_rep_c69738_68695568	G/A	1A	376	+	NA	NA	NA	NA	NA	NA	G	G	G	G	G	G	G	G	G	G	G	G	G	G	G	G	G	G	G	G	A	A	A	A	G	A	A	G	A	G	G	A	G	G	G	G	G	G	G
AX-110368979	G/A	1A	377	+	NA	NA	NA	NA	NA	NA	G	G	G	G	G	G	G	G	G	G	G	G	G	G	G	G	G	G	G	G	A	A	A	A	G	A	A	G	A	G	G	A	G	G	G	G	G	G	G
BS00011712_51	A/C	1A	377	+	NA	NA	NA	NA	NA	NA	A	C	A	C	A	A	A	A	A	A	A	A	C	A	A	A	A	C	A	A	A	A	A	A	A	A	A	A	A	A	A	A	C	C	C	A	A	A	A
wsnp_Ex_c35563_43690084	G/T	1A	377	+	NA	NA	NA	NA	NA	NA	T	T	G	G	G	G	T	T	T	T	T	T	T	G	T	G	T	T	T	T	G	G	G	G	T	G	G	T	G	G	G	G	T	T	G	T	T	T	T
AX-158569168	C/T	1A	378	+	NA	NA	NA	NA	NA	NA	C	C	T	T	T	T	C	C	C	C	C	C	C	T	C	T	C	C	C	C	C	C	C	C	C	C	C	C	C	C	C	C	C	C	C	C	C	C	C
BS00068358_51	G/A	1A	381	+	NA	NA	NA	NA	NA	NA	G	G	A	A	A	A	G	G	G	G	G	G	G	A	G	A	G	G	G	G	A	A	N	A	G	A	A	G	A	A	G	A	G	G	G	G	G	G	G
GENE-0235_131	G/A	1A	381	+	NA	NA	NA	NA	NA	NA	G	A	G	G	G	G	G	G	G	G	G	G	A	G	G	G	G	A	G	G	G	G	G	G	G	G	G	G	G	G	G	G	A	A	A	G	G	G	G
wsnp_Ex_c25628_34888439	T/C	1A	381	+	NA	NA	NA	NA	NA	NA	C	C	T	T	T	T	C	C	C	C	C	C	C	T	C	T	C	C	C	C	T	T	T	T	C	T	T	C	T	T	T	T	C	C	T	C	C	C	C
RAC875_c12808_182	G/T	1A	382	+	NA	NA	NA	NA	NA	NA	G	G	T	T	T	T	G	G	G	G	G	G	G	T	G	T	G	G	G	G	T	T	T	T	G	T	T	G	T	T	G	T	G	G	G	G	G	G	G
wsnp_Ku_c37925_46679146	T/C	1A	382	+	NA	NA	NA	NA	NA	NA	T	T	C	C	C	C	T	T	T	T	T	T	T	C	T	C	T	T	T	T	C	C	C	C	T	C	C	T	C	C	T	C	T	T	T	T	T	T	T
AX-94465382	A/C	1A	384	+	NA	NA	NA	NA	NA	NA	A	A	C	C	C	C	A	A	A	A	A	A	A	C	A	C	A	A	A	A	C	C	C	C	A	C	C	A	C	C	A	C	A	A	A	A	A	A	A
AX-110500656	C/A	1A	388	+	NA	NA	NA	NA	NA	NA	C	C	A	A	A	A	C	C	C	C	C	C	C	A	C	A	C	C	C	C	C	C	C	C	C	C	C	C	C	A	C	C	C	C	C	C	C	C	C
GENE-0283_330	C/T	1A	388	+	NA	NA	NA	NA	NA	NA	C	C	T	T	T	T	C	C	C	N	C	C	C	T	C	T	C	C	C	C	C	C	C	C	C	C	C	C	C	T	T	C	C	C	T	C	C	C	C
GENE-0491_632	A/G	1A	390	+	NA	NA	NA	NA	NA	NA	A	A	G	G	G	G	A	A	A	A	A	A	A	G	A	G	A	A	A	A	A	A	A	A	A	A	A	A	A	G	A	A	A	A	A	A	A	A	A
RAC875_c9833_297	G/A	1A	394	+	NA	NA	NA	NA	NA	NA	G	G	A	A	A	A	G	G	G	G	G	G	G	A	G	A	G	G	G	G	G	G	G	G	G	G	G	G	G	A	G	G	G	G	G	G	G	G	G
RAC875_c32894_1038	C/T	1A	395	+	NA	NA	NA	NA	NA	NA	C	T	C	N	N	C	C	C	C	N	C	C	T	C	N	C	C	T	C	C	C	C	C	C	C	C	N	C	C	C	C	C	T	T	T	C	C	C	C
RAC875_c195_499	G/A	1A	397	+	NA	NA	NA	NA	NA	NA	A	G	A	G	A	G	A	A	A	A	A	A	G	G	A	A	A	A	A	A	A	A	A	A	G	G	A	G	A	G	G	G	G	G	A	A	G	A	G
AX-94977845	C/T	1A	398	+	NA	NA	NA	NA	NA	NA	C	C	C	T	N	C	C	C	C	N	C	C	C	T	N	C	C	C	C	C	C	C	C	C	C	C	N	C	C	C	C	C	C	C	N	T	C	C	C
AX-94404955	G/C	1A	402	+	NA	NA	NA	NA	NA	NA	G	G	G	G	G	G	G	G	G	G	C	G	G	G	C	G	C	G	C	C	C	C	C	C	G	C	G	G	G	G	G	C	G	G	G	C	G	C	G
BS00012051_51	T/C	1A	402	+	NA	NA	NA	NA	NA	NA	T	C	T	T	T	T	T	T	T	T	T	T	C	T	T	T	T	C	T	T	T	T	T	T	T	T	T	T	T	T	T	T	T	C	N	C	T	T	T
AX-110387060	C/T	1A	403	+	NA	NA	NA	NA	NA	NA	C	C	C	C	C	C	C	C	C	C	C	C	C	C	C	C	C	C	C	C	C	C	C	C	C	C	T	C	T	T	T	C	C	C	T	C	C	C	C
AX-94558187	A/G	1A	404	+	NA	NA	NA	NA	NA	NA	A	A	A	G	A	A	A	A	A	A	A	A	A	G	A	A	A	A	A	A	A	A	A	A	A	A	A	A	A	A	A	A	A	A	N	G	A	A	A
BS00021907_51	G/A	1A	419	+	NA	NA	NA	NA	NA	NA	G	A	G	G	G	G	G	G	G	G	G	G	A	A	G	G	G	A	G	G	G	G	G	G	G	G	G	G	G	G	G	G	G	A	N	G	G	G	G
RFL_Contig530_2305	T/C	1A	425	+	NA	NA	NA	NA	NA	NA	T	T	T	T	T	T	T	T	T	T	T	T	T	T	T	T	T	T	T	T	T	T	T	T	T	T	C	T	C	C	C	T	T	T	C	T	T	T	T
wsnp_Ex_c17452_26163465	T/C	1A	428	+	NA	NA	NA	NA	NA	NA	T	T	T	T	C	T	T	T	T	T	T	T	T	T	C	T	C	T	T	T	T	T	C	C	T	T	T	T	T	T	T	T	C	T	N	T	T	T	T
AX-95186352	G/A	1A	429	+	NA	NA	NA	NA	NA	NA	G	G	G	G	G	G	G	G	G	G	G	G	G	G	G	G	G	G	G	G	G	G	G	G	G	G	G	G	G	G	G	G	G	G	G	G	G	G	G
TA002594-0782	T/G	1A	430	+	NA	NA	NA	NA	NA	NA	T	T	T	T	T	T	T	T	T	T	T	T	T	T	T	T	T	T	T	T	T	T	T	T	T	T	G	T	G	G	G	T	T	T	G	T	T	T	T
Kukri_c4951_503	G/A	1A	431	+	NA	NA	NA	NA	NA	NA	G	G	G	G	G	G	A	G	G	G	G	G	G	G	G	G	G	G	G	G	A	G	G	G	G	A	G	G	G	G	G	A	G	G	G	G	G	A	G
RFL_Contig5706_1294	T/C	1A	431	+	NA	NA	NA	NA	NA	NA	T	T	T	C	C	T	T	T	T	T	T	T	T	C	C	T	C	T	T	T	T	T	C	C	T	T	T	T	T	T	T	T	C	T	C	T	T	T	T
AX-95083332	A/C	1A	433	+	NA	NA	NA	NA	NA	NA	A	A	A	A	A	A	C	A	A	A	A	A	A	A	A	A	A	A	A	A	C	A	A	A	A	C	A	A	A	A	A	C	A	A	N	A	A	C	A
Ex_c25689_1606	A/G	1A	433	+	NA	NA	NA	NA	NA	NA	A	A	A	A	A	A	A	A	A	A	A	A	A	A	A	A	A	A	A	A	A	A	A	A	A	A	G	A	G	G	G	A	A	A	G	A	A	A	A
Ku_c6201_2890	G/A	1A	435	+	NA	NA	NA	NA	NA	NA	G	G	G	G	G	G	A	G	G	G	G	G	G	G	G	G	G	G	G	G	A	G	G	G	G	A	G	G	G	G	G	A	G	G	G	G	G	A	G
wsnp_Ex_c10257_16825240	A/G	1A	436	+	NA	NA	NA	NA	NA	NA	A	A	A	A	A	A	A	A	A	A	A	A	A	A	A	A	A	A	A	A	A	A	A	A	A	A	G	A	G	G	G	A	A	A	G	A	A	A	A
Ku_c23960_333	T/C	1A	438	+	NA	NA	NA	NA	NA	NA	T	T	T	T	T	T	T	T	T	T	T	T	T	T	T	T	T	T	T	T	T	T	T	T	T	T	N	T	C	C	C	T	T	T	C	T	T	T	T
Kukri_rep_c101946_496	C/T	1A	438	+	NA	NA	NA	NA	NA	NA	C	C	C	N	N	C	C	C	C	N	C	C	C	C	N	C	C	C	C	C	C	C	C	C	C	C	T	C	T	T	T	C	C	C	N	C	C	C	C
wsnp_Ex_rep_c68712_67571580	A/G	1A	440	+	NA	NA	NA	NA	NA	NA	A	G	A	G	G	A	A	A	A	A	A	A	G	G	G	A	A	G	A	A	A	A	G	G	A	A	A	A	A	A	A	A	G	G	G	G	A	A	A
Kukri_c51474_334	A/G	1A	441	+	NA	NA	NA	NA	NA	NA	A	G	A	G	G	A	A	A	A	A	A	A	G	G	G	A	A	G	A	A	A	A	G	G	A	A	A	A	A	A	A	A	G	G	N	G	A	A	A
wsnp_Ex_rep_c66846_65240088	T/C	1A	441	+	NA	NA	NA	NA	NA	NA	T	T	T	T	T	T	T	T	T	T	T	N	T	T	T	T	T	T	T	T	T	T	T	T	T	T	N	T	N	N	N	T	T	T	C	T	T	T	T
Kukri_c49015_1606	C/T	1A	443	+	NA	NA	NA	NA	NA	NA	C	C	C	C	C	C	T	C	C	C	C	C	C	C	C	C	C	C	C	C	T	C	C	C	C	T	C	C	C	C	C	T	C	C	C	C	C	T	C
BobWhite_rep_c66032_270	A/G	1A	444	+	NA	NA	NA	NA	NA	NA	A	G	G	G	G	G	A	A	A	A	A	A	G	G	G	A	A	G	A	A	A	A	A	A	A	A	A	A	A	A	A	A	A	G	N	G	A	A	A
IAAV7383	G/A	1A	449	+	NA	NA	NA	NA	NA	NA	G	A	A	G	G	A	G	G	G	G	G	G	A	G	A	G	G	A	G	G	G	G	G	G	G	G	G	G	G	G	G	G	G	A	G	G	G	G	G
AX-109387872	A/G	1A	456	+	NA	NA	NA	NA	NA	NA	A	A	A	A	A	A	A	A	A	G	A	G	A	A	G	A	A	A	A	A	A	A	A	A	A	A	G	A	G	G	A	A	A	A	A	A	A	A	A
tplb0046g22_1351	G/A	1A	458	+	NA	NA	NA	NA	NA	NA	G	G	G	G	G	G	G	G	G	G	G	G	G	G	G	G	G	G	G	G	A	G	G	G	G	A	G	G	G	G	G	A	G	G	G	G	G	G	G
BobWhite_c33506_732	C/T	1A	459	+	NA	NA	NA	NA	NA	NA	T	C	T	C	C	T	T	T	T	T	T	T	C	T	C	C	C	C	T	T	C	C	C	C	C	C	C	C	C	C	T	C	C	C	C	C	T	T	T
AX-158537396	A/G	1A	460	+	NA	NA	NA	NA	NA	NA	A	A	A	A	A	A	A	A	A	A	A	A	A	A	A	A	A	A	A	A	G	G	G	G	A	G	A	A	A	A	A	G	A	A	A	A	A	A	A
Kukri_c35200_895	C/T	1A	460	+	NA	NA	NA	NA	NA	NA	C	C	C	C	C	C	C	C	C	C	C	C	C	C	C	C	C	C	C	C	C	C	C	C	T	C	C	T	C	C	C	C	T	C	C	C	C	C	C
AX-94550611	G/A	1A	461	+	NA	NA	NA	NA	NA	NA	G	G	G	G	G	A	G	G	G	A	G	G	G	G	G	G	G	A	G	A	A	G	G	A	G	A	A	G	A	A	G	G	G	G	G	G	G	G	G
Ra_c2895_591	G/T	1A	462	+	NA	NA	NA	NA	NA	NA	G	G	G	G	G	G	G	G	G	G	G	G	G	G	T	T	G	G	G	G	T	T	T	T	G	T	G	G	G	T	G	T	G	G	T	G	G	G	G
tplb0041a22_935	G/A	1A	462	+	NA	NA	NA	NA	NA	NA	G	G	G	G	G	G	G	G	G	G	G	G	G	G	G	G	G	G	G	G	G	A	A	A	G	G	G	G	G	G	G	G	G	G	G	G	G	G	G
wsnp_Ex_c572_1138339	C/T	1A	462	+	NA	NA	NA	NA	NA	NA	C	C	C	N	C	C	C	C	C	N	C	C	C	C	T	T	C	C	C	C	T	T	N	T	C	T	C	C	C	T	C	T	C	C	T	C	C	C	C
wsnp_Ex_c572_1138503	G/A	1A	462	+	NA	NA	NA	NA	NA	NA	G	G	G	G	G	G	G	G	G	G	G	G	G	G	G	A	G	G	G	G	A	A	A	A	G	A	G	G	G	G	G	A	G	G	A	G	G	G	G
wsnp_Ex_c572_1138770	C/T	1A	462	+	NA	NA	NA	NA	NA	NA	C	C	C	C	C	C	C	C	C	C	C	C	C	C	T	T	C	C	C	C	T	T	T	T	C	T	C	C	C	T	C	T	C	C	T	C	C	C	C
wsnp_Ku_c4018_7333828	T/G	1A	462	+	NA	NA	NA	NA	NA	NA	T	T	T	T	T	T	T	T	T	T	T	G	T	T	G	G	T	T	T	T	G	G	G	G	T	G	T	T	T	G	T	G	T	T	G	T	T	T	T
AX-158556652	C/T	1A	463	+	NA	NA	NA	NA	NA	NA	C	C	C	C	C	C	C	C	C	C	C	T	C	C	T	T	C	C	C	C	T	C	C	C	C	T	C	C	C	C	C	T	C	C	T	C	C	C	C
AX-94702400	G/A	1A	463	+	NA	NA	NA	NA	NA	NA	G	G	G	N	G	G	G	G	G	G	G	G	G	G	A	G	G	G	G	G	G	G	A	A	G	G	G	G	G	G	G	G	A	G	N	G	G	G	G
BS00016654_51	G/A	1A	463	+	NA	NA	NA	NA	NA	NA	G	G	G	G	G	G	G	G	G	G	G	G	G	G	A	A	G	G	G	G	G	G	G	G	G	G	G	G	G	G	G	G	G	G	A	G	G	G	G
AX-110554067	C/T	1A	464	+	NA	NA	NA	NA	NA	NA	T	T	C	C	C	C	T	T	T	C	C	T	T	C	T	C	C	T	C	C	T	T	T	T	T	T	C	T	C	T	T	T	T	T	C	C	T	T	T
AX-86173157	C/T	1A	464	+	NA	NA	NA	NA	NA	NA	C	C	C	T	C	C	C	C	C	N	C	T	C	C	T	C	C	C	C	C	T	T	T	T	T	T	C	T	C	T	C	T	T	C	C	C	C	C	C
AX-94478919	A/C	1A	464	+	NA	NA	NA	NA	NA	NA	A	A	A	A	A	A	A	A	A	A	A	C	A	A	C	A	A	A	A	A	C	C	C	C	C	C	A	C	A	C	A	C	C	A	A	A	A	A	A
AX-94550326	A/G	1A	464	+	NA	NA	NA	NA	NA	NA	A	A	A	N	A	A	A	A	A	A	A	G	A	A	A	A	A	A	A	A	G	G	G	G	G	G	A	N	A	G	A	G	G	A	A	A	A	A	A
Excalibur_c59894_97	C/A	1A	464	+	NA	NA	NA	NA	NA	NA	A	A	C	C	C	C	A	A	A	C	C	A	A	C	C	C	C	A	C	C	A	A	A	A	A	A	C	A	C	A	A	A	A	A	C	C	A	A	A
AX-158560449	T/G	1A	465	+	NA	NA	NA	NA	NA	NA	T	T	T	T	T	T	T	T	T	T	T	G	T	T	G	T	T	T	T	T	G	G	G	G	G	G	G	G	G	G	T	G	G	T	T	T	T	T	T
AX-94600055	T/C	1A	465	+	NA	NA	NA	NA	NA	NA	T	T	T	C	T	T	T	T	T	T	T	C	T	T	C	T	T	T	T	T	C	C	C	C	C	C	T	C	T	C	T	C	C	T	T	T	T	T	T
BS00022318_51	G/A	1A	465	+	NA	NA	NA	NA	NA	NA	G	G	G	G	G	G	G	G	G	G	G	A	G	G	G	G	G	G	G	G	A	G	G	G	G	A	G	G	G	G	G	A	G	G	G	G	G	G	G
IACX18883	G/A	1A	465	+	NA	NA	NA	NA	NA	NA	G	G	G	A	G	G	G	G	G	G	G	A	G	G	A	G	G	G	G	G	A	A	A	A	A	A	G	A	G	A	G	A	A	G	G	G	G	G	G
Kukri_c88698_296	G/A	1A	465	+	NA	NA	NA	NA	NA	NA	G	G	G	G	G	G	G	G	G	G	G	A	G	G	G	G	G	G	G	G	A	A	A	A	A	A	A	A	A	A	G	A	A	G	G	G	G	G	G
RAC875_c86680_391	A/G	1A	465	+	NA	NA	NA	NA	NA	NA	A	A	A	A	A	A	A	A	A	A	A	G	A	A	A	A	A	A	A	A	G	G	G	G	G	G	G	G	G	G	A	G	G	A	A	A	A	A	A
wsnp_JD_c9291_10157217	T/C	1A	466	+	NA	NA	NA	NA	NA	NA	T	T	T	T	T	T	T	T	T	T	T	T	T	T	C	T	T	T	T	T	T	T	T	T	T	T	T	T	T	T	T	T	T	T	T	T	T	T	T
AX-158569192	C/A	1A	467	+	NA	NA	NA	NA	NA	NA	A	A	A	A	C	A	A	A	A	A	C	C	A	C	C	C	C	A	C	C	C	C	C	C	C	C	C	C	C	C	N	C	C	A	C	C	N	A	A
JD_c3116_778	T/C	1A	469	+	NA	NA	NA	NA	NA	NA	C	C	T	T	T	C	C	C	C	C	T	C	C	C	T	C	T	C	T	C	T	C	C	C	C	T	C	C	C	C	C	T	C	C	C	T	C	C	C
AX-158569255	A/G	1A	471	+	NA	NA	NA	NA	NA	NA	A	A	A	A	G	A	A	A	A	A	G	A	A	G	G	A	G	A	G	G	A	G	G	G	A	A	A	A	A	A	A	A	G	A	G	G	A	A	A
IACX3496	A/C	1A	471	+	NA	NA	NA	NA	NA	NA	A	A	A	A	A	A	A	A	A	A	C	A	A	C	A	A	C	A	C	C	A	C	C	C	A	A	A	A	A	A	A	A	C	A	C	C	A	A	A
TA003725-0553	A/G	1A	471	+	NA	NA	NA	NA	NA	NA	G	G	A	A	A	G	G	G	G	G	A	G	G	G	A	G	A	G	A	G	A	G	G	G	G	A	G	G	G	G	G	A	G	G	G	A	G	G	G
AX-158544635	G/A	1A	472	+	NA	NA	NA	NA	NA	NA	A	A	A	A	G	A	A	A	A	A	G	G	A	G	G	A	G	A	G	G	G	G	G	G	A	G	A	A	A	G	A	G	G	A	G	G	A	A	A
AX-158544639	G/T	1A	472	+	NA	NA	NA	NA	NA	NA	G	G	G	G	G	G	G	G	G	G	T	G	G	T	T	G	T	G	T	T	G	T	T	T	G	G	G	G	G	G	G	G	T	G	T	T	G	G	G
Ex_c8514_1342	C/T	1A	472	+	NA	NA	NA	NA	NA	NA	C	C	C	N	C	C	C	C	C	C	T	C	C	T	T	C	T	C	T	T	C	T	N	T	C	C	C	C	C	C	C	C	T	C	N	T	C	C	C
RAC875_rep_c119728_146	A/G	1A	472	+	NA	NA	NA	NA	NA	NA	G	G	A	A	A	G	G	G	G	G	A	G	G	G	A	G	A	G	A	G	A	G	G	G	G	A	G	G	G	G	G	A	G	G	G	A	G	G	G
wsnp_Ex_c25734_34995416	T/C	1A	472	+	NA	NA	NA	NA	NA	NA	C	C	C	C	T	C	C	C	C	C	T	T	C	T	C	C	T	C	T	T	T	T	N	T	C	T	C	C	C	T	C	T	T	C	T	T	C	C	C
wsnp_Ku_c557_1166684	T/C	1A	472	+	NA	NA	NA	NA	NA	NA	C	C	C	C	T	C	C	C	C	C	T	T	C	T	C	C	T	C	T	T	T	T	T	T	C	T	C	C	C	T	C	T	T	C	T	T	C	C	C
BobWhite_rep_c49207_243	T/C	1A	473	+	NA	NA	NA	NA	NA	NA	C	C	C	C	T	C	C	C	C	C	T	T	C	T	T	C	T	C	T	T	T	T	T	T	C	T	C	C	C	T	C	T	T	C	T	T	C	C	C
AX-158539806	T/C	1A	474	+	NA	NA	NA	NA	NA	NA	C	C	C	C	T	C	C	C	C	C	T	T	C	T	C	C	T	C	T	T	T	T	T	T	C	T	C	C	C	T	C	T	T	C	C	T	C	C	C
AX-89417659	T/C	1A	474	+	NA	NA	NA	NA	NA	NA	C	C	C	C	T	C	C	C	C	C	T	T	C	T	T	C	T	C	T	T	T	T	T	T	C	T	C	C	C	T	C	T	T	C	C	T	C	C	C
AX-94731227	T/C	1A	474	+	NA	NA	NA	NA	NA	NA	T	T	T	T	T	T	T	T	T	T	T	T	T	T	C	T	T	T	T	T	T	T	T	T	C	T	C	C	C	T	T	T	T	T	T	T	T	T	T
AX-95110122	A/G	1A	474	+	NA	NA	NA	NA	NA	NA	A	A	A	A	A	A	A	A	A	A	G	A	A	G	G	A	G	A	G	G	A	G	G	G	G	A	G	G	G	A	A	A	G	A	A	G	A	A	A
Excalibur_c56097_168	G/A	1A	474	+	NA	NA	NA	NA	NA	NA	G	G	G	G	G	G	G	G	G	G	G	G	G	G	A	G	G	G	G	G	G	G	G	G	G	G	G	G	G	G	G	G	G	G	A	G	G	G	G
RAC875_c41275_131	A/G	1A	474	+	NA	NA	NA	NA	NA	NA	A	A	A	A	G	A	A	A	A	A	G	G	A	G	A	A	G	A	G	G	G	G	G	G	A	G	A	A	A	G	A	G	G	A	A	G	A	A	A
Ra_c58315_265	G/A	1A	474	+	NA	NA	NA	NA	NA	NA	G	G	G	G	A	G	G	G	G	G	A	A	G	A	G	G	A	G	A	A	A	A	A	A	G	A	G	G	G	A	G	A	A	G	G	A	G	G	G
wsnp_Ex_c56097_58351893	T/G	1A	474	+	NA	NA	NA	NA	NA	NA	G	G	G	N	T	G	G	G	G	N	T	T	G	T	N	G	T	G	T	T	T	T	N	T	G	T	N	G	G	T	G	T	T	G	G	T	G	G	G
AX-95102105	G/A	1A	475	+	NA	NA	NA	NA	NA	NA	G	G	G	N	A	G	G	G	G	G	G	A	G	G	G	G	G	G	G	G	A	G	G	G	G	A	G	G	G	G	G	A	G	G	G	G	G	G	G
Kukri_c3582_87	G/A	1A	475	+	NA	NA	NA	NA	NA	NA	G	G	G	G	G	G	G	G	G	G	G	G	G	A	G	G	G	G	G	G	G	A	A	A	G	G	G	G	G	G	G	G	A	G	G	G	G	G	G
RAC875_c25507_551	A/G	1A	475	+	NA	NA	NA	NA	NA	NA	A	A	A	A	A	A	A	A	A	A	A	A	A	A	A	A	A	A	A	A	A	A	N	A	G	A	N	G	G	G	A	A	A	A	G	A	A	A	A
AX-158556546	G/A	1A	476	+	NA	NA	NA	NA	NA	NA	G	G	G	G	A	G	G	G	G	G	G	A	G	A	G	G	G	G	G	G	A	A	A	A	A	A	A	A	A	A	G	A	A	G	A	G	G	G	G
AX-111503623	T/C	1A	477	+	NA	NA	NA	NA	NA	NA	T	T	T	T	C	T	T	T	T	T	T	C	T	C	T	T	T	T	T	T	C	C	C	C	T	C	T	T	T	T	T	C	C	T	T	T	T	T	T
AX-158605696	A/C	1A	477	+	NA	NA	NA	NA	NA	NA	A	A	A	A	C	A	A	A	A	A	A	C	A	A	A	A	A	A	A	A	C	A	A	A	C	C	C	C	C	C	A	C	A	A	C	A	A	A	A
AX-158544398	G/A	1A	478	+	NA	NA	NA	NA	NA	NA	G	G	G	G	G	G	G	G	G	G	G	G	G	A	G	G	G	G	G	G	G	A	N	A	G	G	G	G	G	G	G	G	A	G	G	G	G	G	G
Kukri_c10239_2186	T/G	1A	478	+	NA	NA	NA	NA	NA	NA	T	T	T	T	G	T	T	T	T	T	T	G	T	T	T	T	T	T	T	T	G	T	T	T	G	G	G	G	G	G	T	G	T	T	G	T	T	T	T
wsnp_Ra_c7818_13376644	G/T	1A	478	+	NA	NA	NA	NA	NA	NA	G	G	G	G	G	G	G	G	G	G	G	G	G	G	G	G	G	G	G	G	G	G	G	G	T	G	T	T	T	T	G	G	G	G	T	G	G	G	G
AX-158569064	A/G	1A	479	+	NA	NA	NA	NA	NA	NA	G	G	G	G	A	G	N	G	G	N	G	A	G	A	N	G	G	G	G	G	A	A	N	A	A	A	A	A	A	A	G	A	A	G	A	G	G	G	G
AX-158556474	T/C	1A	480	+	NA	NA	NA	NA	NA	NA	T	T	T	T	C	T	T	T	T	T	T	C	T	C	T	T	T	T	T	T	C	C	C	C	T	C	T	T	T	C	T	C	C	T	T	T	T	T	T
Kukri_c27785_400	T/C	1A	480	+	NA	NA	NA	NA	NA	NA	T	T	T	T	T	T	T	T	T	T	T	T	T	T	T	T	T	T	T	T	T	T	T	T	C	T	C	C	C	T	T	T	T	T	C	T	T	T	T
AX-108782275	T/C	1A	481	+	NA	NA	NA	NA	NA	NA	T	T	T	T	C	T	T	T	T	T	T	C	T	C	T	T	T	T	T	T	C	C	C	C	T	C	T	T	T	C	T	C	C	T	T	T	T	T	T
AX-158537448	T/C	1A	481	+	NA	NA	NA	NA	NA	NA	C	C	C	N	T	C	C	C	C	N	C	T	C	T	N	C	N	C	C	C	T	T	T	T	T	T	T	T	T	T	C	T	T	C	T	C	C	C	C
AX-158539812	G/T	1A	481	+	NA	NA	NA	NA	NA	NA	G	G	G	G	T	G	G	G	G	G	G	T	G	G	G	G	G	G	G	G	T	G	G	G	G	T	G	G	G	T	G	T	G	G	G	G	G	G	G
BS00023126_51	G/A	1A	481	+	NA	NA	NA	NA	NA	NA	G	G	G	G	A	G	G	G	G	G	G	A	G	A	G	G	G	G	G	G	A	A	A	A	A	A	A	A	A	A	G	A	A	G	A	G	G	G	G
BS00067420_51	C/T	1A	481	+	NA	NA	NA	NA	NA	NA	C	C	C	N	T	N	N	C	C	N	C	T	C	C	N	N	C	C	C	C	T	N	C	C	C	T	N	C	C	T	C	T	C	C	C	C	C	C	C
BS00067421_51	A/C	1A	481	+	NA	NA	NA	NA	NA	NA	A	A	A	A	A	A	A	A	A	A	A	A	A	C	A	A	A	A	A	A	A	C	C	C	A	A	A	A	A	A	A	A	C	A	A	A	A	A	A
Excalibur_c34625_281	A/G	1A	481	+	NA	NA	NA	NA	NA	NA	G	G	A	G	A	A	G	G	G	G	A	G	G	G	A	G	A	G	A	G	A	G	A	A	G	A	G	G	G	G	G	A	A	G	A	A	G	G	G
RAC875_c2734_135	C/T	1A	481	+	NA	NA	NA	NA	NA	NA	C	C	C	C	C	C	C	C	C	C	C	C	C	C	C	C	C	C	C	C	C	C	C	C	T	C	T	T	T	C	C	C	C	C	T	C	C	C	C
wsnp_JD_c13903_13781269	G/A	1A	481	+	NA	NA	NA	NA	NA	NA	G	G	G	G	G	G	G	G	G	G	G	G	G	A	G	G	G	G	G	G	G	A	A	A	G	G	G	G	G	G	G	G	A	G	G	G	G	G	G
AX-111509952	C/A	1A	482	+	NA	NA	NA	NA	NA	NA	C	C	C	C	C	C	C	C	C	C	C	C	C	A	C	C	C	C	C	C	C	A	A	A	C	C	C	C	C	C	C	C	A	C	C	C	C	C	C
AX-158539802	T/C	1A	482	+	NA	NA	NA	NA	NA	NA	T	T	T	T	C	T	T	T	T	T	T	C	T	T	T	T	T	T	T	T	C	T	T	T	T	C	T	T	T	C	T	C	T	T	T	T	T	T	T
BS00002216_51	C/T	1A	482	+	NA	NA	NA	NA	NA	NA	C	C	C	C	C	C	C	C	C	T	T	C	C	T	T	C	T	C	T	T	C	T	N	T	T	C	T	T	T	C	C	C	T	C	T	C	C	C	C
BS00022698_51	C/T	1A	482	+	NA	NA	NA	NA	NA	NA	C	C	C	C	C	C	C	C	C	T	C	C	C	T	C	C	C	C	C	C	C	T	T	T	C	C	C	C	C	C	C	C	T	C	C	C	C	C	C
BS00087600_51	T/C	1A	482	+	NA	NA	NA	NA	NA	NA	C	C	C	C	T	C	C	C	C	T	C	T	C	T	C	C	C	C	C	C	T	T	T	T	T	T	T	T	T	T	C	T	T	C	T	C	C	C	C
BS00087601_51	G/A	1A	482	+	NA	NA	NA	NA	NA	NA	G	G	G	G	A	G	G	G	G	G	G	A	G	G	G	G	G	G	G	G	A	G	G	G	G	A	G	G	G	A	G	A	G	G	G	G	G	G	G
Excalibur_c7033_159	A/G	1A	482	+	NA	NA	NA	NA	NA	NA	A	A	A	A	A	A	A	A	A	N	A	A	A	N	A	A	A	A	A	A	A	G	G	G	A	A	A	A	A	A	A	A	G	A	A	A	A	A	A
IAAV2072	T/G	1A	482	+	NA	NA	NA	NA	NA	NA	T	T	T	T	T	T	T	T	T	G	G	T	T	G	G	T	G	T	G	G	T	G	G	G	G	T	G	G	G	T	T	T	G	T	G	T	T	T	T
IACX4378	C/T	1A	482	+	NA	NA	NA	NA	NA	NA	C	C	C	C	C	C	C	C	C	C	T	C	C	C	T	C	T	C	T	T	C	C	C	C	T	C	T	T	T	C	C	C	C	C	T	C	C	C	C
Kukri_c60564_136	C/T	1A	482	+	NA	NA	NA	NA	NA	NA	T	T	T	T	C	T	T	T	T	C	C	C	T	C	C	T	C	T	C	C	C	C	C	C	C	C	C	C	C	C	T	C	C	T	C	T	T	T	T
wsnp_Ex_c5216_9235964	A/G	1A	482	+	NA	NA	NA	NA	NA	NA	A	A	A	A	A	A	A	A	A	G	G	A	A	N	A	A	G	A	G	G	A	G	G	G	A	A	A	A	A	A	A	A	G	A	A	A	A	A	A
AX-110951565	A/G	1A	483	+	NA	NA	NA	NA	NA	NA	G	G	G	G	A	G	G	G	G	A	A	A	G	A	A	G	A	G	A	A	A	A	A	A	A	A	A	A	A	A	G	A	A	G	A	G	G	G	G
AX-94513107	A/G	1A	483	+	NA	NA	NA	NA	NA	NA	A	A	A	A	G	A	A	A	A	A	G	G	A	A	G	A	G	A	G	G	G	A	A	A	G	G	G	G	G	G	A	G	A	A	G	A	A	A	A
AX-95225890	G/T	1A	483	+	NA	NA	NA	NA	NA	NA	T	T	T	T	G	T	T	T	T	G	G	G	T	G	G	T	G	T	G	G	G	G	G	G	G	G	G	G	G	G	T	G	G	T	G	T	T	T	T
IACX742	C/T	1A	483	+	NA	NA	NA	NA	NA	NA	T	T	T	T	C	T	T	T	T	C	C	C	T	C	C	T	C	T	C	C	C	C	C	C	C	C	C	C	C	C	T	C	C	T	C	T	T	T	T
RAC875_c43643_176	A/G	1A	483	+	NA	NA	NA	NA	NA	NA	A	A	A	A	G	A	A	A	A	A	A	G	A	A	A	A	A	A	A	A	G	A	A	A	A	G	A	A	A	G	A	G	A	A	A	A	A	A	A
RAC875_c94534_75	T/C	1A	483	+	NA	NA	NA	NA	NA	NA	T	T	T	T	T	T	T	T	T	C	T	T	T	C	T	T	T	T	T	T	T	C	C	C	T	T	T	T	T	T	T	T	C	T	T	T	T	T	T
RFL_Contig3203_1971	T/G	1A	483	+	NA	NA	NA	NA	NA	NA	T	T	T	T	T	T	T	T	T	T	G	T	T	T	G	T	G	T	G	G	T	T	T	T	G	T	G	G	G	T	T	T	T	T	G	T	T	T	T
AX-108792750	T/G	1A	484	+	NA	NA	NA	NA	NA	NA	T	T	T	T	T	T	T	T	T	G	G	T	T	G	G	T	G	T	G	N	T	G	G	G	G	T	G	G	G	G	T	T	G	T	G	T	T	T	T
AX-109890741	A/G	1A	484	+	NA	NA	NA	NA	NA	NA	A	A	A	A	A	A	A	A	A	G	G	A	A	G	G	A	G	A	G	G	A	G	G	G	G	A	G	G	G	G	A	A	G	A	G	A	A	A	A
AX-110399569	C/T	1A	484	+	NA	NA	NA	NA	NA	NA	C	C	C	C	C	C	C	C	C	C	T	C	C	C	T	C	T	C	T	T	C	C	C	C	T	C	T	T	T	C	C	C	C	C	T	C	C	C	C
AX-89431767	G/A	1A	484	+	NA	NA	NA	NA	NA	NA	G	G	G	G	G	G	G	G	G	G	A	G	G	G	A	G	A	G	A	A	G	G	G	G	A	G	A	A	A	A	G	G	G	G	A	G	G	G	G
RAC875_c31276_1128	A/G	1A	484	+	NA	NA	NA	NA	NA	NA	A	A	A	A	A	A	A	A	A	A	G	A	A	A	G	A	G	A	G	G	A	A	A	A	G	A	G	G	G	A	A	A	A	A	G	A	A	A	A
wsnp_Ra_c12148_19539667	A/G	1A	484	+	NA	NA	NA	NA	NA	NA	A	A	A	A	A	A	A	A	A	A	G	A	A	A	G	A	G	A	G	G	A	A	A	A	G	A	G	G	G	G	A	A	A	A	G	A	A	A	A
AX-108962998	G/A	1A	485	+	NA	NA	NA	NA	NA	NA	G	G	G	G	A	G	G	G	G	G	A	A	G	G	A	G	A	G	A	A	A	G	G	G	A	A	A	A	A	A	G	A	G	G	A	G	G	G	G
AX-94448644	T/C	1A	485	+	NA	NA	NA	NA	NA	NA	T	T	T	T	C	T	T	T	T	T	C	C	T	T	C	T	C	T	C	C	C	T	T	T	C	C	C	C	C	C	T	C	T	T	C	T	T	T	T
wsnp_Ex_c5192_9203682	G/A	1A	485	+	NA	NA	NA	NA	NA	NA	G	G	G	N	N	G	G	G	G	N	A	G	G	G	A	G	A	G	A	A	G	G	G	G	A	G	A	A	A	G	G	G	G	G	A	G	G	N	G
wsnp_Ex_rep_c66628_64934660	A/G	1A	485	+	NA	NA	NA	NA	NA	NA	A	A	A	A	A	A	A	A	A	A	G	A	A	A	G	A	G	A	G	G	A	A	A	A	G	A	G	G	G	G	A	A	A	A	G	A	A	A	A
wsnp_Ra_c37745_45806931	C/A	1A	485	+	NA	NA	NA	NA	NA	NA	C	C	C	C	C	C	C	C	C	C	A	C	C	C	A	C	A	C	A	A	C	C	C	C	A	C	A	A	A	C	C	C	C	C	A	C	C	C	C
AX-109396777	G/T	1A	486	+	NA	NA	NA	NA	NA	NA	G	G	G	G	G	G	G	G	G	G	T	G	G	G	T	G	T	G	T	T	G	G	G	G	T	G	T	T	T	G	G	G	G	G	T	G	G	G	G
BobWhite_rep_c63278_349	T/C	1A	486	+	NA	NA	NA	NA	NA	NA	T	T	T	T	T	T	T	T	T	T	C	T	T	T	N	T	C	T	C	C	T	T	T	T	C	T	C	C	C	T	T	T	T	T	C	T	T	T	T
AX-158537452	G/A	1A	487	+	NA	NA	NA	NA	NA	NA	G	G	G	G	A	G	G	G	G	G	A	A	G	G	A	G	A	G	A	A	A	G	G	G	A	A	A	A	A	A	G	A	G	G	A	G	G	G	G
IAAV5406	T/C	1A	487	+	NA	NA	NA	NA	NA	NA	T	T	T	T	T	T	T	T	T	T	C	T	T	T	C	T	C	T	C	C	T	T	N	T	C	T	C	C	C	C	T	T	T	T	C	T	T	T	T
Ra_c6701_506	C/T	1A	487	+	NA	NA	NA	NA	NA	NA	C	C	C	N	T	T	C	C	C	C	C	C	C	C	C	C	T	C	C	C	T	C	T	T	C	T	C	C	C	C	C	T	C	C	N	C	C	C	C
AX-109288465	A/G	1A	488	+	NA	NA	NA	NA	NA	NA	A	A	A	A	A	A	A	A	A	A	G	A	A	G	G	A	G	A	G	G	A	G	G	G	G	A	G	G	G	G	A	A	G	A	G	A	A	A	A
AX-110509256	G/T	1A	488	+	NA	NA	NA	NA	NA	NA	G	G	G	G	G	G	G	G	G	G	G	G	G	T	G	G	G	G	G	G	G	T	T	T	G	G	G	G	G	G	G	G	T	G	G	G	G	G	G
AX-158544600	G/A	1A	488	+	NA	NA	NA	NA	NA	NA	A	A	A	A	G	A	A	A	A	A	G	G	A	G	G	A	G	A	G	G	G	G	G	G	G	G	G	G	G	G	A	G	G	A	G	A	A	A	A
wsnp_Ra_c16080_24638622	T/C	1A	488	+	NA	NA	NA	NA	NA	NA	T	T	T	T	N	T	T	T	T	T	T	C	T	C	T	T	T	T	T	T	C	C	C	C	T	C	T	T	T	T	T	C	C	T	T	T	T	T	T
AX-158560583	C/T	1A	489	+	NA	NA	NA	NA	NA	NA	C	C	C	C	C	C	C	C	C	C	C	T	C	T	C	C	C	C	C	C	T	T	T	T	C	T	C	C	C	C	C	T	T	C	C	C	C	C	C
AX-158605815	C/A	1A	490	+	NA	NA	NA	NA	NA	NA	C	C	C	C	C	C	C	C	C	C	C	A	C	A	C	C	C	C	C	C	A	C	C	C	A	A	A	A	A	C	C	A	A	C	C	C	C	C	C
AX-94583334	A/G	1A	490	+	NA	NA	NA	NA	NA	NA	A	A	A	A	A	A	A	A	A	A	A	G	A	G	G	A	A	A	A	A	G	A	N	A	G	G	G	G	G	A	A	G	G	A	A	A	A	A	A
BS00021714_51	T/C	1A	490	+	NA	NA	NA	NA	NA	NA	T	T	T	T	T	T	T	T	T	T	T	C	T	C	T	T	T	T	T	T	C	T	T	T	C	C	C	C	C	T	T	C	C	T	T	T	T	T	T
BS00022733_51	C/T	1A	490	+	NA	NA	NA	NA	NA	NA	C	C	C	C	C	C	C	C	C	C	C	T	C	C	C	C	C	C	C	C	T	C	C	C	C	T	C	C	C	C	C	T	C	C	C	C	C	C	C
AX-158560555	G/A	1A	491	+	NA	NA	NA	NA	NA	NA	G	G	G	G	G	G	G	G	G	G	G	A	G	A	A	G	G	G	G	G	A	G	G	G	A	A	A	A	A	G	G	A	A	G	G	G	G	G	G
AX-94796020	G/A	1A	491	+	NA	NA	NA	NA	NA	NA	G	G	G	G	G	A	G	G	G	G	A	G	G	G	G	A	A	G	A	A	G	G	G	G	G	G	G	G	G	G	G	G	G	G	G	G	G	G	G
RAC875_c23081_141	A/G	1A	491	+	NA	NA	NA	NA	NA	NA	A	A	A	A	A	A	A	A	A	A	A	G	A	G	G	A	A	A	A	A	G	A	A	A	G	G	G	G	G	A	A	G	G	A	A	A	A	A	A
wsnp_Ex_c21193_30320134	G/A	1A	491	+	NA	NA	NA	NA	NA	NA	G	G	G	G	G	G	G	G	G	G	G	A	G	A	A	G	G	G	G	G	A	G	G	G	A	A	A	A	A	G	G	A	A	G	G	G	G	G	G
AX-108897448	C/T	1A	492	+	NA	NA	NA	NA	NA	NA	C	C	C	C	C	C	C	C	C	C	C	T	C	T	T	C	C	C	C	C	T	C	C	C	T	T	T	T	T	C	C	T	T	C	C	C	C	C	C
AX-94638030	G/A	1A	492	+	NA	NA	NA	NA	NA	NA	N	A	G	G	G	G	A	A	A	N	G	A	N	A	G	G	G	A	G	A	G	G	G	G	G	G	G	G	G	G	A	G	G	A	G	G	A	A	A
BS00065889_51	G/A	1A	492	+	NA	NA	NA	NA	NA	NA	G	G	G	G	G	G	G	G	G	G	G	G	G	N	G	G	G	G	G	G	G	G	G	G	G	G	G	G	G	G	G	G	G	G	G	G	G	G	G
wsnp_Ex_c21336_30465618	G/A	1A	492	+	NA	NA	NA	NA	NA	NA	G	G	G	G	G	G	G	G	G	G	G	A	G	A	A	G	G	G	G	G	A	G	G	G	A	A	A	A	A	G	G	A	A	G	G	G	G	G	G
AX-109920916	G/T	1A	493	+	NA	NA	NA	NA	NA	NA	G	G	G	G	G	G	G	G	G	G	G	T	G	T	T	G	G	G	G	G	T	G	G	G	T	T	T	T	T	G	G	T	T	G	G	G	G	G	G
AX-158544469	G/A	1A	493	+	NA	NA	NA	NA	NA	NA	A	A	A	A	A	G	A	A	A	A	G	G	A	G	G	G	G	A	G	G	G	G	G	G	G	G	G	G	G	G	A	G	G	A	G	G	A	A	A
AX-158544603	C/T	1A	493	+	NA	NA	NA	NA	NA	NA	C	C	C	C	C	C	C	C	C	C	C	T	C	T	T	C	C	C	C	C	T	T	T	T	T	T	T	T	T	T	C	T	T	C	C	C	C	C	C
AX-158544605	G/A	1A	493	+	NA	NA	NA	NA	NA	NA	G	G	G	N	N	G	G	G	G	N	G	A	G	A	A	N	G	G	G	G	A	A	A	A	A	A	A	A	A	A	G	A	A	G	G	G	G	G	G
AX-108753174	T/C	1A	494	+	NA	NA	NA	NA	NA	NA	T	T	T	T	T	T	T	T	T	T	T	C	T	C	C	T	T	T	T	T	C	T	N	T	C	C	C	C	C	C	T	C	C	T	T	T	T	T	T
AX-109834411	T/C	1A	494	+	NA	NA	NA	NA	NA	NA	T	T	T	T	T	C	T	T	T	T	C	T	T	T	T	C	C	T	C	C	T	T	T	T	T	T	T	T	T	T	T	T	T	T	C	C	T	T	T
AX-158605760	T/C	1A	494	+	NA	NA	NA	NA	NA	NA	C	C	C	C	C	T	C	C	C	C	T	T	C	T	T	T	T	C	T	T	T	C	C	C	T	T	T	T	T	T	C	T	T	C	T	T	C	C	C
BS00032112_51	T/C	1A	494	+	NA	NA	NA	NA	NA	NA	T	T	T	T	T	T	T	T	T	T	T	C	T	N	C	T	T	T	T	T	C	T	T	T	C	C	N	C	C	C	T	C	C	T	T	T	T	T	T
IACX5821	G/A	1A	494	+	NA	NA	NA	NA	NA	NA	G	G	G	G	G	A	G	G	G	G	A	G	G	G	G	G	G	G	A	G	G	G	G	G	G	G	G	G	G	G	G	G	G	G	G	G	G	G	G
RAC875_c8888_802	G/T	1A	494	+	NA	NA	NA	NA	NA	NA	G	G	G	N	T	T	G	G	G	G	G	G	G	G	T	T	T	G	G	G	T	T	N	T	T	T	T	T	T	T	G	T	T	G	T	T	G	G	G
AX-158537471	C/T	1A	496	+	NA	NA	NA	NA	NA	NA	C	C	C	C	C	T	C	C	C	C	C	T	C	C	C	C	C	C	C	C	T	C	C	C	T	T	T	T	T	C	C	T	C	C	C	C	C	C	C
AX-94504536	A/C	1A	496	+	NA	NA	NA	NA	NA	NA	A	A	A	A	A	C	A	A	A	A	A	C	A	A	A	A	A	A	A	A	C	A	A	A	C	C	C	C	C	A	A	C	A	A	A	A	A	A	A
IAAV5535	A/C	1A	496	+	NA	NA	NA	NA	NA	NA	A	A	A	A	A	C	A	A	A	A	A	C	A	A	A	A	A	A	A	A	C	A	A	A	C	C	C	C	C	A	A	C	A	A	A	A	A	A	A
IACX3047	A/G	1A	496	+	NA	NA	NA	NA	NA	NA	A	A	A	A	A	G	A	A	A	A	A	G	A	A	A	A	A	A	A	A	G	A	A	A	G	G	G	G	G	A	A	G	A	A	A	A	A	A	A
RAC875_c102223_220	T/C	1A	496	+	NA	NA	NA	NA	NA	NA	T	T	T	N	T	T	T	T	T	T	C	C	T	C	T	C	T	T	C	T	C	C	C	C	C	C	C	C	C	C	T	C	C	T	C	T	T	T	T
AX-109401732	G/A	1A	497	+	NA	NA	NA	NA	NA	NA	G	G	G	G	G	A	G	G	G	G	G	A	G	A	G	G	G	G	G	G	A	G	G	G	A	A	A	A	A	G	G	A	A	G	G	G	G	G	G
AX-111709931	C/T	1A	497	+	NA	NA	NA	NA	NA	NA	C	C	C	C	C	T	C	C	C	C	C	T	C	T	C	C	C	C	C	C	T	C	C	C	C	T	C	C	C	C	C	T	T	C	C	C	C	C	C
AX-108754470	C/A	1A	498	+	NA	NA	NA	NA	NA	NA	C	C	C	N	C	C	C	C	C	C	C	A	C	C	A	C	C	C	C	C	A	A	N	A	A	A	A	A	A	C	C	A	A	C	A	A	C	C	C
AX-108851331	T/C	1A	498	+	NA	NA	NA	NA	NA	NA	T	T	T	T	T	T	T	T	T	T	T	C	T	T	C	T	T	T	T	T	C	T	N	T	T	C	T	T	T	T	T	C	T	T	C	C	T	T	T
AX-109405334	T/C	1A	498	+	NA	NA	NA	NA	NA	NA	T	T	T	T	T	C	T	T	T	T	C	T	T	C	T	C	C	T	C	C	T	T	T	T	T	T	T	T	T	T	T	T	T	T	T	T	T	T	T
AX-111506455	T/G	1A	498	+	NA	NA	NA	NA	NA	NA	T	T	T	T	T	T	T	T	T	T	T	G	T	T	G	T	T	T	T	T	G	G	G	G	G	G	G	G	G	T	T	G	G	T	G	G	T	T	T
AX-158536689	A/G	1A	498	+	NA	NA	NA	NA	NA	NA	A	A	A	A	A	A	A	A	A	A	A	G	A	A	G	A	A	A	A	A	G	G	G	G	A	G	A	A	A	A	A	G	A	A	G	G	A	A	A
AX-158556605	T/C	1A	498	+	NA	NA	NA	NA	NA	NA	T	T	T	T	T	T	T	T	T	T	T	T	T	C	T	C	T	T	T	T	T	T	T	T	T	T	T	T	T	T	T	T	T	T	T	T	T	T	T
AX-158569077	T/C	1A	498	+	NA	NA	NA	NA	NA	NA	T	T	T	T	T	T	T	T	T	T	T	C	T	T	C	T	T	T	T	T	C	C	C	C	C	C	C	C	C	T	T	C	C	T	C	C	T	T	T
AX-86174938	A/G	1A	498	+	NA	NA	NA	NA	NA	NA	A	A	A	A	A	A	A	A	A	A	A	G	A	A	G	A	A	A	A	A	G	G	G	G	A	G	A	A	A	A	A	G	A	A	G	G	A	A	A
AX-94462123	C/T	1A	498	+	NA	NA	NA	NA	NA	NA	C	C	C	C	C	C	C	C	C	C	C	T	C	C	T	C	C	C	C	C	T	T	T	T	T	T	T	T	T	C	C	T	T	C	T	T	C	C	C
BS00089894_51	T/C	1A	498	+	NA	NA	NA	NA	NA	NA	T	T	T	T	T	T	T	T	T	T	T	C	T	C	C	C	T	T	T	T	C	C	C	C	C	C	C	C	C	T	T	C	C	T	C	C	T	T	T
CAP12_c1906_217	C/T	1A	498	+	NA	NA	NA	NA	NA	NA	C	C	C	N	N	C	C	C	C	N	C	T	C	C	T	C	C	C	C	C	T	C	C	C	C	T	C	C	C	C	C	T	C	C	T	T	C	C	C
Excalibur_c40993_1129	T/C	1A	498	+	NA	NA	NA	NA	NA	NA	T	T	T	T	T	C	T	T	T	T	T	T	T	T	T	T	C	T	T	T	C	T	C	C	T	C	T	T	T	T	T	C	T	T	N	C	T	T	T
Ra_c105707_788	C/T	1A	498	+	NA	NA	NA	NA	NA	NA	C	C	C	C	C	C	C	C	C	C	C	T	C	T	T	T	C	C	C	C	T	T	T	T	T	T	T	T	T	C	C	T	T	C	T	T	C	C	C
wsnp_BF485168B_Ta_2_1	G/A	1A	498	+	NA	NA	NA	NA	NA	NA	G	G	G	G	G	G	G	G	G	G	G	G	G	G	G	G	G	G	G	G	A	G	A	A	G	A	G	G	G	G	G	A	G	G	G	A	G	G	G
wsnp_Ex_c55986_58282517	T/C	1A	498	+	NA	NA	NA	NA	NA	NA	C	C	C	C	C	T	C	C	C	C	T	T	C	T	T	T	T	C	T	T	T	T	T	T	T	T	T	T	T	C	C	T	T	C	T	T	C	C	C
wsnp_Ex_rep_c109742_92411838	A/C	1A	498	+	NA	NA	NA	NA	NA	NA	A	A	A	A	A	A	A	A	A	A	A	C	A	A	C	A	A	A	A	A	C	C	C	C	C	C	C	C	C	A	A	C	C	A	C	C	A	A	A
wsnp_Ku_c21316_31053745	C/T	1A	498	+	NA	NA	NA	NA	NA	NA	C	C	C	N	C	C	C	C	C	C	C	T	C	C	T	C	C	C	C	C	T	T	T	T	C	T	C	C	C	C	C	T	C	C	T	T	C	C	C
AX-110003783	G/A	1A	499	+	NA	NA	NA	NA	NA	NA	G	G	G	G	G	G	G	G	G	G	G	A	G	G	A	G	G	G	G	G	A	G	G	G	G	A	G	G	G	G	G	A	G	G	A	A	G	G	G
AX-158536815	A/C	1A	499	+	NA	NA	NA	NA	NA	NA	A	A	A	A	A	A	A	A	A	A	A	A	A	A	A	A	A	A	A	A	A	C	C	C	A	A	A	A	A	A	A	A	A	A	A	A	A	A	A
AX-94665744	C/T	1A	499	+	NA	NA	NA	NA	NA	NA	C	C	C	C	T	C	C	C	C	N	C	C	C	C	C	C	C	C	C	C	C	C	T	T	C	C	C	C	C	C	C	C	T	C	T	C	C	C	C
Kukri_c30322_414	C/T	1A	499	+	NA	NA	NA	NA	NA	NA	C	C	C	C	C	C	C	C	C	C	C	T	C	C	T	C	C	C	C	C	T	C	C	C	C	T	C	C	C	C	C	T	C	C	T	T	C	C	C
RAC875_rep_c112044_340	T/C	1A	499	+	NA	NA	NA	NA	NA	NA	T	T	T	T	T	T	T	T	T	T	T	C	T	T	C	T	T	T	T	T	C	T	T	T	T	C	T	T	T	T	T	C	T	T	C	C	T	T	T
AX-108883214	C/T	1A	500	+	NA	NA	NA	NA	NA	NA	C	C	C	C	C	C	C	C	C	N	T	C	T	T	T	C	T	C	T	T	C	T	T	T	T	C	T	T	T	C	C	C	T	C	C	C	C	C	C
AX-95235178	T/G	1A	500	+	NA	NA	NA	NA	NA	NA	T	T	T	T	T	T	T	T	T	T	G	T	G	G	T	T	G	T	G	G	T	G	G	G	G	T	G	G	G	T	T	T	G	T	T	T	T	T	T
Excalibur_c30955_479	C/T	1A	500	+	NA	NA	NA	NA	NA	NA	C	C	T	T	T	C	C	C	C	C	T	C	C	C	C	C	T	C	T	C	C	T	T	T	C	C	C	C	C	C	C	C	T	C	N	C	C	C	C
IACX5921	A/C	1A	500	+	NA	NA	NA	NA	NA	NA	A	A	A	A	N	C	A	A	A	A	A	A	C	A	A	A	C	C	A	A	A	A	C	C	A	A	A	A	A	A	A	A	A	A	A	A	A	A	A
RAC875_c32077_284	T/C	1A	500	+	NA	NA	NA	NA	NA	NA	T	T	T	T	C	C	T	T	T	T	T	T	C	T	T	T	C	C	T	T	T	T	C	C	T	T	T	T	T	T	T	T	T	T	N	T	T	T	T
RAC875_c32077_759	G/A	1A	500	+	NA	NA	NA	NA	NA	NA	G	G	G	G	G	G	G	G	G	G	G	G	G	G	G	G	G	G	G	G	A	G	G	G	G	A	G	G	G	G	G	A	G	G	G	G	G	G	G
TA003955-1138	G/A	1A	500	+	NA	NA	NA	NA	NA	NA	G	G	N	N	G	G	G	G	G	N	G	A	G	N	A	G	G	G	G	G	A	G	G	G	G	A	G	G	G	G	G	A	G	G	G	G	G	G	G
AX-110924523	G/A	1A	501	+	NA	NA	NA	NA	NA	NA	G	G	G	G	G	A	G	G	G	G	G	A	G	G	G	A	G	G	G	G	A	G	G	G	G	A	G	G	G	G	G	A	G	G	A	A	G	G	G
AX-111135532	G/A	1A	501	+	NA	NA	NA	NA	NA	NA	G	G	G	G	G	A	G	G	G	G	G	A	G	G	G	A	G	G	G	G	A	G	G	G	G	A	G	G	G	A	G	A	G	G	A	A	G	G	G
AX-158537445	T/C	1A	501	+	NA	NA	NA	NA	NA	NA	T	T	T	T	T	T	T	T	T	T	C	T	C	C	T	T	C	T	C	C	T	C	C	C	C	T	C	C	C	T	T	T	C	T	T	T	T	T	T
AX-158537475	G/A	1A	501	+	NA	NA	NA	NA	NA	NA	G	G	G	G	G	G	G	G	G	G	A	G	A	A	G	G	A	G	A	A	G	A	A	A	A	G	A	A	A	G	G	G	A	G	G	G	G	G	G
AX-158544537	C/T	1A	501	+	NA	NA	NA	NA	NA	NA	C	C	C	C	C	C	C	C	C	C	C	C	C	C	C	C	C	C	C	C	C	C	C	C	C	C	C	C	C	C	C	C	C	C	C	C	C	C	C
AX-89453705	A/G	1A	501	+	NA	NA	NA	NA	NA	NA	A	A	A	A	A	A	A	A	A	A	G	A	G	G	A	A	G	A	G	G	A	G	G	G	G	A	G	G	G	A	A	A	G	A	A	A	A	A	A
BS00094553_51	A/G	1A	501	+	NA	NA	NA	NA	NA	NA	A	A	A	A	A	A	A	A	A	A	A	A	A	A	A	A	A	A	A	A	A	A	A	A	A	A	A	A	A	G	A	A	A	A	A	A	A	A	A
IACX5960	C/T	1A	501	+	NA	NA	NA	NA	NA	NA	C	C	C	C	C	C	C	C	C	C	T	C	T	T	C	C	T	C	T	T	C	T	T	T	T	C	T	T	T	C	C	C	T	C	C	C	C	C	C
Kukri_rep_c117029_125	C/T	1A	501	+	NA	NA	NA	NA	NA	NA	C	C	C	C	C	C	C	C	C	C	T	C	T	T	C	C	T	C	T	T	C	T	T	T	T	C	T	T	T	C	C	C	T	C	C	C	C	C	C
wsnp_BE445113A_Ta_2_1	C/T	1A	501	+	NA	NA	NA	NA	NA	NA	C	C	C	C	C	C	C	C	C	C	T	C	T	T	C	C	T	C	T	T	C	T	T	T	T	C	T	T	T	C	C	C	T	C	C	C	C	C	C
wsnp_BE445113A_Ta_2_2	G/A	1A	501	+	NA	NA	NA	NA	NA	NA	G	G	G	N	N	G	G	G	G	N	A	G	A	A	N	G	A	G	A	A	G	A	A	A	A	G	A	A	A	G	G	G	A	G	N	G	G	G	G
wsnp_Ra_c3270_6136601	A/G	1A	501	+	NA	NA	NA	NA	NA	NA	A	A	A	A	A	A	A	A	A	A	G	A	G	G	A	A	G	A	G	G	A	G	G	G	G	A	G	G	G	A	A	A	G	A	A	A	A	A	A
AX-158537446	G/A	1A	503	+	NA	NA	NA	NA	NA	NA	G	G	G	G	G	G	G	G	G	G	G	G	G	G	G	G	G	G	G	G	G	A	A	A	G	G	G	G	G	G	G	G	G	G	G	G	G	G	G
AX-95188181	C/G	1A	503	+	NA	NA	NA	NA	NA	NA	C	C	C	C	C	G	C	C	C	C	C	G	C	C	C	G	C	C	C	C	G	G	N	G	C	G	C	C	C	G	C	G	C	C	G	G	C	C	C
Ku_c67089_214	G/A	1A	503	+	NA	NA	NA	NA	NA	NA	A	A	A	A	A	G	A	A	A	A	G	G	G	G	A	G	G	A	G	G	G	G	G	G	G	G	G	G	G	G	A	G	N	A	G	G	A	A	A
RFL_Contig22_387	T/G	1A	503	+	NA	NA	NA	NA	NA	NA	T	T	T	T	T	T	T	T	T	T	T	T	T	T	T	T	T	T	T	T	T	G	G	G	T	T	T	T	T	T	T	T	T	T	T	T	T	T	T
RFL_Contig22_617	G/A	1A	503	+	NA	NA	NA	NA	NA	NA	G	G	G	G	G	G	G	G	G	G	G	G	N	A	G	G	G	G	G	G	G	N	A	A	A	G	A	A	A	G	G	G	G	N	G	G	G	G	G
wsnp_BG314157A_Ta_2_1	T/C	1A	503	+	NA	NA	NA	NA	NA	NA	T	T	T	T	T	T	T	T	T	T	T	T	C	C	T	T	T	T	T	T	T	T	T	T	C	T	C	C	C	T	T	T	T	C	T	T	T	T	T
wsnp_Ku_c15214_23756800	T/C	1A	503	+	NA	NA	NA	NA	NA	NA	T	T	T	T	T	C	T	T	T	T	T	T	T	T	T	C	T	T	T	T	T	C	C	C	T	T	T	T	T	C	T	T	T	T	T	T	T	T	T
AX-158560436	C/T	1A	504	+	NA	NA	NA	NA	NA	NA	C	C	C	C	C	T	C	C	C	C	C	C	C	C	C	T	C	C	C	C	C	C	C	C	C	C	C	C	C	T	C	C	C	C	C	C	C	C	C
AX-94631158	C/T	1A	504	+	NA	NA	NA	NA	NA	NA	C	C	C	C	C	T	C	C	C	C	C	C	C	C	C	T	C	C	C	C	C	C	C	C	C	C	C	C	C	T	C	C	C	C	C	C	C	C	C
AX-94644377	G/T	1A	504	+	NA	NA	NA	NA	NA	NA	G	G	G	N	N	G	G	G	G	N	G	G	T	T	N	G	G	G	G	G	G	T	T	T	T	G	T	T	T	G	G	G	G	T	G	G	G	G	G
AX-95088854	C/T	1A	504	+	NA	NA	NA	NA	NA	NA	C	C	C	C	C	T	C	C	C	C	C	T	N	T	C	T	C	C	C	C	T	C	C	C	T	T	T	T	T	C	C	T	C	T	C	C	C	C	C
BS00021728_51	C/T	1A	504	+	NA	NA	NA	NA	NA	NA	C	C	C	C	C	T	C	C	C	C	C	C	T	T	C	T	C	C	C	C	C	T	T	T	T	C	T	T	T	C	C	C	C	T	C	C	C	C	C
Kukri_c58155_786	A/G	1A	504	+	NA	NA	NA	NA	NA	NA	A	A	A	A	A	A	A	A	A	A	G	A	A	A	A	A	G	A	G	G	A	A	A	A	A	A	A	A	A	G	A	A	G	A	A	G	A	A	A
RAC875_c29540_1109	G/A	1A	504	+	NA	NA	NA	NA	NA	NA	G	G	N	N	N	G	G	G	G	N	N	A	A	A	N	N	G	G	G	G	A	G	G	G	A	A	A	A	A	G	G	A	G	A	A	A	G	G	G
RAC875_c29540_413	G/T	1A	504	+	NA	NA	NA	NA	NA	NA	G	G	G	G	G	G	G	G	G	G	G	T	G	G	G	G	G	G	G	G	T	G	G	G	G	T	G	G	G	G	G	T	G	G	T	T	G	G	G
wsnp_Ex_rep_c108951_91954190	A/G	1A	504	+	NA	NA	NA	NA	NA	NA	A	A	A	A	A	A	A	A	A	A	A	N	A	A	A	A	A	A	A	A	N	A	A	A	A	G	A	A	A	A	A	G	A	A	G	N	A	A	A
wsnp_Ra_c33025_41968284	T/G	1A	504	+	NA	NA	NA	NA	NA	NA	T	T	T	T	T	G	T	T	T	T	T	G	G	G	T	G	T	T	T	T	G	T	T	T	G	G	G	G	G	G	T	G	T	G	G	G	T	T	T
AX-109420401	T/C	1A	505	+	NA	NA	NA	NA	NA	NA	T	T	T	T	T	C	T	T	T	T	C	C	C	C	T	C	C	T	C	C	C	C	C	C	C	C	C	C	C	C	T	C	C	C	T	C	T	T	T
AX-89341466	C/T	1A	505	+	NA	NA	NA	NA	NA	NA	C	C	C	C	C	T	C	C	C	C	C	C	T	T	C	T	C	C	C	C	C	C	C	C	T	C	T	T	T	C	C	C	C	T	C	T	C	C	C
RAC875_c37545_289	G/A	1A	505	+	NA	NA	NA	NA	NA	NA	G	G	G	G	G	A	G	G	G	G	G	G	A	A	G	A	G	G	G	G	G	G	G	G	A	G	A	A	A	G	G	G	G	A	G	A	G	G	G
RAC875_c95548_156	T/C	1A	505	+	NA	NA	NA	NA	NA	NA	T	C	T	T	T	T	T	T	T	T	T	C	T	C	C	C	T	T	T	T	C	T	C	C	C	C	C	C	C	C	T	C	C	T	C	T	T	T	T
AX-95122579	C/G	1A	506	+	NA	NA	NA	NA	NA	NA	C	C	C	C	C	C	C	C	C	C	C	C	C	C	G	G	C	C	C	C	G	C	C	C	G	G	G	G	G	G	C	G	G	C	G	C	C	C	C
BS00064638_51	A/G	1A	506	+	NA	NA	NA	NA	NA	NA	A	N	A	A	A	G	A	A	A	A	G	A	G	G	A	G	G	A	G	G	A	G	G	G	G	A	G	G	G	G	A	A	G	G	A	G	A	A	A
Kukri_c29039_315	T/C	1A	506	+	NA	NA	NA	NA	NA	NA	T	T	T	T	T	C	T	T	T	T	T	T	C	C	T	C	T	T	T	T	T	T	T	T	C	T	C	C	C	T	T	T	T	C	T	C	T	T	T
RAC875_c4135_1028	C/T	1A	506	+	NA	NA	NA	NA	NA	NA	C	C	T	T	T	T	C	C	T	C	T	C	C	T	C	T	T	C	T	C	T	C	T	T	T	T	T	T	T	T	C	C	C	C	C	T	C	C	C
Ra_c21676_178	A/G	1A	506	+	NA	NA	NA	NA	NA	NA	A	A	G	G	G	G	A	A	G	A	G	A	A	G	A	G	G	A	G	A	G	A	G	G	G	G	G	G	G	G	A	A	A	A	A	G	A	A	A
AX-109358058	A/G	1A	507	+	NA	NA	NA	NA	NA	NA	A	A	A	A	A	G	A	A	A	A	G	A	A	A	G	G	G	A	G	G	A	G	G	G	A	A	A	A	A	G	A	A	G	A	G	A	A	A	A
AX-111026726	A/G	1A	507	+	NA	NA	NA	NA	NA	NA	A	A	A	A	A	G	A	A	A	A	A	A	A	A	A	G	A	A	A	A	A	G	G	G	A	A	A	A	A	G	A	A	A	A	G	A	A	A	A
AX-158569260	C/T	1A	507	+	NA	NA	NA	NA	NA	NA	C	C	C	C	C	C	C	C	C	C	T	C	C	C	T	C	T	C	T	T	C	C	C	C	C	C	C	C	C	C	C	C	T	C	C	C	C	C	C
AX-158569338	T/G	1A	507	+	NA	NA	NA	NA	NA	NA	T	T	T	T	T	G	T	T	T	T	T	T	T	T	T	G	T	T	T	T	T	G	G	G	T	T	T	T	T	G	T	T	T	T	G	T	T	T	T
Excalibur_c23155_327	T/C	1A	507	+	NA	NA	NA	NA	NA	NA	T	T	C	C	C	C	T	T	C	T	C	T	T	C	T	C	C	T	C	T	C	T	C	C	C	C	C	C	C	C	T	T	T	T	T	C	T	T	T
wsnp_BM140362A_Ta_2_2	T/C	1A	507	+	NA	NA	NA	NA	NA	NA	T	T	T	T	T	T	T	T	T	T	C	T	T	T	C	T	C	T	C	C	T	T	T	T	T	T	T	T	T	T	T	T	C	T	T	T	T	T	T
wsnp_Ku_c10292_17066821	T/C	1A	507	+	NA	NA	NA	NA	NA	NA	T	T	T	T	T	C	T	T	T	T	T	T	T	T	T	C	T	T	T	T	T	C	C	C	T	T	T	T	T	C	T	T	T	T	C	T	T	T	T
wsnp_Ku_c1642_3232242	T/C	1A	507	+	NA	NA	NA	NA	NA	NA	T	T	N	T	T	C	T	T	T	T	T	T	T	T	T	C	T	T	T	T	T	C	C	C	T	T	T	T	T	C	T	T	T	T	C	T	T	T	T
TA003063-0097	T/C	1A	508	+	NA	NA	NA	NA	NA	NA	T	T	T	T	T	C	T	T	T	T	C	T	T	T	C	C	C	T	C	C	T	C	C	C	T	T	T	T	T	C	T	T	C	T	C	C	T	T	T
AX-108829158	A/G	1A	509	+	NA	NA	NA	NA	NA	NA	A	A	A	A	A	A	A	A	A	A	G	A	A	A	A	A	G	A	G	G	A	A	A	A	A	A	A	A	A	G	A	A	G	A	A	A	A	A	A
AX-109320272	G/A	1A	509	+	NA	NA	NA	NA	NA	NA	G	G	G	G	G	A	G	G	G	G	G	A	G	G	A	A	G	G	G	G	G	A	A	A	G	G	G	G	G	G	G	G	G	G	A	A	G	G	G
AX-109891947	T/C	1A	509	+	NA	NA	NA	NA	NA	NA	T	T	T	T	T	T	T	T	T	T	C	T	T	T	T	T	C	T	C	C	C	T	T	T	T	C	T	T	T	C	T	C	C	T	T	T	T	T	T
AX-158537444	G/T	1A	509	+	NA	NA	NA	NA	NA	NA	G	G	G	G	G	T	G	G	G	G	T	T	G	G	G	T	T	G	T	T	G	T	T	T	G	G	G	G	G	T	G	G	T	G	T	G	G	G	G
AX-94519549	A/C	1A	509	+	NA	NA	NA	NA	NA	NA	A	A	A	A	A	C	A	A	A	A	C	C	A	A	C	C	C	A	C	C	A	C	C	C	A	A	A	A	A	C	A	A	C	A	C	C	A	A	A
AX-94527824	G/C	1A	509	+	NA	NA	NA	NA	NA	NA	G	G	G	G	G	G	G	G	G	G	C	G	G	G	G	G	C	G	C	C	G	G	G	G	G	G	G	G	G	C	G	G	C	G	G	G	G	G	G
AX-95194961	C/T	1A	509	+	NA	NA	NA	NA	NA	NA	C	C	C	C	C	T	C	C	C	C	C	T	C	C	C	T	C	C	C	C	C	T	T	T	C	C	C	C	C	C	C	C	C	C	T	C	C	C	C
CAP8_rep_c7343_88	T/C	1A	509	+	NA	NA	NA	NA	NA	NA	T	T	T	T	T	C	T	T	T	T	T	T	T	T	T	T	T	T	T	T	T	T	T	T	T	T	T	T	T	T	T	T	T	T	T	C	T	T	T
Kukri_c6051_640	C/T	1A	509	+	NA	NA	NA	NA	NA	NA	C	C	C	C	C	C	C	C	C	C	C	C	C	C	C	C	C	C	C	C	C	T	C	C	C	C	C	C	C	C	C	T	T	C	T	C	C	C	C
RAC875_c16391_426	A/G	1A	509	+	NA	NA	NA	NA	NA	NA	A	A	G	G	A	A	G	G	G	G	G	A	G	A	A	G	G	G	G	G	A	G	G	G	A	A	A	A	A	A	G	A	A	A	N	A	G	G	G
TG0045	A/G	1A	509	+	NA	NA	NA	NA	NA	NA	A	A	A	A	A	A	A	A	A	A	G	A	A	A	A	A	G	A	G	G	A	A	N	A	A	A	A	A	A	G	A	A	N	A	A	A	A	A	A
wsnp_CAP12_c1960_972031	G/A	1A	509	+	NA	NA	NA	NA	NA	NA	G	G	G	G	G	A	G	G	G	N	A	A	G	G	G	A	A	G	A	A	G	A	A	A	G	G	G	G	G	A	G	G	A	G	A	G	G	G	G
AX-111499300	T/C	1A	510	+	NA	NA	NA	NA	NA	NA	T	T	T	T	T	T	T	T	T	T	C	T	T	T	T	T	C	T	C	C	T	T	T	T	T	T	T	T	T	C	T	T	C	T	T	T	T	T	T
AX-109279209	C/A	1A	511	+	NA	NA	NA	NA	NA	NA	C	C	C	C	C	C	C	C	C	C	A	C	C	C	A	C	A	C	A	A	C	C	C	C	C	C	C	C	C	A	C	C	A	C	A	C	C	C	C
AX-110364500	T/C	1A	511	+	NA	NA	NA	NA	NA	NA	T	T	T	T	T	T	T	T	T	T	C	T	T	T	T	T	C	T	C	C	T	T	T	T	T	T	T	T	T	C	T	T	C	T	C	T	T	T	T
AX-110375940	C/T	1A	511	+	NA	NA	NA	NA	NA	NA	C	C	C	C	C	C	C	C	C	C	T	C	C	C	C	C	T	C	T	T	C	C	C	C	C	C	C	C	C	T	C	C	T	C	T	C	C	C	C
AX-94618537	C/G	1A	511	+	NA	NA	NA	NA	NA	NA	C	C	C	C	C	C	C	C	C	C	G	C	C	C	C	C	G	C	G	G	C	C	C	C	C	C	C	C	C	G	C	C	G	C	G	C	C	C	C
BS00077432_51	T/C	1A	511	+	NA	NA	NA	NA	NA	NA	T	T	T	T	T	T	T	T	T	T	C	T	T	T	T	T	C	T	C	C	T	T	N	T	T	T	T	T	T	T	T	T	C	T	C	T	T	T	T
GENE-0511_161	A/G	1A	511	+	NA	NA	NA	NA	NA	NA	A	A	A	A	A	A	A	A	A	A	A	A	A	A	A	A	A	A	A	A	A	G	A	A	A	A	A	A	A	A	A	G	G	A	G	A	A	A	A
BS00089563_51	A/C	1A	512	+	NA	NA	NA	NA	NA	NA	A	C	C	A	A	C	A	A	A	A	A	C	C	C	A	A	C	C	A	A	A	A	A	A	A	A	A	A	A	A	A	A	A	A	N	C	A	A	A
CAP11_c3464_68	T/C	1A	512	+	NA	NA	NA	NA	NA	NA	T	T	T	T	T	T	T	T	T	T	T	T	T	T	T	T	T	T	T	T	T	C	T	T	T	T	T	T	T	T	T	C	C	T	C	T	T	T	T
AX-108748722	G/A	1A	513	+	NA	NA	NA	NA	NA	NA	G	G	G	G	G	A	G	G	G	G	A	A	G	G	G	A	A	G	A	A	A	A	A	A	G	A	G	G	G	G	G	A	A	G	G	A	G	G	G
AX-108902594	T/C	1A	513	+	NA	NA	NA	NA	NA	NA	T	T	T	T	T	C	T	T	T	T	C	C	T	T	T	C	C	T	C	C	C	C	C	C	T	C	T	T	T	T	T	C	C	T	T	C	T	T	T
AX-158555342	T/C	1A	513	+	NA	NA	NA	NA	NA	NA	N	T	T	T	T	C	N	T	N	T	C	C	T	N	T	C	C	T	C	C	C	C	C	C	T	C	T	T	T	T	N	C	C	T	T	C	T	T	T
wsnp_Ex_c32590_41222878	T/C	1A	513	+	NA	NA	NA	NA	NA	NA	T	T	T	T	T	C	T	T	T	T	C	C	T	T	T	C	C	T	C	C	C	C	C	C	T	C	T	T	T	T	T	C	C	T	T	C	T	T	T
AX-109309948	G/T	1A	514	+	NA	NA	NA	NA	NA	NA	G	G	G	G	T	T	G	G	G	G	T	T	G	G	T	T	T	G	T	T	G	T	T	T	G	G	G	G	G	T	G	G	T	G	G	G	G	G	G
AX-158536690	A/G	1A	514	+	NA	NA	NA	NA	NA	NA	A	A	A	A	A	G	A	A	A	A	G	G	A	A	A	G	G	A	G	G	G	N	G	G	A	G	A	A	A	A	A	G	G	A	A	G	A	A	A
AX-89413000	C/T	1A	514	+	NA	NA	NA	NA	NA	NA	C	C	C	C	T	T	C	C	C	C	T	T	C	C	T	T	T	C	T	T	T	T	T	T	C	T	C	C	C	T	C	T	T	C	C	T	C	C	C
Jagger_c5280_407	T/C	1A	514	+	NA	NA	NA	NA	NA	NA	T	T	T	T	C	C	T	T	T	T	C	C	T	T	C	C	C	T	C	C	T	C	C	C	T	T	T	T	T	C	T	T	C	T	T	T	T	T	T
Ku_c10813_1122	T/C	1A	514	+	NA	NA	NA	NA	NA	NA	T	T	T	T	N	C	T	T	T	T	C	C	T	T	N	C	C	T	C	C	T	C	C	C	T	T	T	T	T	C	T	T	C	T	T	T	T	T	T
Ku_c1313_1673	T/C	1A	514	+	NA	NA	NA	NA	NA	NA	T	T	T	T	T	C	T	T	T	T	C	C	T	T	C	C	C	T	C	C	T	C	C	C	T	T	T	T	T	T	T	T	C	T	C	T	T	T	T
Kukri_c1313_1158	A/C	1A	514	+	NA	NA	NA	NA	NA	NA	A	A	A	A	A	C	A	A	A	A	C	C	A	A	C	A	C	A	C	C	A	C	C	C	A	A	A	A	A	A	A	A	C	A	A	A	A	A	A
Kukri_c54678_88	C/T	1A	514	+	NA	NA	NA	NA	NA	NA	C	C	C	C	C	T	C	C	C	C	T	T	C	C	C	T	T	C	T	T	T	T	T	T	C	T	C	C	C	C	C	T	T	C	C	T	C	C	C
RAC875_c32452_55	C/T	1A	514	+	NA	NA	NA	NA	NA	NA	C	C	C	C	C	C	C	C	C	C	C	C	C	C	C	C	C	C	C	C	C	C	C	C	C	C	C	C	C	T	C	C	C	C	C	C	C	C	C
Ra_c64515_242	C/A	1A	514	+	NA	NA	NA	NA	NA	NA	C	C	C	C	A	A	C	C	C	C	A	A	C	C	A	A	A	C	A	A	C	A	A	A	C	C	C	C	C	A	C	C	A	C	C	C	C	C	C
wsnp_Ex_c1997_3755945	C/A	1A	514	+	NA	NA	NA	NA	NA	NA	C	C	C	C	C	C	C	C	C	C	C	C	A	A	C	C	C	C	C	C	A	C	C	C	A	A	A	A	A	C	C	A	C	C	A	A	C	C	C
wsnp_Ex_c1997_3757415	A/G	1A	514	+	NA	NA	NA	NA	NA	NA	A	A	A	A	A	A	A	A	A	A	A	A	G	G	A	A	A	A	A	A	A	A	N	A	G	A	G	G	G	A	A	A	A	A	G	A	A	A	A
wsnp_Ex_c1997_3757721	C/T	1A	514	+	NA	NA	NA	NA	NA	NA	C	C	C	C	T	T	C	C	C	C	T	T	C	C	T	T	T	C	T	T	C	T	T	T	C	C	C	C	C	T	C	C	T	C	C	C	C	C	C
wsnp_JD_c6544_7697578	G/A	1A	514	+	NA	NA	NA	NA	NA	NA	G	G	G	G	A	A	G	G	G	G	A	A	G	G	A	A	A	G	A	A	G	A	A	A	G	G	G	G	G	A	G	G	A	G	G	G	G	G	G
Kukri_c49170_655	G/A	1A	515	+	NA	NA	NA	NA	NA	NA	G	G	G	G	G	G	G	G	G	G	G	G	G	G	G	G	G	G	G	G	A	G	G	G	G	A	G	G	G	G	G	A	G	G	G	A	G	G	G
RAC875_c55891_712	T/C	1A	515	+	NA	NA	NA	NA	NA	NA	T	C	C	T	T	C	T	T	T	T	T	T	C	T	T	T	C	C	T	T	T	T	T	T	T	T	T	C	C	C	T	T	T	T	N	T	T	T	T
AX-110480323	C/A	1A	516	+	NA	NA	NA	NA	NA	NA	C	C	C	C	A	A	C	C	C	C	C	A	C	C	A	C	C	C	C	C	C	C	C	C	C	C	C	C	C	C	C	C	C	C	C	C	C	C	C
AX-158539839	C/T	1A	516	+	NA	NA	NA	NA	NA	NA	T	T	T	T	C	C	T	T	T	T	T	C	C	C	C	C	T	T	T	T	C	C	C	C	C	C	C	C	C	C	T	C	C	T	T	C	T	T	T
AX-158560524	G/T	1A	516	+	NA	NA	NA	NA	NA	NA	G	G	G	G	G	G	G	G	G	G	G	G	T	T	G	T	G	G	G	G	G	T	T	T	T	G	T	T	T	T	G	G	T	G	G	G	G	G	G
AX-95159805	A/G	1A	516	+	NA	NA	NA	NA	NA	NA	A	A	A	A	G	G	A	A	A	A	A	G	A	A	G	A	A	A	A	A	A	A	A	A	A	A	A	A	A	A	A	A	A	A	A	A	A	A	A
BS00022158_51	C/T	1A	516	+	NA	NA	NA	NA	NA	NA	C	C	C	C	C	C	C	C	C	C	C	C	T	T	T	T	C	C	C	C	T	T	T	T	T	T	T	T	T	T	C	T	T	C	C	T	C	C	C
Excalibur_c44668_382	G/A	1A	516	+	NA	NA	NA	NA	NA	NA	G	G	G	G	G	G	G	G	G	G	G	G	G	G	G	G	G	G	G	G	A	G	G	G	G	A	G	G	G	G	G	A	G	G	G	A	G	G	G
Kukri_c12984_465	C/T	1A	516	+	NA	NA	NA	NA	NA	NA	C	C	C	C	C	C	C	C	C	C	C	C	C	C	C	C	C	C	C	C	T	C	C	C	C	T	C	C	C	C	C	T	C	C	C	T	C	C	C
RAC875_c80876_67	T/G	1A	516	+	NA	NA	NA	NA	NA	NA	T	T	T	T	T	T	T	T	T	T	T	T	T	T	T	T	T	T	T	T	G	T	T	T	T	G	T	T	T	T	T	G	T	T	T	G	T	T	T
wsnp_Ku_c23012_32893918	A/G	1A	516	+	NA	NA	NA	NA	NA	NA	A	A	A	A	A	A	A	A	A	A	A	A	G	G	A	G	A	A	A	A	A	G	G	G	G	A	G	G	G	G	A	A	G	A	A	A	A	A	A
AX-109851721	T/G	1A	517	+	NA	NA	NA	NA	NA	NA	T	T	T	T	G	G	T	T	T	T	G	G	T	T	T	T	G	T	G	G	T	T	T	T	T	T	T	T	T	T	T	T	T	T	G	T	T	T	T
AX-110360729	G/A	1A	517	+	NA	NA	NA	NA	NA	NA	G	G	G	G	A	A	G	G	G	G	A	A	G	G	G	G	A	G	A	A	G	G	G	G	G	G	G	G	G	G	G	G	G	G	A	G	G	G	G
AX-158536788	A/G	1A	517	+	NA	NA	NA	NA	NA	NA	A	A	A	A	A	A	A	A	A	A	A	A	A	A	A	A	A	A	A	A	A	A	A	A	A	A	A	A	A	A	A	A	A	A	A	A	A	A	A
AX-158536790	C/T	1A	517	+	NA	NA	NA	NA	NA	NA	C	C	C	C	T	T	C	C	C	C	C	T	C	C	C	C	C	C	C	C	C	C	C	C	C	C	C	C	C	C	C	C	C	C	C	C	C	C	C
AX-158560553	T/C	1A	517	+	NA	NA	NA	NA	NA	NA	T	T	T	T	C	C	T	T	T	T	C	C	T	T	C	T	C	T	T	C	C	T	T	T	T	C	T	T	T	C	T	C	T	T	C	T	T	T	T
AX-89430092	G/A	1A	517	+	NA	NA	NA	NA	NA	NA	G	G	N	G	A	A	G	G	G	G	A	A	G	G	G	N	A	G	G	A	A	G	G	G	G	A	G	G	G	A	G	A	G	G	A	G	G	G	G
AX-94661184	T/C	1A	517	+	NA	NA	NA	NA	NA	NA	T	T	T	T	T	T	T	T	T	T	T	T	T	T	T	T	T	T	T	T	T	T	T	T	T	T	T	T	T	T	T	T	T	T	T	T	T	T	T
AX-94668573	T/C	1A	517	+	NA	NA	NA	NA	NA	NA	T	T	T	T	T	T	T	T	T	T	T	T	T	T	T	C	T	T	T	T	T	C	C	C	T	T	T	T	T	T	T	T	C	T	T	T	T	T	T
AX-94950884	G/A	1A	517	+	NA	NA	NA	NA	NA	NA	G	G	G	G	G	A	G	G	G	G	G	G	G	G	G	G	G	G	G	G	G	G	G	G	G	G	G	G	G	G	G	G	G	G	G	G	G	G	G
AX-95239187	G/A	1A	517	+	NA	NA	NA	NA	NA	NA	G	G	G	G	A	A	G	G	G	G	G	A	G	G	G	A	G	G	G	G	G	A	A	A	G	G	G	G	G	A	G	G	A	G	G	G	G	G	G
AX-95630766	C/T	1A	517	+	NA	NA	NA	NA	NA	NA	C	C	C	C	T	T	C	C	C	C	T	T	C	C	C	C	T	C	C	T	T	C	C	C	C	T	C	C	C	C	C	T	C	C	T	C	C	C	C
BS00022788_51	A/C	1A	517	+	NA	NA	NA	NA	NA	NA	A	A	A	A	C	C	A	A	A	A	C	C	A	A	A	A	C	A	C	C	A	A	A	A	A	A	A	A	A	A	A	A	A	A	C	A	A	A	A
Excalibur_c10496_651	C/A	1A	517	+	NA	NA	NA	NA	NA	NA	C	C	A	C	C	A	C	C	C	C	C	C	C	C	A	A	C	C	C	C	A	C	C	C	A	A	A	A	A	A	C	A	C	C	C	C	C	C	C
Excalibur_c1845_4911	C/T	1A	517	+	NA	NA	NA	NA	NA	NA	C	C	C	C	T	T	C	C	C	C	T	T	C	C	C	C	T	C	C	T	T	C	C	C	C	T	C	C	C	C	C	T	C	C	T	C	C	C	C
Kukri_rep_c103469_126	A/G	1A	517	+	NA	NA	NA	NA	NA	NA	A	A	A	A	A	A	A	A	A	A	A	A	A	A	A	A	A	A	A	A	A	A	A	A	A	A	A	A	A	G	A	A	A	A	A	A	A	A	A
RAC875_c12993_201	A/G	1A	517	+	NA	NA	NA	NA	NA	NA	A	A	A	A	G	G	A	A	A	A	G	G	A	A	A	A	G	A	A	G	G	A	A	A	A	G	A	A	A	A	A	G	A	A	G	A	A	A	A
RAC875_c45115_509	G/A	1A	517	+	NA	NA	NA	NA	NA	NA	G	G	G	G	A	A	G	G	G	G	A	A	G	G	G	G	A	G	G	A	A	G	G	G	G	A	G	G	G	G	G	A	G	G	A	G	G	G	G
TA002402-1350	T/C	1A	517	+	NA	NA	NA	NA	NA	NA	T	T	T	T	T	T	T	T	T	T	T	T	T	T	T	C	T	T	T	T	T	C	C	C	T	T	T	T	T	C	T	T	C	T	T	T	T	T	T
RAC875_c46460_1128	G/A	1A	518	+	NA	NA	NA	NA	NA	NA	G	G	G	G	G	G	G	G	G	G	G	G	G	G	G	G	G	G	G	G	G	G	G	G	G	G	G	G	G	A	G	G	G	G	G	G	G	G	G
Excalibur_c23473_451	C/T	1A	519	+	NA	NA	NA	NA	NA	NA	C	C	C	C	C	C	C	C	C	C	C	C	C	C	C	C	C	C	C	C	C	C	C	C	C	C	C	C	C	C	C	C	T	C	C	C	C	C	C
IAAV2757	G/T	1A	519	+	NA	NA	NA	NA	NA	NA	G	G	G	G	G	G	G	G	G	G	G	G	G	G	T	G	G	G	G	G	T	G	G	G	T	T	T	G	T	G	G	T	G	G	G	G	G	G	G
wsnp_Ex_c9722_16062937	G/A	1A	519	+	NA	NA	NA	NA	NA	NA	G	G	G	G	A	A	G	G	G	G	G	A	A	G	G	G	G	G	G	G	G	A	A	A	G	G	G	G	G	G	G	G	G	G	G	G	G	G	G
AX-109865037	A/G	1A	520	+	NA	NA	NA	NA	NA	NA	A	A	A	A	G	G	A	A	A	A	G	G	G	G	A	A	A	A	A	G	G	G	G	G	G	G	G	G	G	G	A	G	A	A	A	G	A	A	A
AX-158569071	A/G	1A	520	+	NA	NA	NA	NA	NA	NA	A	A	A	A	G	G	A	A	A	A	G	G	G	G	A	A	G	A	A	G	G	G	G	G	G	G	G	G	G	G	A	G	A	A	A	G	G	A	A
IAAV2694	C/A	1A	520	+	NA	NA	NA	NA	NA	NA	C	C	C	C	C	C	C	C	C	C	C	C	C	C	C	C	C	C	C	C	A	A	A	A	A	A	A	A	A	C	C	A	C	C	C	A	C	C	C
Kukri_c18017_1696	G/A	1A	520	+	NA	NA	NA	NA	NA	NA	G	G	G	G	A	A	G	G	G	G	A	A	A	A	G	G	G	G	G	A	G	A	A	A	A	G	A	A	A	A	G	G	G	G	G	A	G	G	G
Ra_c11906_1441	G/A	1A	520	+	NA	NA	NA	NA	NA	NA	G	G	G	G	G	G	G	G	G	G	G	G	G	G	G	G	G	G	G	G	G	G	G	G	G	G	G	G	G	A	G	G	G	G	G	G	G	G	G
BobWhite_c12977_65	A/C	1A	521	+	NA	NA	NA	NA	NA	NA	A	A	A	A	A	A	A	A	A	A	N	A	A	C	A	A	A	A	A	C	C	A	A	A	A	C	A	A	A	A	A	C	A	A	A	A	A	A	A
BobWhite_c14158_112	C/A	1A	521	+	NA	NA	NA	NA	NA	NA	C	C	C	C	A	A	C	C	C	C	A	A	C	C	A	C	C	C	C	A	C	C	C	C	C	C	C	C	C	C	C	C	C	C	A	A	C	C	C
Excalibur_c49946_169	C/T	1A	521	+	NA	NA	NA	NA	NA	NA	C	C	C	C	T	T	C	C	C	C	T	T	C	C	C	C	C	C	C	T	C	C	C	C	C	C	C	C	C	C	C	C	C	C	T	T	C	C	C
GENE-0487_795	G/A	1A	521	+	NA	NA	NA	NA	NA	NA	G	G	G	N	N	N	G	G	G	N	A	G	G	G	A	A	G	G	A	G	A	A	A	A	A	A	A	N	A	N	G	A	A	G	A	A	G	G	G
AX-109333061	T/C	1A	522	+	NA	NA	NA	NA	NA	NA	T	T	T	T	C	C	T	T	T	T	C	C	T	T	T	T	T	N	T	C	T	C	C	C	T	T	T	T	T	T	T	T	C	T	C	T	C	T	T
AX-158568558	G/A	1A	522	+	NA	NA	NA	NA	NA	NA	G	G	G	G	A	A	G	G	G	G	A	A	G	G	A	G	G	G	G	A	G	G	G	G	G	G	G	G	G	G	G	G	G	G	A	G	G	G	G
AX-158569223	T/C	1A	522	+	NA	NA	NA	NA	NA	NA	T	T	T	T	C	C	T	T	T	T	C	C	T	T	T	T	T	T	T	C	T	C	C	C	T	T	T	T	T	T	T	T	C	T	C	T	C	T	T
tplb0036b21_694	T/G	1A	522	+	NA	NA	NA	NA	NA	NA	T	T	T	T	T	T	T	T	T	T	T	T	T	T	T	T	T	T	T	T	T	T	T	T	T	T	T	T	T	G	T	T	T	T	T	T	T	T	T
BS00039378_51	C/T	1A	523	+	NA	NA	NA	NA	NA	NA	C	C	C	C	T	T	C	C	C	C	T	T	C	C	C	C	C	C	C	T	C	T	T	T	C	C	C	C	C	C	C	C	T	C	T	C	T	C	C
wsnp_Ex_c3145_5812670	C/T	1A	523	+	NA	NA	NA	NA	NA	NA	C	C	C	C	C	C	C	C	C	C	C	C	C	C	C	C	C	C	C	C	T	C	C	C	C	T	C	C	C	C	C	T	C	C	C	C	C	C	C
AX-158605194	T/C	1A	527	+	NA	NA	NA	NA	NA	NA	T	T	T	T	C	C	T	T	T	T	C	C	T	T	T	T	T	T	T	C	C	T	T	T	T	C	T	T	T	T	T	C	C	T	C	T	C	T	T
CAP12_c3602_91	A/G	1A	527	+	NA	NA	NA	NA	NA	NA	A	A	A	A	G	G	A	A	A	A	G	G	A	A	A	A	A	A	A	G	A	A	A	A	A	A	A	A	A	A	A	A	G	A	G	A	G	A	A
RAC875_c50811_655	C/A	1A	527	+	NA	NA	NA	NA	NA	NA	C	C	C	C	C	C	C	C	C	C	C	C	C	C	C	C	C	C	C	C	C	C	C	C	C	C	C	C	C	A	C	C	C	C	C	C	C	C	C
AX-94584593	A/C	1A	528	+	NA	NA	NA	NA	NA	NA	A	A	A	A	C	C	A	A	A	A	C	C	A	A	A	A	A	A	A	C	A	A	A	A	A	A	A	A	A	A	A	A	C	A	C	A	C	A	A
BobWhite_c14141_197	A/G	1A	528	+	NA	NA	NA	NA	NA	NA	A	A	A	A	A	A	A	A	A	A	A	A	A	A	A	A	A	A	A	A	A	A	G	G	A	A	A	A	A	A	A	A	A	A	N	A	A	A	A
wsnp_Ku_c5210_9289260	T/C	1A	528	+	NA	NA	NA	NA	NA	NA	T	T	T	T	C	C	T	T	T	T	C	C	T	T	T	T	T	T	T	C	T	C	C	C	T	T	T	T	T	T	T	T	C	T	C	T	C	T	T
wsnp_Ku_c17322_26392311	T/C	1A	529	+	NA	NA	NA	NA	NA	NA	T	T	T	T	C	C	T	T	T	T	C	C	T	T	T	T	T	T	T	C	T	C	C	C	T	T	T	T	T	T	T	T	C	T	C	T	C	T	T
BS00009808_51	C/T	1A	530	+	NA	NA	NA	NA	NA	NA	C	C	C	C	C	C	C	C	C	C	C	C	C	C	C	C	C	C	C	C	T	T	T	T	C	C	C	C	C	C	C	T	T	C	C	C	C	C	C
BS00034278_51	T/G	1A	530	+	NA	NA	NA	NA	NA	NA	T	T	T	T	T	T	T	T	T	T	T	T	T	T	T	T	T	T	T	T	G	G	G	G	T	T	T	T	T	T	T	G	G	T	T	T	T	T	T
BS00062876_51	C/T	1A	530	+	NA	NA	NA	NA	NA	NA	C	C	C	C	C	C	C	C	C	C	C	C	C	C	C	C	C	C	C	C	T	T	T	T	C	C	C	C	C	C	C	T	T	C	C	C	C	C	C
CAP7_c1891_230	A/C	1A	530	+	NA	NA	NA	NA	NA	NA	A	A	A	A	A	A	A	A	A	A	A	A	A	A	A	A	A	A	A	A	C	C	C	C	A	A	A	A	A	A	A	C	C	A	A	A	A	A	A
Excalibur_c64439_87	G/A	1A	530	+	NA	NA	NA	NA	NA	NA	G	G	G	A	G	G	G	G	G	G	A	G	G	N	G	G	A	G	A	G	G	A	G	G	G	G	G	A	G	A	G	G	G	G	G	G	G	G	G
Kukri_c20486_255	G/A	1A	530	+	NA	NA	NA	NA	NA	NA	G	G	A	A	G	A	G	G	G	G	A	G	G	G	G	G	G	G	A	G	G	A	G	G	G	G	G	A	G	A	G	G	G	G	G	G	G	G	G
Kukri_c67383_102	T/C	1A	530	+	NA	NA	NA	NA	NA	NA	T	T	T	T	T	T	T	T	T	T	T	T	T	T	T	T	T	T	T	T	C	C	C	C	T	T	T	T	T	T	T	C	C	T	T	T	T	T	T
RAC875_c8482_160	A/G	1A	530	+	NA	NA	NA	NA	NA	NA	A	A	A	A	A	A	A	A	A	A	A	A	A	A	A	A	A	A	A	A	G	G	G	G	A	A	A	A	A	A	A	G	G	A	A	A	A	A	A
wsnp_Ex_c43228_49605281	A/G	1A	530	+	NA	NA	NA	NA	NA	NA	A	A	A	A	A	A	A	A	A	A	A	A	A	A	A	A	A	A	A	A	G	G	G	G	A	A	A	A	A	A	A	G	G	A	A	A	A	A	A
wsnp_Ex_rep_c68085_66839109	A/G	1A	530	+	NA	NA	NA	NA	NA	NA	A	A	A	A	A	A	A	A	A	A	A	A	A	A	A	A	A	A	A	A	G	G	G	G	A	A	A	A	A	A	A	G	G	A	A	A	A	A	A
wsnp_Ra_c11594_18777085	T/C	1A	530	+	NA	NA	NA	NA	NA	NA	T	T	T	T	T	T	T	T	T	T	T	T	T	T	T	T	T	T	T	T	C	C	C	C	T	T	T	T	T	N	T	C	C	T	T	T	T	T	T
AX-94488258	C/T	1A	531	+	NA	NA	NA	NA	NA	NA	C	C	C	C	T	T	C	C	C	C	C	C	C	C	C	C	C	C	C	C	T	T	T	T	T	T	T	T	T	T	C	T	T	C	T	C	C	C	C
AX-109384956	A/C	1A	532	+	NA	NA	NA	NA	NA	NA	A	A	A	A	A	A	A	A	A	A	C	C	A	A	C	C	A	A	A	C	A	C	C	C	C	A	C	C	C	C	A	A	A	A	C	C	C	A	A
AX-109936176	A/G	1A	532	+	NA	NA	NA	NA	NA	NA	A	A	A	A	A	A	A	A	A	A	G	G	A	A	G	G	A	A	A	G	A	G	G	G	A	A	A	A	A	A	A	A	A	A	A	G	G	A	A
AX-158602974	G/T	1A	532	+	NA	NA	NA	NA	NA	NA	G	G	T	G	G	G	G	G	G	G	G	G	G	G	G	G	G	G	G	G	G	G	G	G	G	G	G	G	G	N	G	G	G	G	G	G	G	G	G
AX-89503471	C/T	1A	532	+	NA	NA	NA	NA	NA	NA	C	C	C	C	C	C	C	C	C	C	T	T	C	C	T	T	C	C	C	T	C	T	T	T	T	C	T	T	T	T	C	C	C	C	C	T	T	C	C
AX-94919955	T/C	1A	532	+	NA	NA	NA	NA	NA	NA	T	T	T	T	T	T	T	T	T	T	C	T	T	T	T	T	T	T	T	C	C	C	C	C	T	C	T	T	T	C	T	C	C	T	C	T	T	T	T
GENE-0527_92	A/G	1A	532	+	NA	NA	NA	NA	NA	NA	A	A	A	A	A	A	A	A	A	A	A	A	A	A	A	A	A	A	A	A	G	G	G	G	A	A	A	A	A	A	A	G	A	A	G	A	A	A	A
TA005251-0278	T/C	1A	532	+	NA	NA	NA	NA	NA	NA	T	T	T	T	T	T	T	T	T	T	T	T	C	T	C	T	C	C	T	T	T	T	T	T	C	C	C	C	C	C	T	C	T	T	N	T	T	T	T
wsnp_Ex_c4685_8377545	G/A	1A	532	+	NA	NA	NA	NA	NA	NA	G	G	G	G	A	A	G	G	G	G	G	G	G	G	G	G	G	G	G	G	A	G	G	G	G	A	G	G	G	G	G	A	A	G	G	G	G	G	G
wsnp_Ex_c5060_8985678	T/G	1A	532	+	NA	NA	NA	NA	NA	NA	T	T	T	T	G	G	T	T	T	T	G	G	T	T	G	G	T	T	T	G	T	G	G	G	G	T	G	G	G	G	T	T	T	T	G	G	G	T	T
AX-158556604	T/C	1A	533	+	NA	NA	NA	NA	NA	NA	T	T	T	T	T	C	T	T	T	T	C	T	T	T	C	C	T	T	T	C	C	C	C	C	C	T	C	C	C	C	T	C	C	T	T	T	T	T	T
AX-158595435	C/A	1A	533	+	NA	NA	NA	NA	NA	NA	C	C	C	C	C	C	C	C	C	C	C	A	C	C	C	A	C	C	C	C	A	C	C	C	C	C	A	C	A	A	C	A	A	C	C	C	C	C	C
AX-94440483	A/T	1A	533	+	NA	NA	NA	NA	NA	NA	A	A	A	A	A	A	A	A	A	A	A	T	A	A	T	T	A	A	A	A	T	A	A	A	A	A	T	A	T	A	A	T	T	A	A	A	A	A	A
AX-94681397	G/C	1A	533	+	NA	NA	NA	NA	NA	NA	G	G	G	G	G	G	G	G	G	G	G	C	G	N	G	C	G	G	G	G	C	G	G	G	G	C	C	G	C	C	G	C	C	G	G	G	G	G	G
AX-95151567	G/A	1A	533	+	NA	NA	NA	NA	NA	NA	G	G	G	G	G	G	G	G	G	G	G	A	G	G	G	A	G	G	G	G	A	G	G	G	G	A	A	G	A	G	G	A	A	G	G	G	G	G	G
AX-95629171	T/G	1A	533	+	NA	NA	NA	NA	NA	NA	T	T	T	T	T	G	T	T	T	T	G	G	T	T	T	G	T	T	T	G	G	T	T	T	T	G	G	T	G	G	T	G	G	T	G	T	T	T	T
BS00093390_51	C/T	1A	533	+	NA	NA	NA	NA	NA	NA	C	C	C	C	T	C	C	C	C	T	T	C	C	C	C	T	C	C	T	T	T	T	C	C	C	C	C	C	C	C	C	T	T	C	T	C	C	C	C
BobWhite_c26122_129	T/C	1A	533	+	NA	NA	NA	NA	NA	NA	T	T	T	T	T	T	T	T	T	T	T	C	T	T	T	C	T	T	T	T	C	T	T	T	T	C	C	T	C	N	T	C	C	T	T	T	T	T	T
Ku_c8310_865	G/T	1A	533	+	NA	NA	NA	NA	NA	NA	G	G	G	G	G	G	G	G	G	G	G	G	T	G	G	G	T	T	G	G	G	G	G	G	G	G	G	G	G	G	G	G	G	G	G	G	G	G	G
RAC875_c32848_578	T/C	1A	533	+	NA	NA	NA	NA	NA	NA	T	T	T	T	T	T	T	T	T	T	T	T	C	T	T	T	C	C	T	T	T	T	T	T	T	T	T	C	T	C	T	T	T	T	T	T	T	T	T
wsnp_Ex_c6563_11378915	A/C	1A	533	+	NA	NA	NA	NA	NA	NA	A	A	A	A	A	C	A	A	A	A	C	C	A	A	A	C	A	A	A	C	C	A	A	A	A	C	C	A	C	C	A	C	C	A	C	A	A	A	A
wsnp_Ku_c33917_43336069	T/C	1A	533	+	NA	NA	NA	NA	NA	NA	T	T	T	T	T	T	T	T	T	T	T	C	T	T	T	C	T	T	T	T	C	T	N	T	T	T	C	T	C	N	T	C	C	T	T	T	T	T	T
AX-110515143	A/G	1A	534	+	NA	NA	NA	NA	NA	NA	A	A	A	A	G	A	A	A	A	A	A	A	A	A	A	A	A	A	A	A	A	A	A	A	A	A	A	A	A	N	G	A	A	A	A	A	A	A	A
AX-158539767	G/T	1A	534	+	NA	NA	NA	NA	NA	NA	G	G	G	G	T	G	G	G	G	G	G	G	G	G	G	G	T	G	G	G	G	T	T	T	T	G	G	T	G	G	T	G	G	G	G	T	G	G	G
AX-158539768	T/C	1A	534	+	NA	NA	NA	NA	NA	NA	T	T	T	T	C	T	T	T	T	T	T	T	T	T	T	T	C	T	T	T	T	C	C	C	C	T	T	C	T	N	C	T	T	T	T	C	T	T	T
AX-94502624	C/T	1A	534	+	NA	NA	NA	NA	NA	NA	C	C	C	C	C	C	C	C	C	C	C	C	C	C	C	C	T	C	C	C	C	C	C	C	C	C	C	T	C	C	C	C	C	C	C	T	C	C	C
AX-95198133	G/A	1A	534	+	NA	NA	NA	NA	NA	NA	G	G	G	G	G	G	G	G	G	G	G	G	G	G	G	G	G	G	G	G	G	G	G	G	G	G	G	G	G	G	G	G	G	G	G	G	G	G	G
AX-95218032	G/A	1A	534	+	NA	NA	NA	NA	NA	NA	G	G	G	G	A	A	A	G	G	G	A	A	G	G	A	G	G	G	G	A	A	G	G	G	G	A	A	G	A	A	G	A	A	G	A	G	G	G	G
BS00012042_51	C/T	1A	534	+	NA	NA	NA	NA	NA	NA	C	C	C	C	T	T	T	C	C	C	T	T	C	C	T	C	C	C	C	T	T	C	C	C	C	T	T	C	T	T	C	T	T	C	T	C	C	C	C
Excalibur_c1066_303	T/C	1A	534	+	NA	NA	NA	NA	NA	NA	T	T	T	T	C	T	T	T	T	T	T	T	T	T	T	T	T	T	T	T	T	T	T	T	T	T	T	T	T	C	C	T	T	T	T	T	T	T	T
Kukri_c45512_193	C/T	1A	534	+	NA	NA	NA	NA	NA	NA	C	C	C	C	T	C	C	C	C	C	C	C	C	C	C	C	T	C	C	C	C	T	T	T	T	C	C	T	C	N	T	C	C	C	C	T	C	C	C
RAC875_c15975_1208	G/A	1A	534	+	NA	NA	NA	NA	NA	NA	G	G	G	G	A	G	G	G	G	G	G	G	G	G	G	G	A	G	G	G	G	A	N	A	A	G	G	A	G	A	A	G	G	G	G	A	G	G	G
wsnp_CAP7_c3472_1623955	G/A	1A	534	+	NA	NA	NA	NA	NA	NA	G	G	G	G	G	G	G	G	G	G	G	G	G	G	G	G	A	G	G	G	G	A	A	A	A	G	G	A	G	G	G	G	G	G	G	A	G	G	G
AX-111459937	T/C	1A	535	+	NA	NA	NA	NA	NA	NA	T	T	T	T	C	C	C	T	T	C	T	C	T	T	C	T	T	C	C	T	C	T	T	T	T	T	T	T	T	C	C	C	C	T	C	T	T	T	T
AX-158539764	G/A	1A	535	+	NA	NA	NA	NA	NA	NA	G	G	G	G	A	A	A	G	G	G	A	A	G	G	A	G	G	G	G	A	A	G	G	G	G	G	G	G	G	G	G	A	A	G	A	G	G	G	G
AX-158568864	A/G	1A	535	+	NA	NA	NA	NA	NA	NA	A	A	A	A	N	G	G	A	A	A	A	G	A	A	N	A	A	A	A	A	G	A	A	A	A	A	A	A	A	G	G	G	G	A	G	A	A	A	A
AX-158568880	G/A	1A	535	+	NA	NA	NA	NA	NA	NA	G	G	G	G	G	G	G	G	G	G	G	G	G	G	G	G	G	G	G	G	G	G	G	G	G	G	G	G	G	G	G	G	G	G	G	G	G	G	G
AX-158569055	T/C	1A	535	+	NA	NA	NA	NA	NA	NA	T	T	T	T	C	C	C	T	T	T	C	C	T	T	C	T	T	T	T	C	C	C	C	C	C	C	C	T	C	N	C	C	C	T	C	T	T	T	T
AX-95159844	T/C	1A	535	+	NA	NA	NA	NA	NA	NA	T	T	T	T	C	C	C	T	T	T	C	C	T	T	C	T	T	T	T	C	C	T	T	T	T	T	T	T	T	T	T	C	C	T	C	T	T	T	T
BS00022396_51	T/C	1A	535	+	NA	NA	NA	NA	NA	NA	T	T	T	T	T	T	T	T	T	T	T	T	T	T	T	T	C	T	T	T	T	T	T	T	C	C	N	C	C	T	T	T	T	T	T	C	T	T	T
BS00110130_51	A/G	1A	535	+	NA	NA	NA	NA	NA	NA	A	A	A	A	A	A	A	A	A	A	A	A	A	A	A	A	G	A	A	A	A	A	A	A	A	A	A	G	A	A	A	A	A	A	A	G	A	A	A
Excalibur_c45861_189	T/C	1A	535	+	NA	NA	NA	NA	NA	NA	T	T	T	T	C	C	C	T	T	T	T	C	T	T	C	T	C	T	T	T	C	T	N	T	T	T	T	C	T	C	C	C	C	T	C	C	T	T	T
IACX5778	A/G	1A	535	+	NA	NA	NA	NA	NA	NA	A	A	A	A	G	A	A	A	G	A	A	A	A	A	A	A	A	A	A	A	A	A	N	A	A	A	A	A	A	A	G	A	A	G	A	A	A	A	A
Kukri_c49463_154	C/T	1A	535	+	NA	NA	NA	NA	NA	NA	C	C	C	C	C	C	C	C	C	C	C	C	C	C	C	C	C	C	C	C	C	T	T	T	T	T	T	C	T	C	C	C	C	C	C	C	C	C	C
RAC875_c25814_361	G/A	1A	535	+	NA	NA	NA	NA	NA	NA	A	A	A	A	G	G	G	A	A	G	G	G	A	A	G	G	G	G	G	G	G	G	G	G	G	G	G	G	G	G	G	G	G	A	G	G	A	A	A
wsnp_BG606986A_Ta_2_1	C/A	1A	535	+	NA	NA	NA	NA	NA	NA	C	C	C	C	C	C	C	C	C	C	C	C	C	C	C	C	A	C	C	C	C	C	C	C	A	A	A	A	A	C	C	C	C	C	C	A	C	C	C
BS00109991_51	T/C	1A	536	+	NA	NA	NA	NA	NA	NA	T	T	T	T	C	C	C	T	T	C	T	C	T	T	C	T	T	C	C	T	C	T	T	T	T	T	C	T	T	T	C	C	C	T	C	T	T	T	T
BS00110627_51	G/T	1A	536	+	NA	NA	NA	NA	NA	NA	G	G	G	G	T	T	T	G	G	T	G	T	G	G	T	G	G	T	T	G	T	G	G	G	G	G	T	G	G	G	T	T	T	G	T	G	G	G	G
AX-108832686	C/A	1A	537	+	NA	NA	NA	NA	NA	NA	C	C	C	C	A	A	A	C	C	A	A	A	C	C	A	C	C	A	A	A	A	A	A	A	C	C	A	C	C	A	A	A	A	C	A	C	C	C	C
AX-158537485	T/C	1A	537	+	NA	NA	NA	NA	NA	NA	T	T	T	T	T	T	T	T	T	T	T	T	T	T	T	T	T	T	T	T	T	T	N	T	T	T	T	T	T	T	T	T	T	T	T	T	T	T	T
AX-158556627	C/T	1A	537	+	NA	NA	NA	NA	NA	NA	C	C	C	C	C	C	C	C	C	C	C	C	C	C	T	C	C	C	C	C	C	C	T	T	C	T	C	C	T	C	C	C	C	C	C	C	C	C	C
AX-158556632	G/A	1A	537	+	NA	NA	NA	NA	NA	NA	G	G	G	G	G	G	G	G	G	G	G	G	G	G	A	G	G	G	G	G	G	A	A	A	G	G	G	G	G	A	G	G	G	G	G	G	G	G	G
AX-158560411	T/C	1A	537	+	NA	NA	NA	NA	NA	NA	T	T	T	T	T	T	T	T	T	T	T	T	T	T	T	T	T	T	T	T	T	T	T	T	T	T	T	T	T	T	T	T	T	T	T	T	T	T	T
AX-95146857	G/A	1A	537	+	NA	NA	NA	NA	NA	NA	G	G	G	G	G	G	G	G	G	G	G	G	G	G	G	G	G	G	G	G	G	G	G	G	G	G	G	G	G	G	G	G	G	G	G	G	G	G	G
BS00073413_51	G/T	1A	537	+	NA	NA	NA	NA	NA	NA	G	G	G	G	G	G	G	G	G	G	G	G	G	G	G	G	G	G	G	G	G	T	T	T	G	G	G	G	G	G	G	G	G	G	G	G	G	G	G
Excalibur_c47013_1503	G/T	1A	537	+	NA	NA	NA	NA	NA	NA	G	G	G	G	G	G	G	G	G	G	G	G	G	G	T	G	G	G	G	G	G	T	T	T	G	G	G	G	G	T	G	G	G	G	G	G	G	G	G
GENE-0262_431	G/A	1A	537	+	NA	NA	NA	NA	NA	NA	G	G	G	G	A	A	A	G	G	A	G	A	G	G	A	G	G	A	A	G	A	G	G	G	G	G	A	G	G	G	A	A	A	G	A	G	G	G	G
RAC875_c39401_502	C/T	1A	537	+	NA	NA	NA	NA	NA	NA	C	C	C	T	N	N	C	C	C	N	C	C	C	C	C	T	T	C	C	C	C	N	C	C	C	C	N	C	C	C	C	C	C	C	N	C	C	C	C
RAC875_c56690_320	T/C	1A	537	+	NA	NA	NA	NA	NA	NA	T	T	T	T	T	T	T	T	T	T	T	T	T	T	T	T	T	T	T	T	T	T	C	C	T	T	T	T	T	T	T	T	T	T	T	T	T	T	T
GENE-0069_468	A/G	1A	538	+	NA	NA	NA	NA	NA	NA	A	A	A	A	A	A	A	A	A	A	A	A	A	A	A	A	A	A	A	A	A	G	G	G	A	A	A	A	A	A	A	A	A	A	A	A	A	A	A
RAC875_c23168_480	C/T	1A	538	+	NA	NA	NA	NA	NA	NA	C	C	C	C	C	C	C	C	C	C	C	C	C	C	C	C	C	C	C	C	C	T	T	T	C	C	C	C	C	C	C	C	C	C	C	C	C	C	C
AX-111654095	C/T	1A	540	+	NA	NA	NA	NA	NA	NA	C	C	C	C	C	C	C	C	C	C	C	C	C	C	C	C	C	C	C	C	C	T	T	T	C	C	C	C	C	C	C	C	C	C	C	C	C	C	C
AX-158536810	T/C	1A	540	+	NA	NA	NA	NA	NA	NA	T	T	T	T	T	T	T	T	T	C	T	T	T	T	N	C	T	C	C	T	T	T	T	T	T	T	T	C	T	C	T	T	T	T	T	T	T	T	T
AX-158537481	T/G	1A	540	+	NA	NA	NA	NA	NA	NA	T	T	T	T	T	T	T	T	T	G	T	T	T	T	T	G	T	G	G	T	T	T	T	T	T	T	T	G	G	G	T	T	T	T	T	T	T	T	T
AX-158539843	T/C	1A	540	+	NA	NA	NA	NA	NA	NA	T	T	T	T	C	C	T	T	T	T	C	C	T	T	T	C	C	T	T	C	T	C	C	C	T	T	C	C	C	C	C	T	C	T	C	C	T	T	T
AX-158555522	A/G	1A	540	+	NA	NA	NA	NA	NA	NA	A	A	A	A	A	A	A	A	A	G	A	A	A	A	A	G	A	G	G	A	A	G	A	A	A	A	A	G	G	G	A	A	A	A	A	A	A	A	A
AX-89552689	C/T	1A	540	+	NA	NA	NA	NA	NA	NA	C	C	C	C	T	T	T	C	C	T	T	T	C	C	T	T	T	T	T	T	T	T	T	T	T	T	T	T	T	T	T	T	T	C	T	T	C	C	C
BobWhite_c23632_322	T/C	1A	540	+	NA	NA	NA	NA	NA	NA	T	T	T	T	T	T	T	T	T	T	C	T	T	T	T	T	T	T	T	C	T	T	C	C	T	T	T	T	T	C	T	T	T	T	T	T	T	T	T
Excalibur_c97157_65	C/T	1A	540	+	NA	NA	NA	NA	NA	NA	C	C	C	C	C	C	C	C	C	C	T	C	C	C	N	C	C	C	C	T	C	T	T	T	C	C	C	C	C	C	C	C	C	C	C	C	C	C	C
Excalibur_rep_c107047_469	C/T	1A	540	+	NA	NA	NA	NA	NA	NA	C	C	C	T	T	C	C	C	C	C	T	C	T	C	T	T	T	T	T	T	T	T	C	C	T	T	T	C	T	T	C	T	T	C	N	T	C	C	C
Excalibur_rep_c107047_605	A/G	1A	540	+	NA	NA	NA	NA	NA	NA	A	A	A	N	G	A	A	A	A	A	G	A	G	A	N	G	G	G	G	G	G	G	A	A	G	G	G	A	G	G	A	G	G	A	N	G	A	A	A
IACX5994	T/C	1A	540	+	NA	NA	NA	NA	NA	NA	T	T	T	T	T	T	T	T	T	T	C	T	T	T	T	T	T	T	T	C	T	C	C	C	T	T	T	T	T	C	T	T	T	T	T	T	T	T	T
Ku_c8992_405	G/A	1A	540	+	NA	NA	NA	NA	NA	NA	A	A	G	G	G	G	G	A	A	A	G	G	A	A	G	G	G	A	A	G	G	G	A	A	A	G	G	G	G	G	G	G	G	A	G	G	A	A	A
Kukri_c24570_282	T/G	1A	540	+	NA	NA	NA	NA	NA	NA	T	T	T	T	T	T	T	T	T	T	T	T	T	T	T	T	T	T	T	T	T	G	T	T	T	T	T	T	T	T	T	T	T	T	T	T	T	T	T
Kukri_c7119_392	T/C	1A	540	+	NA	NA	NA	NA	NA	NA	T	T	T	T	T	T	T	T	T	T	T	T	T	T	T	T	T	T	T	T	T	C	C	C	T	T	T	T	T	T	T	T	T	T	T	T	T	T	T
RAC875_c21411_162	T/C	1A	540	+	NA	NA	NA	NA	NA	NA	T	T	T	T	T	T	T	T	T	T	C	T	T	T	T	T	T	T	T	C	T	C	C	C	T	T	T	T	T	C	T	T	T	T	T	T	T	T	T
Ra_c110766_321	G/A	1A	540	+	NA	NA	NA	NA	NA	NA	G	G	G	G	A	A	G	G	G	G	A	A	G	G	G	A	A	G	G	A	G	A	A	A	G	G	A	A	A	A	A	G	A	G	A	A	G	G	G
Tdurum_contig21114_255	C/A	1A	540	+	NA	NA	NA	NA	NA	NA	C	C	C	C	C	C	C	C	C	C	A	C	C	C	C	C	C	C	C	A	C	C	A	A	C	C	C	C	C	A	C	C	C	C	C	C	C	C	C
wsnp_Ex_c33452_41938013	A/G	1A	540	+	NA	NA	NA	NA	NA	NA	A	A	A	A	A	A	A	A	A	A	G	A	A	A	A	A	A	A	A	G	A	G	G	G	A	A	A	A	A	G	A	A	A	A	A	A	A	A	A
wsnp_Ex_c33452_41938159	T/C	1A	540	+	NA	NA	NA	NA	NA	NA	T	T	T	T	T	T	T	T	T	T	C	T	T	T	T	T	T	T	T	C	T	C	C	C	T	T	T	T	T	C	T	T	T	T	T	T	T	T	T
wsnp_Ex_c41953_48657850	C/T	1A	540	+	NA	NA	NA	NA	NA	NA	C	C	C	C	C	C	C	C	C	T	C	C	C	C	N	T	C	T	T	C	C	C	C	C	C	C	C	T	T	T	C	C	C	C	C	C	C	C	C
wsnp_Ex_c41953_48658353	A/G	1A	540	+	NA	NA	NA	NA	NA	NA	A	A	A	A	A	A	A	A	A	G	A	A	A	A	A	G	A	G	G	A	A	A	A	A	A	A	A	G	G	A	A	A	A	A	A	A	A	A	A
wsnp_JD_c3973_5044238	A/G	1A	540	+	NA	NA	NA	NA	NA	NA	A	A	A	A	A	A	A	A	A	G	A	A	A	A	A	G	A	G	G	A	A	A	A	A	A	A	A	G	G	A	A	A	A	A	A	A	A	A	A
wsnp_RFL_Contig3542_3718200	A/G	1A	540	+	NA	NA	NA	NA	NA	NA	A	A	A	A	A	A	A	A	A	A	G	A	A	A	A	A	A	A	A	G	A	A	A	A	A	A	A	A	A	G	A	A	A	A	A	A	A	A	A
AX-158544509	C/T	1A	541	+	NA	NA	NA	NA	NA	NA	C	C	C	C	C	C	C	C	C	C	C	C	C	C	C	C	C	C	C	C	C	C	C	C	C	C	C	C	C	C	C	C	C	C	C	C	C	C	C
AX-158569311	A/G	1A	541	+	NA	NA	NA	NA	NA	NA	A	A	A	A	G	G	G	A	A	A	G	G	A	A	A	G	G	A	A	G	G	G	A	A	A	G	G	G	G	G	G	G	G	A	G	G	A	A	A
AX-89373031	C/A	1A	541	+	NA	NA	NA	NA	NA	NA	C	C	C	C	A	A	A	C	C	C	A	A	C	C	N	A	A	C	C	A	A	A	C	C	C	A	A	A	A	A	A	A	A	C	A	A	C	C	C
RAC875_rep_c105766_652	G/A	1A	541	+	NA	NA	NA	NA	NA	NA	A	A	G	G	G	G	G	A	A	A	G	G	A	A	A	G	G	A	A	G	G	G	A	A	A	G	G	G	G	G	G	G	G	A	G	G	A	A	A
AX-111159764	T/C	1A	542	+	NA	NA	NA	NA	NA	NA	T	T	T	T	C	C	C	T	T	T	C	C	T	T	C	C	C	T	T	C	C	C	T	T	T	C	C	C	C	T	T	C	C	T	C	C	T	T	T
AX-158544631	G/A	1A	542	+	NA	NA	NA	NA	NA	NA	A	A	G	G	G	G	G	A	A	A	G	G	A	A	G	G	G	A	A	G	G	G	A	A	G	G	G	G	G	G	A	G	G	A	G	G	A	A	A
AX-158560577	G/A	1A	542	+	NA	NA	NA	NA	NA	NA	G	G	G	G	A	A	A	G	G	G	A	A	G	G	G	A	A	G	G	A	A	A	G	G	G	A	A	A	A	G	G	A	A	G	A	A	G	G	G
AX-158569244	C/T	1A	542	+	NA	NA	NA	NA	NA	NA	C	C	C	C	T	T	T	C	C	C	T	T	C	C	T	T	T	C	C	T	T	C	C	C	T	T	T	C	C	C	C	T	T	C	T	T	C	C	C
AX-94585050	G/A	1A	542	+	NA	NA	NA	NA	NA	NA	G	G	G	G	A	A	A	G	G	G	A	A	G	G	A	A	A	G	G	A	A	A	G	G	G	A	A	A	A	G	G	A	A	G	A	A	G	G	G
RAC875_c12348_720	G/A	1A	542	+	NA	NA	NA	NA	NA	NA	G	G	G	G	A	A	A	G	G	G	A	A	G	G	N	A	A	G	G	A	A	A	G	G	G	A	A	A	A	G	G	A	A	G	A	A	G	G	G
RFL_Contig5334_831	G/A	1A	542	+	NA	NA	NA	NA	NA	NA	A	A	G	G	G	G	G	A	A	A	G	G	A	A	G	G	G	A	A	G	G	G	A	A	A	G	G	G	G	G	A	G	G	A	G	G	A	A	A
wsnp_BE443588A_Ta_2_2	T/G	1A	542	+	NA	NA	NA	NA	NA	NA	T	T	T	T	G	G	G	T	T	T	G	G	T	T	G	G	G	T	T	G	G	G	T	T	G	G	G	G	G	T	T	G	G	T	G	G	T	T	T
wsnp_Ex_c28900_37982485	A/G	1A	542	+	NA	NA	NA	NA	NA	NA	G	G	A	A	A	A	A	G	G	G	A	A	G	G	A	A	A	G	G	A	A	A	G	G	A	A	A	A	A	A	G	A	A	G	A	A	G	G	G
wsnp_Ex_c4612_8254533	G/A	1A	542	+	NA	NA	NA	NA	NA	NA	G	G	G	G	A	A	A	G	G	G	A	A	G	G	A	A	A	G	G	A	A	G	G	G	A	A	A	G	G	G	G	A	A	G	A	A	G	G	G
AX-94480220	G/A	1A	543	+	NA	NA	NA	NA	NA	NA	G	G	G	G	A	A	A	G	G	G	A	A	G	G	A	A	A	G	G	A	A	G	G	G	A	A	A	G	N	G	G	A	A	G	A	A	G	G	G
BobWhite_c41272_159	A/G	1A	543	+	NA	NA	NA	NA	NA	NA	A	A	A	A	G	G	G	A	A	A	G	G	A	A	G	G	G	A	A	G	G	A	A	A	G	G	G	A	A	A	A	G	G	A	G	G	A	A	A
Tdurum_contig96086_74	C/T	1A	543	+	NA	NA	NA	NA	NA	NA	C	C	C	C	T	T	T	C	C	C	T	T	C	C	T	T	T	C	C	T	T	C	C	C	T	T	T	C	C	C	C	T	T	C	T	T	C	C	C
AX-109861530	A/C	1A	544	+	NA	NA	NA	NA	NA	NA	A	A	A	A	C	C	C	A	A	A	C	C	A	A	C	C	C	A	A	C	C	A	A	A	C	C	C	A	A	A	A	C	C	A	C	C	A	A	A
AX-110404143	C/T	1A	544	+	NA	NA	NA	NA	NA	NA	C	C	C	C	T	T	C	C	C	C	T	T	C	C	T	C	T	C	C	T	C	C	C	C	T	C	T	C	C	C	C	T	T	C	T	T	C	C	C
AX-111482033	C/A	1A	544	+	NA	NA	NA	NA	NA	NA	A	C	C	C	C	C	C	A	A	A	C	C	A	A	C	A	C	A	A	C	C	A	N	A	C	C	C	A	A	C	A	C	C	A	C	C	A	A	A
AX-111593746	G/T	1A	544	+	NA	NA	NA	NA	NA	NA	G	T	T	T	G	G	T	G	G	G	G	G	G	G	G	G	G	G	G	G	T	G	G	G	G	T	G	G	G	T	G	G	G	G	G	G	G	G	G
AX-158544473	T/C	1A	544	+	NA	NA	NA	NA	NA	NA	T	C	C	C	T	T	C	T	T	T	T	T	T	T	T	T	T	T	T	T	C	C	T	T	T	C	T	C	C	C	T	T	T	T	T	T	T	T	T
AX-158560314	G/A	1A	544	+	NA	NA	NA	NA	NA	NA	G	A	A	A	G	G	G	G	G	G	G	G	G	G	G	G	G	G	G	G	G	G	G	G	G	G	G	G	G	A	G	G	G	G	G	G	G	G	G
AX-94400729	G/C	1A	544	+	NA	NA	NA	NA	NA	NA	C	G	G	G	G	G	G	C	C	C	C	G	C	C	G	C	G	C	C	C	G	G	C	C	G	G	G	G	G	G	C	G	G	C	G	G	C	C	C
AX-94402881	C/T	1A	544	+	NA	NA	NA	NA	NA	NA	C	C	C	C	T	T	C	C	C	C	T	T	C	C	T	C	T	C	C	T	C	C	C	C	T	C	T	C	C	C	C	T	T	C	T	T	C	C	C
AX-94467726	A/G	1A	544	+	NA	NA	NA	NA	NA	NA	G	A	A	A	A	A	A	G	G	G	A	A	G	G	A	G	A	G	G	A	A	G	G	G	A	A	A	G	G	A	G	A	A	G	A	A	G	G	G
AX-94532291	G/T	1A	544	+	NA	NA	NA	NA	NA	NA	G	G	G	G	T	T	G	G	G	G	G	T	G	G	T	G	T	G	G	G	G	G	G	G	T	G	T	G	G	G	G	T	T	G	T	T	G	G	G
AX-94749673	G/T	1A	544	+	NA	NA	NA	NA	NA	NA	G	G	G	G	G	G	G	G	G	G	G	G	G	G	G	G	G	G	G	G	G	G	G	G	G	G	G	G	G	G	G	G	G	G	G	G	G	G	G
BS00023203_51	C/T	1A	544	+	NA	NA	NA	NA	NA	NA	T	C	C	C	C	C	C	T	T	T	T	C	T	T	C	T	C	T	T	T	C	T	T	T	C	C	C	T	T	T	T	C	C	T	C	C	T	T	C
BS00037976_51	T/C	1A	544	+	NA	NA	NA	NA	NA	NA	C	T	T	T	T	T	T	C	C	C	C	T	C	C	T	C	T	C	C	C	T	C	C	C	T	T	T	C	C	C	C	T	T	C	T	T	C	C	T
BS00064349_51	C/T	1A	544	+	NA	NA	NA	NA	NA	NA	N	C	N	T	T	N	C	C	C	N	T	N	T	C	N	T	T	T	T	T	C	N	T	T	C	C	N	N	C	T	C	C	N	N	T	C	C	C	C
BS00066278_51	G/A	1A	544	+	NA	NA	NA	NA	NA	NA	G	G	G	G	A	G	G	G	G	G	A	G	A	G	G	A	A	A	A	A	G	G	A	A	G	G	G	G	G	A	G	G	G	G	N	G	G	G	G
BS00070580_51	G/A	1A	544	+	NA	NA	NA	NA	NA	NA	A	G	G	G	G	G	G	A	A	A	G	G	A	A	G	A	G	A	A	G	G	G	A	A	G	G	G	G	G	G	A	G	G	A	G	G	A	A	A
BS00095510_51	T/C	1A	544	+	NA	NA	NA	NA	NA	NA	T	T	T	T	C	C	T	T	T	T	C	C	T	T	C	T	C	T	T	C	T	T	T	T	C	T	C	T	T	T	T	C	C	T	C	C	T	T	T
Kukri_s117372_152	A/G	1A	544	+	NA	NA	NA	NA	NA	NA	A	A	A	A	A	A	A	A	A	A	A	A	A	A	A	G	G	A	A	A	A	A	G	G	A	A	A	A	A	A	A	A	G	A	N	G	A	A	A
RAC875_c32379_216	C/A	1A	544	+	NA	NA	NA	NA	NA	NA	C	A	A	A	C	C	A	C	C	C	C	C	C	C	C	C	C	C	C	C	A	A	C	C	C	A	C	A	A	A	C	C	C	C	C	C	C	C	C
RAC875_c41993_582	G/A	1A	544	+	NA	NA	NA	NA	NA	NA	A	G	G	G	G	G	G	A	A	A	A	G	A	A	G	A	G	A	A	A	G	A	A	A	G	G	G	A	A	G	A	G	G	A	G	G	A	A	G
TA005289-1104	A/G	1A	544	+	NA	NA	NA	NA	NA	NA	N	A	A	A	A	A	A	G	G	N	N	A	N	G	A	N	A	N	G	G	A	N	G	N	A	A	A	N	N	A	G	A	A	G	A	A	G	N	A
wsnp_CAP11_c1815_982483	A/G	1A	544	+	NA	NA	NA	NA	NA	NA	A	A	A	A	G	G	A	A	A	A	G	G	A	A	N	A	G	A	A	G	A	A	A	A	G	A	G	A	A	A	A	G	G	A	G	G	A	A	A
wsnp_CAP8_c4785_2322876	C/T	1A	544	+	NA	NA	NA	NA	NA	NA	T	C	C	C	C	C	C	T	T	T	C	C	T	T	C	T	C	T	T	C	C	T	T	T	C	C	C	T	T	C	T	C	C	T	C	C	T	T	T
AX-158568847	C/T	1A	545	+	NA	NA	NA	NA	NA	NA	C	C	C	C	C	C	C	C	C	C	C	C	C	C	C	C	C	C	C	C	C	C	C	C	C	C	C	C	C	C	C	C	C	C	C	C	C	C	C
IACX14	T/G	1A	545	+	NA	NA	NA	NA	NA	NA	G	T	T	T	T	T	T	G	G	G	G	T	G	G	T	G	T	G	G	G	T	T	G	G	T	T	T	T	T	T	T	T	T	G	T	T	G	G	T
IACX1891	T/C	1A	545	+	NA	NA	NA	NA	NA	NA	T	T	T	T	C	T	T	T	T	T	C	T	C	T	T	C	C	C	C	C	T	T	C	C	T	T	T	T	T	C	T	T	T	T	C	T	T	T	T
AX-95162673	T/C	1A	546	+	NA	NA	NA	NA	NA	NA	T	T	C	C	C	C	T	T	T	T	T	C	T	T	C	T	C	T	T	T	T	C	T	T	C	T	C	C	C	T	T	C	C	T	C	C	T	T	T
Ra_c29200_300	A/C	1A	546	+	NA	NA	NA	NA	NA	NA	C	C	A	A	A	A	C	C	C	C	A	A	C	C	A	A	A	C	C	A	C	A	C	C	C	C	A	A	A	A	C	A	A	C	A	A	C	C	C
Tdurum_contig51833_439	G/A	1A	546	+	NA	NA	NA	NA	NA	NA	G	G	G	G	G	G	A	G	G	G	G	G	G	G	G	G	G	G	G	G	A	G	G	G	G	A	G	G	G	G	G	G	G	G	G	G	G	G	A
AX-94969179	A/G	1A	547	+	NA	NA	NA	NA	NA	NA	G	G	A	A	A	A	G	G	G	G	G	A	G	G	A	A	A	G	G	G	G	A	G	G	G	G	A	A	A	G	G	A	A	G	A	A	G	G	G
wsnp_BE494527A_Ta_2_1	A/G	1A	547	+	NA	NA	NA	NA	NA	NA	A	A	A	A	A	A	G	A	A	A	A	A	A	A	A	A	A	A	A	A	G	A	A	A	A	G	A	A	A	A	A	A	A	A	A	A	A	A	G
wsnp_CAP8_rep_c3938_1936666	G/T	1A	547	+	NA	NA	NA	NA	NA	NA	G	G	T	T	T	T	G	G	G	G	G	T	G	G	T	T	G	G	G	G	G	T	G	G	G	G	T	T	T	G	G	T	T	G	G	G	G	G	G
wsnp_Ex_rep_c81556_76277906	C/T	1A	547	+	NA	NA	NA	NA	NA	NA	C	C	C	C	C	C	C	C	C	C	T	C	C	C	C	C	C	C	C	T	C	C	C	C	C	C	C	C	C	T	T	C	C	C	C	C	C	C	C
AX-110956771	A/G	1A	548	+	NA	NA	NA	NA	NA	NA	A	A	A	A	G	A	G	A	A	A	G	A	A	A	A	A	A	A	A	G	G	A	A	A	G	G	A	A	A	G	G	A	A	A	A	A	A	A	G
AX-158568841	G/A	1A	548	+	NA	NA	NA	NA	NA	NA	G	G	G	G	A	G	G	G	G	G	A	G	G	G	G	G	G	G	G	A	G	G	G	G	G	G	G	G	G	G	G	G	G	G	G	G	G	G	G
AX-94682772	G/A	1A	548	+	NA	NA	NA	NA	NA	NA	G	G	G	G	G	G	G	G	G	G	G	G	G	G	G	G	G	G	G	G	G	G	G	G	G	G	G	G	G	G	G	G	G	G	G	G	G	G	G
AX-95249324	G/A	1A	548	+	NA	NA	NA	NA	NA	NA	G	G	G	G	G	G	G	G	G	G	G	G	G	G	A	G	G	G	G	G	G	A	G	G	A	G	A	G	A	G	G	G	G	G	G	G	G	G	G
Excalibur_rep_c72368_68	C/T	1A	548	+	NA	NA	NA	NA	NA	NA	C	C	C	T	C	C	C	C	C	C	T	C	T	C	C	T	T	T	T	T	C	C	T	T	C	C	C	C	C	T	C	T	T	C	N	C	C	C	C
Ku_c3523_1959	T/C	1A	548	+	NA	NA	NA	NA	NA	NA	T	T	T	T	C	T	C	T	T	T	C	T	T	T	T	T	T	T	T	C	C	T	T	T	C	C	T	T	T	T	C	T	T	T	T	T	T	T	C
RFL_Contig5937_1677	A/G	1A	548	+	NA	NA	NA	NA	NA	NA	A	A	A	G	G	A	A	A	A	A	G	A	G	A	A	G	G	G	G	G	A	A	G	G	A	A	A	A	A	G	A	G	G	A	G	A	A	A	A
wsnp_Ex_c28149_37293173	T/C	1A	548	+	NA	NA	NA	NA	NA	NA	T	T	T	T	C	T	C	T	T	T	C	T	T	T	T	T	T	T	T	C	C	T	T	T	C	C	T	T	T	T	T	T	T	T	T	T	T	T	C
AX-158544495	T/G	1A	550	+	NA	NA	NA	NA	NA	NA	T	T	T	T	G	T	G	T	T	T	G	T	T	T	T	G	T	T	T	G	G	T	T	G	G	G	T	T	T	T	T	T	T	T	T	T	T	T	G
AX-94408000	T/C	1A	550	+	NA	NA	NA	NA	NA	NA	T	T	T	C	T	C	T	T	T	T	T	T	T	T	T	T	T	T	T	T	T	C	T	C	C	T	C	T	T	T	C	T	C	T	T	T	T	T	T
AX-95187774	C/T	1A	550	+	NA	NA	NA	NA	NA	NA	C	C	C	T	C	T	C	C	C	C	C	C	C	C	C	C	C	C	C	C	C	C	C	C	C	C	C	C	C	C	T	C	C	C	C	C	C	C	C
BS00030043_51	C/A	1A	550	+	NA	NA	NA	NA	NA	NA	C	C	C	C	A	C	A	C	C	C	A	C	C	C	C	A	C	C	C	A	A	A	C	A	A	A	C	C	C	C	C	C	A	C	C	C	C	C	A
BobWhite_rep_c49755_131	T/C	1A	550	+	NA	NA	NA	NA	NA	NA	T	T	T	T	C	T	C	T	T	T	C	T	T	T	T	C	T	T	T	C	C	T	T	C	C	C	T	T	T	T	T	T	T	T	T	T	T	T	C
Excalibur_c33470_175	C/T	1A	550	+	NA	NA	NA	NA	NA	NA	T	T	C	C	C	C	T	T	T	T	C	T	T	T	C	T	T	T	C	C	C	C	C	C	C	T	C	C	C	C	T	T	T	T	C	C	T	T	T
Jagger_c468_53	G/A	1A	550	+	NA	NA	NA	NA	NA	NA	G	G	G	G	A	G	A	G	G	G	A	G	G	G	G	A	G	G	G	A	A	G	G	A	A	A	G	G	G	G	G	G	G	G	G	G	G	G	A
JD_c285_1438	G/A	1A	551	+	NA	NA	NA	NA	NA	NA	G	G	G	G	A	G	G	G	G	G	A	G	G	G	G	G	G	G	G	A	G	G	N	G	G	G	G	G	G	A	G	G	G	G	G	G	G	G	G
Ra_c41164_730	A/C	1A	551	+	NA	NA	NA	NA	NA	NA	A	A	A	A	A	A	A	A	A	A	A	A	A	A	A	A	A	A	A	A	A	A	C	A	A	A	A	A	A	A	A	A	A	A	A	A	A	A	A
Ra_c5683_1762	T/C	1A	551	+	NA	NA	NA	NA	NA	NA	T	T	T	T	T	T	C	T	T	T	T	T	T	C	T	T	T	T	T	T	C	T	C	C	C	C	T	T	T	T	C	T	T	T	T	T	T	T	C
wsnp_Ex_c6488_11266589	G/A	1A	551	+	NA	NA	NA	NA	NA	NA	G	G	G	N	A	G	A	G	G	N	A	G	G	A	N	A	G	G	G	A	A	G	G	A	A	A	N	G	G	A	A	G	G	G	G	G	G	G	A
AX-109463886	T/C	1A	552	+	NA	NA	NA	NA	NA	NA	T	T	T	T	T	T	C	T	T	T	T	T	T	T	T	T	T	T	T	T	C	T	T	C	C	C	T	T	T	T	T	T	T	T	T	T	T	T	C
AX-89474531	C/T	1A	552	+	NA	NA	NA	NA	NA	NA	C	C	C	C	C	C	C	C	C	C	C	C	C	C	C	C	C	C	C	C	C	C	C	C	C	C	C	C	C	C	C	C	C	C	C	C	C	C	C
AX-89613797	G/A	1A	552	+	NA	NA	NA	NA	NA	NA	G	G	G	G	A	G	G	G	G	G	A	G	G	A	G	G	G	G	G	A	G	G	A	G	G	G	G	G	G	G	A	G	G	G	G	G	G	G	G
BobWhite_c13124_430	T/C	1A	552	+	NA	NA	NA	NA	NA	NA	T	T	T	T	T	T	T	T	T	T	T	T	C	T	T	T	T	C	T	T	T	T	T	T	T	T	T	T	T	T	T	T	T	T	T	T	T	T	T
RAC875_c45678_1083	A/G	1A	552	+	NA	NA	NA	NA	NA	NA	A	G	N	A	A	G	A	A	A	A	A	A	G	N	A	A	G	G	A	A	G	G	A	A	G	G	G	G	G	G	A	G	G	A	G	G	A	A	A
Tdurum_contig11077_122	C/T	1A	552	+	NA	NA	NA	NA	NA	NA	C	C	C	N	N	C	C	C	C	N	T	C	C	T	N	T	T	N	T	T	C	C	N	C	C	C	N	C	C	C	C	C	N	C	N	C	C	C	C
BobWhite_c26569_190	T/C	1A	554	+	NA	NA	NA	NA	NA	NA	C	C	T	T	T	T	C	C	C	C	T	C	C	C	T	T	T	C	T	T	C	C	C	C	T	C	T	T	T	C	C	C	C	C	C	C	C	C	C
AX-158568870	T/G	1A	556	+	NA	NA	NA	NA	NA	NA	T	T	T	T	G	T	T	T	T	T	T	T	T	G	T	T	T	T	T	T	T	T	G	T	T	T	T	T	T	G	G	T	T	T	T	T	T	T	T
Kukri_c30159_573	T/C	1A	556	+	NA	NA	NA	NA	NA	NA	T	T	T	T	T	T	T	T	T	T	T	T	T	C	T	C	C	T	T	T	C	T	T	T	T	T	T	T	T	T	T	T	T	T	N	T	T	T	T
RAC875_c7563_273	G/A	1A	556	+	NA	NA	NA	NA	NA	NA	G	G	G	G	G	G	G	G	G	G	G	G	G	G	G	G	G	G	G	G	G	G	A	G	G	G	G	G	G	A	G	G	G	G	G	G	G	G	G
Tdurum_contig10036_1044	A/C	1A	556	+	NA	NA	NA	NA	NA	NA	A	A	A	A	A	A	A	A	A	A	A	A	A	C	A	C	C	A	A	A	C	A	A	A	A	A	A	A	A	A	A	A	A	A	N	A	A	A	A
Tdurum_contig10036_474	G/A	1A	556	+	NA	NA	NA	NA	NA	NA	G	G	G	G	G	G	G	G	G	G	G	G	G	A	G	A	A	G	G	G	A	G	G	G	G	G	G	G	G	G	G	G	G	G	G	G	G	G	G
Tdurum_contig10036_741	T/C	1A	556	+	NA	NA	NA	NA	NA	NA	T	T	T	T	T	T	T	T	T	T	T	T	T	C	T	C	C	T	T	T	C	T	T	T	T	T	T	T	T	T	T	T	T	T	N	T	T	T	T
Tdurum_contig10036_977	C/A	1A	556	+	NA	NA	NA	NA	NA	NA	C	C	C	C	C	C	C	C	C	C	C	C	C	A	C	A	A	C	C	C	A	C	C	C	C	C	C	C	C	C	C	C	C	C	C	C	C	C	C
AX-110945528	C/T	1A	557	+	NA	NA	NA	NA	NA	NA	C	C	C	C	T	C	C	C	C	C	T	C	C	C	C	C	C	C	C	T	C	C	C	C	T	C	C	C	C	C	C	C	C	C	C	C	C	C	C
AX-158569280	A/G	1A	557	+	NA	NA	NA	NA	NA	NA	A	A	A	A	G	A	A	A	A	A	A	A	A	G	A	A	A	A	A	A	A	A	A	A	G	A	A	A	A	A	G	A	A	A	A	A	A	A	A
AX-94690045	T/G	1A	557	+	NA	NA	NA	NA	NA	NA	T	T	T	T	T	T	G	T	T	T	T	T	T	G	T	G	T	T	T	T	G	T	G	G	G	G	T	T	T	G	G	T	T	T	T	T	T	T	G
AX-94948241	A/C	1A	557	+	NA	NA	NA	NA	NA	NA	A	A	A	A	A	A	A	A	C	A	A	A	C	C	A	C	C	C	A	A	C	A	A	A	A	A	A	A	C	C	A	C	A	A	C	A	A	A	A
Kukri_c4453_1248	T/C	1A	557	+	NA	NA	NA	NA	NA	NA	T	T	T	T	T	T	T	T	T	T	T	T	T	T	T	C	C	T	T	T	T	T	T	T	T	T	T	T	T	T	T	T	T	T	T	T	T	T	T
RAC875_c15593_1421	G/A	1A	557	+	NA	NA	NA	NA	NA	NA	G	G	G	N	G	G	G	G	G	G	G	G	G	G	N	A	A	G	G	G	G	G	G	G	G	G	G	G	G	G	G	G	G	G	N	G	G	G	G
RAC875_c17188_1696	C/T	1A	557	+	NA	NA	NA	NA	NA	NA	C	C	C	N	C	C	C	C	C	C	C	C	C	C	C	T	T	C	C	C	C	C	C	C	C	C	C	C	C	C	C	C	C	C	N	C	C	C	C
Tdurum_contig32775_78	G/A	1A	557	+	NA	NA	NA	NA	NA	NA	G	G	G	N	G	G	G	G	A	G	G	G	A	G	G	A	A	A	G	G	G	G	G	G	G	G	G	G	A	A	G	A	G	G	N	G	G	G	G
wsnp_BF474340A_Ta_2_1	C/T	1A	557	+	NA	NA	NA	NA	NA	NA	C	C	C	N	T	N	C	C	C	N	T	C	C	C	N	C	C	N	C	T	N	N	C	C	T	C	N	N	C	C	C	C	C	C	C	C	C	C	C
AX-109348426	A/G	1A	558	+	NA	NA	NA	NA	NA	NA	A	A	A	A	G	A	G	A	A	A	G	A	A	G	A	G	A	A	A	G	G	A	G	G	G	G	A	A	A	G	G	A	A	A	A	A	A	A	G
AX-158568868	C/T	1A	558	+	NA	NA	NA	NA	NA	NA	C	C	C	C	C	C	T	C	C	C	C	C	C	N	C	C	C	C	C	C	T	C	T	T	C	T	C	C	C	T	N	C	C	C	C	C	C	C	T
AX-158569265	A/C	1A	558	+	NA	NA	NA	NA	NA	NA	A	A	A	A	C	A	C	A	A	A	A	A	A	A	A	A	A	A	A	A	C	A	C	C	C	C	A	A	A	C	A	A	A	A	A	A	A	A	C
AX-158605771	C/T	1A	558	+	NA	NA	NA	NA	NA	NA	C	C	C	C	C	C	T	C	C	C	C	C	C	T	C	T	C	C	C	C	T	C	T	T	T	T	C	C	C	T	T	C	C	C	C	C	C	C	T
Tdurum_contig56662_54	G/A	1A	558	+	NA	NA	NA	NA	NA	NA	G	G	G	G	A	G	A	G	G	G	A	G	G	A	G	A	G	G	G	A	A	G	A	A	A	A	G	G	G	A	A	G	G	G	G	G	G	G	A
AX-94618000	T/C	1A	563	+	NA	NA	NA	NA	NA	NA	T	T	C	T	C	T	T	T	T	T	T	T	T	C	T	T	T	T	T	T	C	T	C	C	C	T	C	C	T	C	T	T	T	T	T	C	T	T	T
AX-158544504	T/C	1A	564	+	NA	NA	NA	NA	NA	NA	T	T	T	T	T	T	T	T	T	T	T	T	T	C	T	T	T	T	T	T	T	T	T	T	T	T	T	T	T	T	T	T	T	T	T	C	T	T	T
AX-158555485	A/G	1A	564	+	NA	NA	NA	NA	NA	NA	A	A	A	A	G	A	A	A	A	A	G	A	A	A	A	G	A	A	A	G	G	A	G	A	A	A	A	A	A	G	A	A	A	A	A	A	A	A	A
AX-94761084	C/A	1A	564	+	NA	NA	NA	NA	NA	NA	C	C	C	N	N	C	C	C	C	N	C	C	C	N	N	C	C	C	C	C	C	C	C	C	C	C	N	C	C	A	C	C	C	C	N	C	C	C	C
BS00062631_51	G/T	1A	564	+	NA	NA	NA	NA	NA	NA	G	G	G	G	G	G	G	G	T	G	G	G	G	G	T	G	G	G	G	G	G	T	G	G	G	T	G	G	T	T	G	G	G	G	T	G	G	G	G
Tdurum_contig44938_2966	C/T	1A	564	+	NA	NA	NA	NA	NA	NA	C	C	C	C	T	C	C	C	C	C	C	C	C	C	C	C	C	C	C	C	T	C	C	C	T	T	C	T	T	T	T	T	C	T	C	C	T	C	T
wsnp_Ku_rep_c109724_94227136	A/G	1A	564	+	NA	NA	NA	NA	NA	NA	A	A	A	A	G	A	G	A	A	A	G	A	A	G	A	G	A	N	A	G	G	A	G	G	A	G	A	A	A	G	G	A	A	A	A	A	A	A	G
Excalibur_c1936_1072	C/A	1A	565	+	NA	NA	NA	NA	NA	NA	C	C	C	C	C	C	C	C	C	C	A	C	C	C	C	A	C	C	C	A	A	C	A	C	A	C	C	C	C	A	C	C	C	C	C	C	C	C	C
Tdurum_contig46030_580	T/C	1A	565	+	NA	NA	NA	NA	NA	NA	C	C	T	T	T	C	C	T	T	T	C	C	T	C	T	C	T	T	C	C	C	C	C	C	C	C	C	T	C	C	C	C	C	C	T	C	T	T	C
AX-158555535	T/C	1A	568	+	NA	NA	NA	NA	NA	NA	T	T	T	T	C	T	C	T	T	T	C	T	T	C	T	C	T	T	T	C	C	T	C	C	C	C	T	T	T	T	C	T	T	T	T	T	T	T	C
BobWhite_c44460_821	T/C	1A	568	+	NA	NA	NA	NA	NA	NA	T	T	C	T	T	T	C	T	C	T	C	T	T	C	T	C	C	T	C	T	C	C	C	C	C	C	T	C	C	C	T	C	T	T	C	C	C	T	T
Kukri_rep_c102102_273	C/T	1A	568	+	NA	NA	NA	NA	NA	NA	C	C	T	C	C	C	T	C	T	C	T	C	C	T	C	T	T	C	T	C	T	T	T	T	T	T	C	T	T	C	C	T	C	C	T	T	T	C	C
wsnp_Ex_c23598_32826926	G/A	1A	568	+	NA	NA	NA	NA	NA	NA	G	G	G	G	A	G	A	G	G	G	A	G	G	A	G	A	G	G	G	A	A	G	A	A	A	A	G	G	G	A	A	G	G	G	G	G	G	G	A
CAP12_c8163_118	G/A	1A	569	+	NA	NA	NA	NA	NA	NA	G	G	G	G	G	G	A	G	G	G	A	G	G	G	G	A	G	G	G	A	G	G	G	A	G	A	G	G	G	A	G	G	G	G	G	G	G	G	A
Kukri_c51781_199	C/A	1A	569	+	NA	NA	NA	NA	NA	NA	C	C	C	N	A	C	A	C	C	N	A	C	C	A	N	A	C	C	C	A	C	C	C	A	A	A	N	C	C	A	A	C	C	C	C	C	C	C	A
Kukri_c8757_107	A/G	1A	569	+	NA	NA	NA	NA	NA	NA	A	A	A	A	A	A	A	A	A	A	G	A	A	A	A	N	A	A	A	G	A	A	N	A	A	A	A	A	A	A	A	A	A	A	A	A	A	A	A
tplb0030a05_2386	A/G	1A	569	+	NA	NA	NA	NA	NA	NA	A	A	G	A	N	A	A	A	A	A	A	A	A	A	N	A	G	A	A	A	A	A	G	G	G	A	A	A	A	G	A	A	A	A	A	G	A	A	A
AX-95077803	A/C	1A	570	+	NA	NA	NA	NA	NA	NA	A	A	A	A	A	A	C	A	A	A	C	A	A	C	A	C	A	A	A	C	C	A	C	C	C	C	A	A	A	C	C	A	A	A	A	A	A	A	C
BobWhite_c9091_160	C/A	1A	570	+	NA	NA	NA	NA	NA	NA	C	C	A	C	C	C	A	C	C	C	A	C	C	C	C	C	A	C	A	C	A	A	A	A	A	A	C	A	A	C	C	C	C	C	C	C	A	C	C
Kukri_c50467_1017	A/G	1A	570	+	NA	NA	NA	NA	NA	NA	A	G	A	A	A	A	G	G	G	N	A	A	G	N	A	A	A	G	A	G	A	A	A	A	A	A	G	G	G	A	N	G	A	G	A	A	G	A	G
AX-158536782	A/G	1A	572	+	NA	NA	NA	NA	NA	NA	A	A	A	A	G	A	G	A	A	A	A	A	A	G	A	G	A	A	A	A	G	A	G	G	A	G	A	A	A	G	G	A	A	G	A	A	A	A	G
BobWhite_c37358_208	C/T	1A	572	+	NA	NA	NA	NA	NA	NA	C	C	C	C	T	C	T	C	C	C	T	C	C	T	C	T	C	C	C	T	T	C	T	T	C	T	C	C	C	T	T	C	C	C	C	C	C	C	T
Excalibur_c66_147	G/A	1A	572	+	NA	NA	NA	NA	NA	NA	G	G	G	G	A	G	A	G	G	G	A	G	G	A	G	A	G	G	G	A	A	G	A	A	A	A	G	G	G	A	A	G	G	A	G	G	G	G	A
Tdurum_contig81011_244	C/T	1A	572	+	NA	NA	NA	NA	NA	NA	C	C	C	C	T	C	T	C	C	C	T	C	C	T	C	T	C	C	C	T	T	C	T	T	T	T	C	C	C	T	T	C	C	T	C	C	C	C	T
AX-108819088	G/A	1A	574	+	NA	NA	NA	NA	NA	NA	G	G	G	G	G	G	A	G	G	G	A	G	G	A	G	A	G	G	G	A	G	G	G	A	A	A	G	G	G	G	A	G	G	A	G	G	G	G	A
AX-108948487	T/C	1A	574	+	NA	NA	NA	NA	NA	NA	T	T	T	T	T	T	C	T	T	T	C	T	T	C	T	C	T	T	T	C	T	T	T	C	C	C	T	T	T	T	C	T	T	C	T	T	T	T	C
AX-158556635	T/C	1A	574	+	NA	NA	NA	NA	NA	NA	T	T	T	T	C	T	C	T	T	T	C	T	T	C	T	C	T	N	T	C	C	N	C	C	C	C	N	N	N	C	C	T	T	C	T	T	T	T	C
AX-94452444	T/C	1A	574	+	NA	NA	NA	NA	NA	NA	T	T	T	T	T	T	C	T	T	T	C	T	T	C	T	C	T	T	T	C	T	T	T	C	C	C	T	T	T	T	C	T	T	C	T	T	T	T	C
AX-94463854	T/C	1A	574	+	NA	NA	NA	NA	NA	NA	T	T	T	T	T	T	T	T	T	T	C	T	T	C	T	C	T	T	T	C	T	T	N	T	T	T	T	T	T	T	C	T	T	C	T	T	T	T	T
AX-94465963	A/G	1A	574	+	NA	NA	NA	NA	NA	NA	A	A	A	A	A	A	A	A	A	A	A	A	A	A	A	G	A	A	A	A	A	A	A	A	A	A	A	A	A	A	A	A	A	A	A	A	A	A	A
wsnp_Ex_c10631_17340809	G/A	1A	574	+	NA	NA	NA	NA	NA	NA	G	G	G	G	G	G	A	G	G	G	G	G	G	G	G	G	G	G	G	G	G	G	G	A	A	A	G	G	G	G	G	G	G	G	G	G	G	G	A
AX-158568840	C/T	1A	575	+	NA	NA	NA	NA	NA	NA	C	C	C	C	C	C	C	C	C	C	T	C	C	C	C	C	C	C	C	T	C	C	C	C	C	C	C	C	C	C	C	C	C	C	C	C	C	C	C
AX-95139868	G/A	1A	575	+	NA	NA	NA	NA	NA	NA	G	G	A	G	G	G	A	G	G	G	A	G	G	G	N	A	G	G	G	N	A	A	A	A	A	A	A	A	A	N	A	A	A	G	A	A	G	G	G
GENE-0115_375	G/T	1A	575	+	NA	NA	NA	NA	NA	NA	G	G	N	N	N	G	G	G	G	N	G	G	G	N	N	G	G	G	G	G	G	G	G	G	G	G	N	G	G	G	G	T	T	G	T	T	G	G	G
Tdurum_contig61914_169	G/T	1A	576	+	NA	NA	NA	NA	NA	NA	G	G	G	G	T	T	G	G	T	G	G	G	G	G	G	T	G	G	G	G	G	G	G	G	G	G	T	G	G	G	G	G	G	G	N	G	G	G	G
AX-111123655	A/C	1A	577	+	NA	NA	NA	NA	NA	NA	A	A	A	A	A	A	C	A	C	A	C	A	A	C	A	C	A	A	A	C	A	C	C	C	C	C	C	C	C	C	C	C	C	C	C	C	A	A	A
AX-158537419	A/G	1A	577	+	NA	NA	NA	NA	NA	NA	A	A	A	A	G	A	A	A	G	A	G	A	A	G	A	G	A	A	A	G	G	G	G	A	G	G	G	A	G	A	G	G	G	G	G	G	A	A	A
AX-158537421	T/C	1A	577	+	NA	NA	NA	NA	NA	NA	T	T	T	T	C	T	T	T	C	T	C	T	T	C	T	C	T	T	T	C	C	C	C	T	C	C	C	T	C	T	C	C	C	C	C	C	T	T	T
AX-158560331	C/A	1A	577	+	NA	NA	NA	NA	NA	NA	C	C	C	C	C	C	A	C	C	C	C	C	C	A	C	C	A	C	C	C	C	C	C	A	C	C	C	C	C	A	A	C	C	A	C	C	C	C	C
AX-89462272	C/T	1A	577	+	NA	NA	NA	NA	NA	NA	C	C	C	T	T	C	C	C	T	C	T	T	C	T	C	T	C	C	C	T	T	T	T	C	T	T	T	T	T	C	T	T	T	T	T	T	C	C	C
AX-94503114	A/G	1A	577	+	NA	NA	NA	NA	NA	NA	A	A	A	G	G	A	A	A	G	A	G	G	A	G	A	G	A	A	A	G	G	G	G	A	G	G	G	G	G	A	G	G	G	G	G	G	A	A	A
AX-95137931	T/C	1A	577	+	NA	NA	NA	NA	NA	NA	T	T	T	C	C	T	T	T	C	T	C	C	T	C	T	C	T	T	T	C	C	C	C	T	C	C	C	C	C	T	C	C	C	C	C	C	T	T	T
BS00022824_51	C/T	1A	577	+	NA	NA	NA	NA	NA	NA	C	C	C	C	T	C	C	C	T	C	T	C	C	T	C	T	C	C	C	T	T	T	T	C	T	T	T	C	T	C	T	T	T	T	T	T	C	C	C
BS00023114_51	T/C	1A	577	+	NA	NA	NA	NA	NA	NA	T	T	T	T	C	T	T	T	C	T	C	T	T	T	T	C	T	T	T	C	C	C	C	T	C	C	C	T	C	T	T	C	C	T	C	C	T	T	T
BS00106641_51	C/T	1A	577	+	NA	NA	NA	NA	NA	NA	C	C	C	C	T	C	C	C	T	C	T	C	C	T	C	T	C	C	C	T	T	T	T	C	T	T	T	C	T	C	T	T	T	T	T	T	C	C	C
Excalibur_c15389_501	G/A	1A	577	+	NA	NA	NA	NA	NA	NA	G	G	G	G	G	G	G	G	G	G	G	G	G	A	G	G	G	G	G	G	G	G	G	G	A	G	G	A	G	G	G	G	G	G	A	G	G	G	G
Kukri_c8395_1352	A/G	1A	577	+	NA	NA	NA	NA	NA	NA	A	A	A	A	A	A	A	A	A	A	A	A	A	G	A	A	A	A	A	A	A	A	A	A	G	A	A	G	A	A	A	A	A	A	G	A	A	A	A
TA002215-1444	C/T	1A	577	+	NA	NA	NA	NA	NA	NA	C	C	C	N	C	C	C	C	C	C	C	C	C	T	C	C	C	C	C	C	C	C	C	C	T	C	C	T	C	C	C	C	C	C	T	C	C	C	C
wsnp_Ex_c18499_27344859	T/C	1A	577	+	NA	NA	NA	NA	NA	NA	T	T	T	T	C	T	T	T	C	T	C	T	T	C	T	C	T	T	T	C	C	C	C	T	C	C	C	T	C	T	C	C	C	C	C	C	T	T	T
AX-109380588	G/A	1A	578	+	NA	NA	NA	NA	NA	NA	G	G	G	A	A	G	A	G	G	G	G	A	G	G	G	G	A	G	G	G	A	G	G	A	G	G	G	G	G	A	G	A	G	G	G	G	G	G	G
AX-110591891	A/G	1A	578	+	NA	NA	NA	NA	NA	NA	A	A	A	G	G	A	A	A	A	A	A	G	A	A	A	A	A	A	A	A	G	A	A	A	A	A	A	A	A	A	A	G	A	A	A	A	A	A	A
AX-158569204	C/T	1A	578	+	NA	NA	NA	NA	NA	NA	T	T	T	C	C	T	C	T	T	T	T	C	T	T	T	T	C	T	T	T	C	T	T	C	T	T	T	T	T	C	T	C	T	T	T	T	T	T	T
AX-158569206	A/G	1A	578	+	NA	NA	NA	NA	NA	NA	G	G	G	A	A	G	A	G	G	G	G	A	G	G	G	G	A	G	G	G	A	G	G	A	G	G	G	G	G	A	G	G	G	G	G	G	G	G	G
RAC875_c53725_217	A/G	1A	578	+	NA	NA	NA	NA	NA	NA	G	G	N	A	A	G	A	G	G	N	G	A	G	G	N	G	A	G	G	G	A	G	G	A	G	G	G	G	G	A	G	A	G	G	G	G	G	G	G
wsnp_Ex_c9343_15514531	A/G	1A	578	+	NA	NA	NA	NA	NA	NA	G	G	G	A	A	G	A	G	G	G	G	A	G	G	G	G	A	G	G	G	A	G	G	A	G	G	G	G	G	A	G	A	G	G	G	G	G	G	G
wsnp_Ex_c9343_15514687	G/T	1A	578	+	NA	NA	NA	NA	NA	NA	T	T	T	G	G	T	G	T	T	T	T	G	T	T	T	T	G	T	T	T	G	T	T	G	T	T	T	T	T	G	T	G	T	T	T	T	T	T	T
AX-109338741	T/C	1A	579	+	NA	NA	NA	NA	NA	NA	T	T	T	C	C	T	T	T	T	T	T	C	T	T	T	T	T	T	T	T	C	T	T	T	T	T	T	C	T	T	T	T	T	T	C	C	T	T	T
AX-110395760	C/T	1A	579	+	NA	NA	NA	NA	NA	NA	C	C	C	C	C	C	C	C	C	C	C	C	C	C	C	T	C	C	C	C	C	C	C	C	C	C	C	C	C	C	C	C	C	C	C	C	C	C	C
AX-111131761	C/T	1A	579	+	NA	NA	NA	NA	NA	NA	C	C	C	T	T	C	C	C	C	C	C	T	C	C	C	C	C	C	C	C	T	C	C	C	C	C	C	C	C	C	C	T	C	C	C	C	C	C	C
AX-158539929	T/C	1A	579	+	NA	NA	NA	NA	NA	NA	T	T	T	C	C	T	C	T	T	T	T	C	T	T	T	C	T	T	T	T	C	T	T	C	T	T	T	C	T	C	T	T	T	T	C	C	T	T	T
AX-94430594	C/T	1A	579	+	NA	NA	NA	NA	NA	NA	C	C	C	T	T	C	T	C	C	C	C	T	C	C	C	T	T	C	C	C	T	C	C	T	C	C	C	T	C	T	C	C	C	C	T	T	C	C	C
Ex_c3201_1046	G/A	1A	579	+	NA	NA	NA	NA	NA	NA	G	G	G	G	G	G	G	G	G	G	G	G	G	G	G	A	G	G	G	G	G	G	G	G	G	G	G	G	G	G	G	G	G	G	G	G	G	G	G
wsnp_Ex_c3201_5910642	G/A	1A	579	+	NA	NA	NA	NA	NA	NA	G	G	G	A	A	G	A	G	G	N	G	A	G	G	N	A	G	G	G	G	A	G	G	A	G	G	N	A	G	A	G	G	G	G	A	A	G	G	G
AX-158556606	G/A	1A	580	+	NA	NA	NA	NA	NA	NA	G	G	G	A	A	G	G	G	G	G	G	A	G	G	G	A	A	G	G	G	A	G	G	G	G	G	G	A	G	G	G	G	G	G	A	A	G	G	G
AX-158556607	A/G	1A	580	+	NA	NA	NA	NA	NA	NA	A	A	A	N	G	A	A	A	A	A	A	G	A	A	A	N	G	A	A	A	G	A	A	A	A	A	A	N	A	A	A	G	A	A	G	G	A	A	A
AX-158556608	G/T	1A	580	+	NA	NA	NA	NA	NA	NA	G	G	G	G	G	G	T	G	G	G	T	G	G	G	G	G	G	G	G	T	G	T	N	T	T	T	T	G	T	T	G	G	G	G	G	G	G	G	G
AX-158605698	A/G	1A	580	+	NA	NA	NA	NA	NA	NA	A	A	A	A	A	A	A	A	A	A	G	A	A	A	A	A	A	A	A	G	A	A	A	A	A	G	G	A	A	A	A	A	A	A	A	A	A	A	A
AX-94760290	C/G	1A	580	+	NA	NA	NA	NA	NA	NA	C	C	C	C	C	C	G	C	C	C	C	C	C	C	C	C	C	C	C	C	C	G	G	G	G	C	C	C	G	G	C	C	G	C	C	C	C	C	C
BobWhite_rep_c50057_164	T/C	1A	580	+	NA	NA	NA	NA	NA	NA	T	T	T	T	T	T	T	T	T	T	T	T	T	T	T	C	T	T	T	T	C	T	T	T	T	T	C	T	T	T	T	C	C	T	C	T	T	T	T
GENE-0514_210	T/G	1A	580	+	NA	NA	NA	NA	NA	NA	T	T	T	T	T	T	T	T	T	T	T	T	T	T	T	G	T	T	T	T	G	T	T	T	G	T	G	G	T	T	T	G	G	T	N	T	T	T	T
IAAV3040	G/A	1A	580	+	NA	NA	NA	NA	NA	NA	G	G	G	G	G	G	G	G	G	G	G	G	G	G	G	A	G	G	G	G	A	G	G	G	A	G	A	A	G	G	G	G	G	G	N	G	G	G	G
Tdurum_contig10354_170	G/A	1A	580	+	NA	NA	NA	NA	NA	NA	G	G	A	N	G	G	A	G	G	N	A	A	G	G	N	G	A	G	G	G	G	A	G	A	G	A	G	G	A	G	G	G	G	G	N	A	A	G	G
Tdurum_contig93330_656	G/A	1A	580	+	NA	NA	NA	NA	NA	NA	G	G	G	G	G	G	G	G	G	G	G	G	G	G	G	A	G	G	G	G	A	G	G	G	A	G	A	A	G	G	G	A	A	G	A	G	G	G	G
AX-94945293	T/C	1A	582	+	NA	NA	NA	NA	NA	NA	T	T	T	T	T	T	C	T	T	T	T	T	T	T	T	C	T	T	T	T	C	C	C	C	C	C	C	C	C	C	T	T	T	T	T	T	C	T	T
AX-95160390	C/G	1A	582	+	NA	NA	NA	NA	NA	NA	C	C	C	C	C	C	C	C	G	C	C	C	C	C	C	G	C	C	C	C	G	G	C	C	G	G	G	G	G	G	C	C	C	C	G	C	C	C	C
BobWhite_c2135_96	C/T	1A	582	+	NA	NA	NA	NA	NA	NA	C	C	C	C	C	C	C	C	T	C	C	C	C	C	C	C	C	C	C	C	C	T	C	C	C	T	C	C	T	T	C	C	C	C	N	C	C	C	C
RAC875_rep_c99027_551	C/T	1A	582	+	NA	NA	NA	NA	NA	NA	C	C	C	C	C	C	C	C	T	C	C	C	C	C	C	C	C	C	C	C	C	T	C	C	C	T	C	C	T	T	C	C	C	C	T	C	C	C	C
AX-158555540	A/G	1A	583	+	NA	NA	NA	NA	NA	NA	A	A	A	A	A	A	A	A	A	A	A	A	A	A	A	G	G	A	A	A	A	A	A	A	A	A	G	A	A	A	A	A	G	A	A	A	A	A	A
AX-158569026	T/C	1A	583	+	NA	NA	NA	NA	NA	NA	T	T	T	T	T	T	T	T	T	T	T	T	T	T	T	T	T	T	T	T	T	T	T	T	T	T	C	T	T	T	T	T	C	T	T	T	T	T	T
AX-158569251	T/C	1A	583	+	NA	NA	NA	NA	NA	NA	T	T	T	C	C	C	T	T	T	T	T	T	T	T	T	C	C	T	T	T	C	T	T	T	C	T	T	T	C	C	T	T	T	T	T	C	T	T	T
BS00011892_51	G/A	1A	583	+	NA	NA	NA	NA	NA	NA	G	G	A	G	G	G	G	G	G	G	A	G	G	G	G	A	A	G	G	G	G	G	G	G	A	G	G	A	G	G	G	G	G	G	G	G	G	G	G
BS00065170_51	T/C	1A	583	+	NA	NA	NA	NA	NA	NA	C	C	C	T	T	T	T	C	C	C	C	T	C	C	C	C	C	C	C	C	T	T	T	T	T	T	C	T	T	T	C	T	C	C	T	T	C	C	C
Excalibur_c13076_384	T/C	1A	583	+	NA	NA	NA	NA	NA	NA	T	T	T	T	T	T	T	T	C	T	T	T	T	T	T	T	T	T	T	T	T	C	T	T	T	C	T	T	C	C	T	T	T	T	C	T	T	T	T
IAAV6100	G/A	1A	583	+	NA	NA	NA	NA	NA	NA	G	G	G	G	G	G	G	G	G	G	G	G	G	G	G	G	G	G	G	G	G	G	G	G	G	G	A	A	G	G	G	G	A	G	A	G	G	G	G
RAC875_c14613_68	G/A	1A	583	+	NA	NA	NA	NA	NA	NA	G	G	G	G	G	G	G	G	A	G	G	G	G	G	N	G	G	G	N	G	G	A	G	G	G	A	G	G	A	A	G	G	G	G	A	G	G	G	G
RAC875_c24317_1351	C/T	1A	583	+	NA	NA	NA	NA	NA	NA	C	C	C	N	N	C	C	C	T	N	C	C	C	N	N	C	C	C	C	C	C	T	C	C	C	T	N	C	T	T	C	C	C	C	T	C	C	C	C
RAC875_rep_c71278_345	A/C	1A	583	+	NA	NA	NA	NA	NA	NA	C	C	C	A	A	A	A	C	C	C	C	C	C	C	C	C	C	C	C	C	A	A	N	A	A	A	A	A	A	A	C	A	A	C	A	A	C	C	C
wsnp_Ex_c15377_23637176	C/T	1A	583	+	NA	NA	NA	NA	NA	NA	C	C	C	C	C	C	C	C	C	C	C	C	C	C	C	C	C	C	C	C	C	C	C	C	C	C	T	T	C	C	C	C	T	C	T	C	C	C	C
wsnp_Ku_c40759_48907151	G/A	1A	583	+	NA	NA	NA	NA	NA	NA	G	G	G	G	G	G	G	G	A	G	G	G	G	G	G	G	G	G	G	G	G	A	G	G	G	A	G	G	A	A	G	G	G	G	A	G	G	G	G
AX-89427262	T/C	1A	584	+	NA	NA	NA	NA	NA	NA	C	T	T	T	T	T	T	T	T	T	C	C	T	T	C	T	T	T	T	C	T	T	T	T	T	T	C	C	T	T	T	T	C	T	N	T	T	T	T
BS00056823_51	A/C	1A	584	+	NA	NA	NA	NA	NA	NA	A	A	A	A	A	A	A	A	A	A	A	A	A	A	A	C	C	A	A	A	C	C	C	C	C	A	A	A	C	A	A	A	A	A	A	C	A	A	A
BobWhite_c1824_1380	A/C	1A	584	+	NA	NA	NA	NA	NA	NA	A	A	A	A	A	A	A	A	C	A	A	A	A	A	A	A	A	A	A	A	A	C	A	A	A	C	A	A	C	C	A	A	A	A	C	A	A	A	A
Excalibur_c8161_1443	A/G	1A	584	+	NA	NA	NA	NA	NA	NA	A	A	A	A	A	A	A	A	G	A	A	A	A	A	A	A	A	A	A	A	A	G	A	A	A	G	A	A	G	G	A	A	A	A	G	A	A	A	A
IAAV1930	C/T	1A	584	+	NA	NA	NA	NA	NA	NA	T	C	C	C	C	C	C	C	C	C	T	T	C	C	T	C	C	C	C	T	C	C	C	C	C	C	T	T	C	C	C	C	T	C	T	C	C	C	C
RAC875_c62550_470	T/C	1A	584	+	NA	NA	NA	NA	NA	NA	C	T	T	T	T	T	T	T	T	T	C	C	T	T	C	T	T	T	T	C	T	T	T	T	T	T	C	C	T	C	T	T	C	T	C	T	T	T	T
AX-94592638	G/A	1A	585	+	NA	NA	NA	NA	NA	NA	G	G	G	G	G	G	A	G	G	G	A	G	G	G	G	G	A	G	G	G	G	A	G	G	A	G	G	A	A	A	G	G	G	G	G	G	A	G	G
AX-94664571	C/T	1A	585	+	NA	NA	NA	NA	NA	NA	C	C	C	C	C	C	T	C	C	C	C	C	C	C	C	T	T	C	C	C	C	C	C	C	C	T	T	T	C	C	C	T	C	C	T	C	C	C	C
BS00024107_51	G/A	1A	585	+	NA	NA	NA	NA	NA	NA	G	G	N	N	N	G	A	G	G	G	A	G	G	N	G	A	A	G	G	G	A	A	G	G	A	A	A	A	A	A	G	A	A	G	A	A	A	G	G
BobWhite_c20073_382	G/T	1A	585	+	NA	NA	NA	NA	NA	NA	G	G	G	G	G	G	T	G	G	G	T	G	G	G	G	T	T	G	G	G	G	T	G	G	T	G	G	T	T	T	G	G	G	G	G	G	T	G	G
BobWhite_c20073_443	G/A	1A	585	+	NA	NA	NA	NA	NA	NA	G	G	G	G	G	G	G	G	A	G	G	G	G	G	G	G	G	G	G	G	G	A	G	G	G	A	G	G	A	A	G	G	G	G	A	G	G	G	G
RFL_Contig1457_465	C/T	1A	585	+	NA	NA	NA	NA	NA	NA	C	C	C	N	N	C	C	T	C	T	C	C	C	C	C	C	C	C	T	C	C	T	T	C	T	C	C	C	C	C	C	C	C	C	C	T	C	T	C
RFL_Contig3395_1575	A/G	1A	585	+	NA	NA	NA	NA	NA	NA	A	A	A	A	A	A	A	A	G	A	A	A	A	A	A	A	A	A	A	A	A	G	A	A	A	G	A	A	G	G	A	A	A	A	G	A	A	A	A
AX-158536813	T/C	1A	586	+	NA	NA	NA	NA	NA	NA	T	T	T	T	T	T	C	T	T	T	T	T	T	T	T	C	C	T	T	T	T	T	T	T	T	T	T	T	T	T	T	C	T	T	T	T	T	T	T
BS00062759_51	T/C	1A	586	+	NA	NA	NA	NA	NA	NA	T	T	T	T	T	T	C	T	T	T	T	T	T	T	T	C	C	T	T	T	T	T	T	T	T	C	C	C	T	T	T	C	C	T	C	T	T	T	T
AX-108914743	C/A	1A	587	+	NA	NA	NA	NA	NA	NA	A	A	C	C	N	C	C	C	C	A	C	C	A	A	A	C	C	A	A	C	C	C	C	C	C	C	C	C	C	C	N	C	C	A	C	C	A	A	A
AX-109372762	G/A	1A	587	+	NA	NA	NA	NA	NA	NA	G	G	G	A	G	G	A	A	A	G	G	G	G	G	G	A	A	G	G	G	A	A	A	A	G	A	A	G	G	A	G	A	A	G	A	G	G	G	G
AX-111698963	C/A	1A	587	+	NA	NA	NA	NA	NA	NA	C	C	A	A	C	A	A	A	A	C	A	A	C	C	C	A	A	C	C	A	C	C	C	C	A	C	A	A	A	A	C	C	C	C	A	A	C	C	C
AX-95151237	C/T	1A	587	+	NA	NA	NA	NA	NA	NA	T	T	C	C	T	C	C	C	C	T	C	C	T	T	T	C	C	N	T	C	C	C	C	C	C	C	C	C	C	C	T	C	C	T	C	C	T	N	N
BS00011947_51	C/A	1A	587	+	NA	NA	NA	NA	NA	NA	C	C	C	C	C	C	C	C	A	C	C	C	C	C	C	C	C	C	C	C	C	A	C	C	C	A	C	C	A	A	C	C	C	C	A	C	C	C	C
BS00035273_51	C/T	1A	587	+	NA	NA	NA	NA	NA	NA	C	C	C	T	C	C	T	T	T	C	C	C	C	C	C	T	T	C	C	C	T	C	C	C	C	T	T	C	C	T	C	T	T	C	T	C	C	C	C
BS00070695_51	G/A	1A	587	+	NA	NA	NA	NA	NA	NA	G	G	A	A	G	A	A	A	A	G	A	A	G	G	G	A	A	G	G	A	G	G	G	G	A	G	A	A	A	A	G	G	G	G	A	A	G	G	G
BS00070991_51	G/A	1A	587	+	NA	NA	NA	NA	NA	NA	G	G	A	A	G	A	A	A	A	G	A	A	G	G	G	A	A	G	G	A	G	G	G	G	A	G	A	A	A	A	G	G	G	G	A	A	G	G	G
AX-95159552	G/A	1A	588	+	NA	NA	NA	NA	NA	NA	G	G	G	G	G	G	A	G	G	G	G	G	G	G	G	G	G	G	G	G	G	A	G	G	A	G	G	A	A	A	G	G	G	G	G	G	A	G	G
RAC875_c39312_339	A/G	1A	588	+	NA	NA	NA	NA	NA	NA	A	A	A	A	A	A	A	A	G	A	A	A	A	A	A	A	A	A	A	A	A	G	A	A	A	G	A	A	G	G	A	A	A	A	G	A	A	A	A
RAC875_rep_c112310_481	T/C	1A	588	+	NA	NA	NA	NA	NA	NA	T	T	T	T	T	T	T	T	C	T	T	T	T	T	T	T	T	T	T	T	T	C	N	T	T	C	T	T	C	C	T	T	T	T	C	T	T	T	T
AX-111471275	C/T	1A	589	+	NA	NA	NA	NA	NA	NA	C	T	C	C	T	T	T	C	T	C	T	T	C	C	C	T	T	C	C	T	T	T	T	T	T	T	T	T	T	T	C	T	T	C	T	T	C	C	C
AX-158556621	C/T	1A	589	+	NA	NA	NA	NA	NA	NA	C	C	C	C	C	C	C	C	T	C	T	C	C	C	C	T	T	C	C	T	T	C	C	C	C	T	T	T	C	T	C	T	T	C	T	T	C	C	C
BobWhite_c44947_277	C/T	1A	589	+	NA	NA	NA	NA	NA	NA	C	T	C	C	T	C	C	C	T	C	C	T	C	C	C	T	T	C	C	C	T	T	T	T	T	T	T	T	T	C	C	T	T	C	T	T	C	C	C
BobWhite_rep_c63205_143	C/T	1A	589	+	NA	NA	NA	NA	NA	NA	C	C	C	C	C	C	C	C	T	C	C	C	C	C	C	C	C	C	C	C	C	T	C	C	C	T	C	C	T	T	C	C	C	C	T	C	C	C	C
IAAV4435	G/A	1A	589	+	NA	NA	NA	NA	NA	NA	G	G	G	G	G	G	G	G	A	G	A	G	G	G	G	A	A	G	G	A	A	N	G	G	G	A	A	A	N	A	G	A	A	G	N	A	G	G	G
Tdurum_contig29915_167	C/A	1A	589	+	NA	NA	NA	NA	NA	NA	C	C	C	N	C	C	C	C	A	C	C	C	C	C	C	C	C	C	C	C	C	A	C	C	C	A	C	C	A	A	C	C	C	C	A	C	C	C	C
AX-111098763	G/A	1A	590	+	NA	NA	NA	NA	NA	NA	A	G	A	A	G	G	G	A	G	A	G	G	A	A	A	G	G	A	A	G	A	G	G	G	G	G	G	G	G	G	A	A	A	A	G	G	A	A	A
AX-158555502	T/G	1A	590	+	NA	NA	NA	NA	NA	NA	T	G	T	T	G	T	T	T	G	T	G	G	T	T	T	T	T	T	T	G	G	G	G	G	G	G	G	G	G	G	T	G	G	T	T	T	T	T	T
AX-158569209	T/G	1A	590	+	NA	NA	NA	NA	NA	NA	G	T	G	N	T	T	N	G	T	N	T	T	G	G	G	T	T	N	G	T	T	T	T	T	T	T	T	T	T	T	G	T	T	G	T	T	G	G	G
AX-89575429	T/C	1A	590	+	NA	NA	NA	NA	NA	NA	T	C	T	T	C	C	T	T	C	T	C	C	T	T	T	C	C	T	T	C	T	C	C	C	C	C	C	C	C	T	T	T	T	T	C	C	T	T	T
AX-94450565	T/G	1A	590	+	NA	NA	NA	NA	NA	NA	T	G	T	T	G	T	N	T	G	T	G	G	T	T	T	T	T	T	T	G	G	T	T	T	G	T	G	G	G	T	T	G	G	T	T	T	T	T	T
BS00059313_51	A/G	1A	590	+	NA	NA	NA	NA	NA	NA	A	A	A	A	A	A	A	A	G	A	A	A	A	A	A	A	A	A	A	A	A	G	N	A	A	G	A	A	G	G	A	A	A	A	G	A	A	A	A
wsnp_Ex_c1255_2411550	T/G	1A	590	+	NA	NA	NA	NA	NA	NA	T	G	T	T	G	T	T	T	G	T	G	G	T	T	T	T	T	T	T	G	G	G	G	G	G	G	G	G	G	G	T	G	G	T	T	T	T	T	T
wsnp_Ku_c330_683203	T/C	1A	590	+	NA	NA	NA	NA	NA	NA	T	C	T	T	C	T	T	T	C	T	C	C	T	T	T	T	T	T	T	C	C	T	T	T	C	C	C	C	C	T	T	C	C	T	T	T	T	T	T
AX-110508887	T/C	1A	591	+	NA	NA	NA	NA	NA	NA	T	T	T	T	T	C	T	T	C	T	C	T	T	T	T	C	C	T	T	C	T	T	T	T	T	C	C	C	T	T	C	T	C	T	C	C	T	T	T
AX-111564213	T/C	1A	591	+	NA	NA	NA	NA	NA	NA	T	T	T	T	T	C	C	T	C	T	C	T	T	T	T	C	C	T	T	C	T	T	T	T	T	C	C	C	T	T	C	T	C	T	C	C	T	T	T
AX-158605601	G/A	1A	591	+	NA	NA	NA	NA	NA	NA	G	A	G	G	A	A	G	G	G	G	G	A	G	G	G	A	A	G	G	G	A	A	A	A	A	G	G	G	A	A	G	A	G	G	A	A	G	G	G
CAP11_c1115_150	C/T	1A	591	+	NA	NA	NA	NA	NA	NA	C	C	C	C	C	T	C	C	C	C	C	C	C	C	C	T	T	C	C	C	C	C	C	C	C	C	C	C	C	C	T	C	C	C	N	T	C	C	C
RAC875_c85550_73	C/T	1A	591	+	NA	NA	NA	NA	NA	NA	C	C	C	C	C	C	C	C	T	C	T	C	C	C	C	C	C	C	C	T	C	C	C	C	C	T	T	T	C	C	C	C	T	C	C	C	C	C	C
Ra_c50996_468	G/A	1A	591	+	NA	NA	NA	NA	NA	NA	G	G	G	G	G	G	G	G	A	G	G	G	G	G	G	G	G	G	G	G	G	A	G	G	G	A	G	G	A	N	G	G	G	G	A	G	G	G	G
AX-158569035	C/T	1A	592	+	NA	NA	NA	NA	NA	NA	C	C	C	C	N	C	C	C	T	C	T	N	C	C	C	N	C	C	N	T	C	C	C	C	C	T	T	T	N	C	C	C	T	C	C	C	C	C	C
AX-94789084	T/G	1A	592	+	NA	NA	NA	NA	NA	NA	T	T	T	T	T	G	G	T	G	T	G	T	T	T	T	G	G	T	T	G	T	T	T	T	T	G	G	G	T	T	G	T	G	T	G	G	T	T	T
BS00021780_51	G/A	1A	592	+	NA	NA	NA	NA	NA	NA	G	G	G	G	G	G	G	G	A	G	A	G	G	G	G	G	G	G	G	A	G	G	G	G	G	A	A	A	G	G	G	G	A	G	G	G	G	G	G
BobWhite_c66315_505	C/T	1A	592	+	NA	NA	NA	NA	NA	NA	C	C	C	C	C	C	C	C	C	C	T	C	C	C	C	C	C	C	C	T	C	C	C	C	C	C	T	T	C	C	C	C	T	C	T	T	C	C	C
Excalibur_c6704_782	G/T	1A	592	+	NA	NA	NA	NA	NA	NA	G	G	G	G	G	G	G	G	T	G	G	G	G	G	G	G	G	G	G	G	G	T	G	G	G	T	G	G	T	T	G	G	G	G	T	G	G	G	G
Excalibur_c8235_241	G/A	1A	592	+	NA	NA	NA	NA	NA	NA	G	G	G	N	G	G	G	G	A	G	G	G	G	G	G	G	G	G	G	G	G	A	G	G	G	A	G	G	A	A	G	G	G	G	A	G	G	G	G
RAC875_c17367_549	A/G	1A	592	+	NA	NA	NA	NA	NA	NA	A	A	A	A	A	A	A	A	G	A	A	A	A	A	A	A	A	A	A	A	A	N	N	A	A	G	A	A	G	N	A	A	A	A	G	A	A	A	A
RFL_Contig2961_1117	G/T	1A	592	+	NA	NA	NA	NA	NA	NA	G	G	G	G	G	G	G	G	T	G	G	G	G	G	G	G	G	G	G	G	G	T	G	G	G	T	G	G	T	T	G	G	G	G	T	G	G	G	G
RFL_Contig2961_1493	C/T	1A	592	+	NA	NA	NA	NA	NA	NA	C	C	C	N	N	C	C	C	T	N	C	C	C	C	N	C	C	C	C	C	C	T	C	C	C	T	N	C	T	T	C	C	C	C	T	C	C	C	C
RFL_Contig2961_759	C/T	1A	592	+	NA	NA	NA	NA	NA	NA	C	C	C	C	C	C	C	C	T	C	C	C	C	C	C	C	C	C	C	C	C	T	C	C	C	T	C	C	T	T	C	C	C	C	T	C	C	C	C
wsnp_Ex_c46670_52108070	A/G	1A	592	+	NA	NA	NA	NA	NA	NA	A	A	A	A	A	A	A	A	A	A	G	A	A	A	A	A	A	A	A	G	A	A	A	A	A	A	N	G	A	A	A	A	G	A	G	G	A	A	A
AX-94788925	A/G	1A	593	+	NA	NA	NA	NA	NA	NA	G	A	A	A	A	G	G	G	G	G	G	A	G	G	G	A	A	G	G	G	A	A	A	A	A	G	A	G	A	G	G	A	G	G	A	A	G	G	G
Excalibur_c43086_237	G/A	1A	593	+	NA	NA	NA	NA	NA	NA	G	G	G	N	N	G	G	G	A	N	G	G	G	G	N	G	G	G	G	G	G	A	G	G	G	A	N	N	A	A	G	G	G	G	A	G	G	G	G
RAC875_c9601_1680	C/A	1A	593	+	NA	NA	NA	NA	NA	NA	C	C	C	C	C	C	C	C	A	C	C	C	C	C	C	C	C	C	C	C	C	A	C	C	C	A	C	C	A	A	C	C	C	C	A	C	C	C	C
RAC875_s117301_141	C/T	1A	593	+	NA	NA	NA	NA	NA	NA	C	C	C	C	C	C	C	C	T	C	C	C	C	C	C	C	C	C	C	C	C	T	C	C	C	T	C	C	T	T	C	C	C	C	T	C	C	C	C
wsnp_Ex_c2918_5381441	G/A	1A	593	+	NA	NA	NA	NA	NA	NA	A	G	G	G	G	G	G	A	N	A	A	G	A	A	A	G	G	A	A	A	G	G	G	G	G	N	G	A	G	G	G	G	A	A	G	G	A	A	A
wsnp_Ex_rep_c72011_70562321	A/C	1A	593	+	NA	NA	NA	NA	NA	NA	C	A	A	A	A	C	C	C	C	C	C	A	C	C	C	A	A	C	C	C	A	A	N	A	A	C	A	C	A	C	C	A	C	C	A	A	C	C	C
wsnp_JD_c12333_12595897	G/A	1A	593	+	NA	NA	NA	NA	NA	NA	A	G	G	G	G	A	A	A	A	A	A	G	A	A	A	G	G	A	A	A	G	G	G	G	G	G	G	A	G	A	A	G	A	A	G	G	A	A	A
wsnp_Ku_c13952_22097895	C/T	1A	593	+	NA	NA	NA	NA	NA	NA	T	T	T	C	C	C	C	T	C	T	C	T	T	T	T	C	C	T	T	T	T	C	C	C	C	T	C	C	T	T	T	C	C	T	N	T	C	T	T
AX-111467128	A/G	1A	594	+	NA	NA	NA	NA	NA	NA	G	A	A	A	A	G	G	G	G	G	G	A	G	G	G	A	A	G	G	G	A	A	A	A	A	G	A	G	N	G	G	A	G	G	A	A	G	G	G
Tdurum_contig47006_2711	G/A	1A	594	+	NA	NA	NA	NA	NA	NA	A	G	G	G	G	A	G	A	A	A	A	G	A	A	A	G	G	A	A	A	G	G	G	G	G	A	G	A	G	G	A	G	A	A	A	G	A	A	A
tplb0059i08_441	T/C	1A	594	+	NA	NA	NA	NA	NA	NA	C	T	T	T	T	T	T	C	C	C	C	T	C	C	C	T	T	C	C	C	T	T	T	T	T	C	T	C	T	T	T	T	C	C	T	T	C	C	C
AX-94647324	T/C	1B	1	+	NA	NA	NA	NA	NA	NA	T	T	C	T	C	T	T	T	C	T	T	C	C	T	T	C	T	C	T	T	C	C	T	T	C	C	C	C	C	C	T	C	T	C	N	C	T	T	T
AX-94674257	C	1B	1	+	NA	NA	NA	NA	NA	NA	C	C	C	C	C	C	N	N	C	N	C	C	C	N	C	C	C	C	C	C	C	C	C	C	C	C	C	C	C	C	C	C	C	C	C	C	C	N	C
BS00022180_51	C/T	1B	1	+	NA	NA	NA	NA	NA	NA	C	C	C	C	C	C	C	C	C	C	C	C	C	C	C	C	C	C	C	C	C	T	C	C	T	C	T	T	T	T	C	C	C	C	C	C	C	C	C
BS00050522_51	C/T	1B	1	+	NA	NA	NA	NA	NA	NA	C	C	T	C	T	C	C	C	T	C	C	T	T	C	C	T	C	T	C	C	T	C	C	C	C	T	C	C	C	C	C	T	C	T	C	T	C	C	C
BS00093078_51	T/C	1B	1	+	NA	NA	NA	NA	NA	NA	C	C	C	T	C	T	C	C	T	C	C	C	T	C	C	T	T	T	C	C	T	T	N	T	T	T	T	T	T	T	C	T	C	T	N	T	C	C	C
Excalibur_c12376_569	C/T	1B	1	+	NA	NA	NA	NA	NA	NA	C	C	C	C	N	C	C	C	C	C	C	C	C	C	N	C	C	C	C	C	C	T	C	C	T	C	T	T	T	T	C	C	C	C	N	C	C	C	C
Excalibur_c21898_1423	C/T	1B	1	+	NA	NA	NA	NA	NA	NA	T	T	T	C	T	C	T	T	C	T	T	T	C	T	T	C	C	C	T	T	C	C	C	C	C	C	C	C	C	C	T	C	T	C	T	C	T	T	T
Kukri_c44369_131	T/G	1B	1	+	NA	NA	NA	NA	NA	NA	G	G	G	T	G	T	G	G	T	G	G	G	T	G	G	T	T	T	G	G	T	G	T	T	G	T	G	G	G	G	G	T	G	T	G	T	G	G	G
BS00071161_51	T/C	1B	2	+	NA	NA	NA	NA	NA	NA	T	T	T	T	T	T	T	T	T	T	T	T	T	T	T	T	T	T	T	T	T	C	T	T	C	T	C	C	C	C	T	T	T	T	T	T	T	T	T
BS00076192_51	G/A	1B	2	+	NA	NA	NA	NA	NA	NA	G	G	G	G	G	G	G	G	G	G	G	G	G	G	G	G	G	G	G	G	G	N	G	G	N	G	N	N	N	N	G	G	G	G	G	G	G	G	G
AX-158540295	T/C	1B	4	+	NA	NA	NA	NA	NA	NA	T	T	T	T	T	T	C	T	T	T	T	T	T	C	T	T	T	T	T	T	T	T	T	T	T	T	T	T	T	T	T	T	T	T	T	T	T	T	C
AX-95154820	A/G	1B	4	+	NA	NA	NA	NA	NA	NA	G	G	A	A	G	A	G	G	G	N	A	A	G	G	G	A	A	G	A	A	G	G	A	A	G	G	G	G	G	G	G	G	G	G	G	A	G	G	G
BS00022504_51	A/G	1B	4	+	NA	NA	NA	NA	NA	NA	G	G	A	A	G	A	G	G	G	G	A	A	G	G	G	A	A	G	A	A	G	G	N	A	G	G	G	G	G	G	G	G	G	G	G	A	G	G	G
BS00022505_51	T/G	1B	4	+	NA	NA	NA	NA	NA	NA	T	G	T	T	N	T	T	G	T	N	T	T	T	T	T	T	T	T	T	T	T	T	T	T	T	T	T	T	T	T	G	T	G	T	T	T	G	G	T
Kukri_c79308_278	G/A	1B	4	+	NA	NA	NA	NA	NA	NA	G	A	G	G	A	G	G	A	G	A	G	G	G	G	G	G	G	G	G	G	G	G	G	G	G	G	G	G	G	G	A	G	A	G	G	G	A	N	G
Kukri_rep_c106834_139	C/T	1B	4	+	NA	NA	NA	NA	NA	NA	C	T	C	C	T	C	C	T	C	T	C	C	C	C	C	C	C	C	C	C	C	C	C	C	C	C	C	C	C	C	T	C	T	C	C	C	T	T	C
RFL_Contig3481_1669	T/C	1B	4	+	NA	NA	NA	NA	NA	NA	T	T	T	T	T	T	N	C	C	T	C	C	T	C	T	C	C	T	C	C	T	T	C	T	T	T	T	T	T	T	T	T	T	C	C	T	C	C	T
AX-158540320	G/A	1B	5	+	NA	NA	NA	NA	NA	NA	A	A	G	G	A	G	G	A	A	A	G	G	A	A	A	G	G	A	G	G	A	N	G	G	N	A	N	N	N	N	A	A	A	A	A	G	A	A	G
BS00022482_51	C/T	1B	5	+	NA	NA	NA	NA	NA	NA	C	T	C	C	T	C	C	T	C	T	C	C	C	C	C	C	C	C	C	C	C	C	C	C	C	C	C	C	C	C	T	C	T	C	C	C	T	T	C
AX-95259195	A/G	1B	6	+	NA	NA	NA	NA	NA	NA	G	A	A	A	A	A	A	A	G	A	A	A	G	G	G	A	A	G	A	A	A	G	A	A	G	G	G	G	G	G	A	G	A	G	A	A	A	A	A
TG0005	A/G	1B	6	+	NA	NA	NA	NA	NA	NA	A	A	A	A	A	A	A	A	A	A	A	A	A	A	A	A	A	A	A	A	A	G	A	G	A	A	A	G	A	G	A	A	A	A	A	A	A	A	A
TG0047	C/T	1B	6	+	NA	NA	NA	NA	NA	NA	T	T	C	T	T	C	C	T	T	T	C	C	T	T	T	C	C	T	C	C	T	T	C	C	C	T	T	T	T	T	T	T	T	T	C	C	T	T	C
AX-158521438	C/G	1B	7	+	NA	NA	NA	NA	NA	NA	C	C	C	C	G	C	C	G	C	G	G	C	C	C	C	C	C	C	G	G	G	C	C	C	C	C	C	C	C	C	G	C	G	C	C	C	G	G	C
AX-158607148	A/G	1B	7	+	NA	NA	NA	NA	NA	NA	A	A	A	A	G	A	A	G	A	G	G	A	A	G	A	A	A	A	G	G	N	G	A	A	G	A	G	N	G	G	G	N	G	A	N	A	G	G	A
Excalibur_c30569_384	T/C	1B	8	+	NA	NA	NA	NA	NA	NA	T	C	T	T	C	T	T	C	T	C	C	T	T	T	T	T	T	T	C	C	C	T	T	T	N	T	N	T	N	N	C	T	C	T	T	T	C	C	T
Excalibur_c43567_850	T/C	1B	8	+	NA	NA	NA	NA	NA	NA	T	T	T	T	T	T	T	T	T	T	C	T	T	C	T	C	C	T	T	T	T	C	T	T	C	T	C	C	C	C	T	T	C	C	C	T	T	T	T
AX-94668775	G/A	1B	9	+	NA	NA	NA	NA	NA	NA	G	G	G	G	G	G	G	G	G	G	G	G	G	N	G	G	G	G	G	G	G	A	G	G	A	G	A	A	A	A	G	G	G	G	N	G	G	G	G
BS00005004_51	T/G	1B	9	+	NA	NA	NA	NA	NA	NA	T	T	T	T	T	T	T	T	T	T	T	T	T	T	T	T	T	T	T	T	T	G	T	T	G	T	G	G	G	G	T	T	T	T	T	T	T	T	T
wsnp_BE405749B_Ta_2_1	T/C	1B	9	+	NA	NA	NA	NA	NA	NA	C	C	T	T	C	T	C	C	C	C	C	T	C	C	C	C	T	C	C	C	C	C	T	T	C	C	C	C	C	C	C	C	C	C	C	T	C	C	C
AX-94997422	G/T	1B	10	+	NA	NA	NA	NA	NA	NA	T	G	G	G	T	G	G	T	T	T	G	G	G	G	N	G	G	G	G	T	G	G	G	G	G	T	G	G	G	G	T	T	T	T	N	T	G	T	G
BS00083563_51	G/A	1B	10	+	NA	NA	NA	NA	NA	NA	G	G	G	G	G	G	G	G	G	G	G	G	G	A	N	A	G	G	G	G	G	G	G	G	G	G	G	G	G	G	G	G	G	G	G	G	G	G	G
Kukri_c36151_170	G/A	1B	10	+	NA	NA	NA	NA	NA	NA	A	A	G	G	A	G	G	A	A	A	G	G	A	G	A	A	G	A	G	A	G	G	G	G	G	A	G	G	G	G	A	A	A	A	N	A	G	A	G
Kukri_c44392_212	G/A	1B	10	+	NA	NA	NA	NA	NA	NA	G	G	G	G	G	G	G	G	G	G	G	G	G	G	G	G	G	G	G	G	G	G	G	G	G	G	G	G	G	G	G	G	G	G	G	G	G	G	G
Kukri_c92979_195	C/T	1B	10	+	NA	NA	NA	NA	NA	NA	T	T	C	C	T	C	C	T	T	T	C	C	T	C	T	T	C	T	C	T	C	C	C	C	C	T	C	C	C	C	T	T	T	T	N	T	C	T	C
RFL_Contig4140_1135	A/G	1B	10	+	NA	NA	NA	NA	NA	NA	A	A	G	G	A	G	G	A	A	A	A	G	A	A	A	A	G	A	A	A	G	A	G	G	A	A	A	A	A	A	A	A	A	A	A	A	G	A	G
TA004380-0460	T/G	1B	10	+	NA	NA	NA	NA	NA	NA	T	T	T	T	T	T	T	T	T	T	T	T	T	T	T	T	T	T	T	T	T	G	T	T	G	T	G	G	G	G	T	T	T	T	T	T	T	T	T
Tdurum_contig47083_278	A/G	1B	10	+	NA	NA	NA	NA	NA	NA	A	A	A	A	A	A	G	A	A	A	A	A	A	A	A	A	G	A	A	A	G	G	G	G	G	A	G	G	G	G	A	A	A	A	N	A	G	A	G
wsnp_BE637971B_Ta_1_20	T/C	1B	10	+	NA	NA	NA	NA	NA	NA	N	T	T	T	N	T	T	C	C	N	T	T	T	T	N	T	T	T	T	C	T	T	T	T	T	C	T	T	T	T	C	C	N	C	N	T	T	N	T
AX-158607271	G/T	1B	12	+	NA	NA	NA	NA	NA	NA	G	G	T	T	G	T	G	G	G	G	G	T	G	G	G	G	G	G	G	G	T	G	G	G	G	G	G	G	G	G	G	G	G	G	G	G	G	G	G
AX-94692514	G/C	1B	12	+	NA	NA	NA	NA	NA	NA	C	G	G	G	C	G	C	C	C	C	G	G	G	G	C	G	C	G	G	C	G	C	G	G	C	C	C	C	C	C	C	C	C	C	C	G	C	C	C
AX-94926658	A	1B	12	+	NA	NA	NA	NA	NA	NA	A	A	A	A	A	A	N	A	A	A	A	A	A	A	A	A	A	A	A	A	A	A	A	A	A	A	N	A	N	N	A	A	A	A	A	A	N	A	N
BS00004903_51	A/C	1B	12	+	NA	NA	NA	NA	NA	NA	A	A	A	A	A	A	C	A	A	A	A	A	A	A	A	A	C	A	A	A	A	C	A	A	C	A	C	C	C	C	A	A	A	A	A	A	C	A	C
BS00064829_51	C/T	1B	13	+	NA	NA	NA	NA	NA	NA	C	C	C	C	C	C	C	C	C	C	C	C	C	C	C	C	C	C	C	C	T	C	T	C	C	C	C	C	C	C	C	C	C	C	C	C	C	C	C
AX-94759371	C/G	1B	14	+	NA	NA	NA	NA	NA	NA	C	G	C	C	G	C	C	C	C	C	G	C	G	N	C	G	C	G	G	C	C	C	C	C	C	C	C	C	C	C	C	C	C	C	C	G	C	C	C
Kukri_c76307_182	C/T	1B	14	+	NA	NA	NA	NA	NA	NA	T	C	T	C	C	C	C	T	T	T	C	T	C	C	T	C	C	C	C	T	C	C	C	C	C	T	C	C	C	C	T	T	T	T	C	C	C	T	C
AX-158521638	C/T	1B	15	+	NA	NA	NA	NA	NA	NA	C	C	C	T	T	C	T	C	C	C	C	C	C	C	C	T	T	C	C	C	T	N	T	T	N	T	N	N	N	N	C	T	C	C	T	T	T	C	T
AX-158540316	T/C	1B	15	+	NA	NA	NA	NA	NA	NA	T	T	T	T	C	T	C	T	T	T	C	T	C	C	T	C	C	C	C	T	T	C	C	C	C	C	C	C	C	C	T	C	T	T	C	T	C	T	C
AX-94602901	T/C	1B	15	+	NA	NA	NA	NA	NA	NA	T	T	T	C	T	T	C	T	T	T	T	T	T	T	T	C	C	T	T	T	C	C	C	C	C	C	C	C	C	C	T	C	T	T	N	C	C	T	C
BS00089524_51	A/C	1B	15	+	NA	NA	NA	NA	NA	NA	A	A	A	C	A	A	C	A	A	A	A	A	A	A	A	C	C	A	A	A	C	A	C	C	A	C	A	A	A	A	A	C	A	A	A	C	C	A	C
BS00105846_51	C/T	1B	15	+	NA	NA	NA	NA	NA	NA	C	C	C	T	T	C	C	C	C	N	C	C	C	C	C	T	C	C	C	C	T	T	T	T	T	T	T	T	T	T	C	T	C	C	T	T	C	C	C
BS00108058_51	C/T	1B	15	+	NA	NA	NA	NA	NA	NA	C	C	C	T	C	C	C	C	C	C	C	C	C	C	C	T	C	C	C	C	T	C	T	T	C	T	C	C	C	C	C	T	C	C	C	T	C	C	C
BobWhite_c28295_256	T/G	1B	15	+	NA	NA	NA	NA	NA	NA	T	T	T	T	T	T	G	T	T	T	T	T	T	T	T	T	G	T	T	T	T	G	T	T	G	T	G	G	G	G	T	T	T	T	T	T	G	T	G
Excalibur_rep_c67198_530	G/A	1B	15	+	NA	NA	NA	NA	NA	NA	G	G	G	N	N	N	A	G	G	N	N	N	G	G	N	N	A	G	G	G	G	A	G	G	A	G	A	A	A	A	G	G	G	G	N	G	A	G	A
IAAV2147	G/A	1B	15	+	NA	NA	NA	NA	NA	NA	G	G	G	G	G	G	G	G	G	G	G	G	G	G	G	G	G	G	G	G	A	G	A	G	G	G	G	G	G	G	G	G	G	G	G	G	G	G	G
AX-108893457	A/G	1B	16	+	NA	NA	NA	NA	NA	NA	A	A	G	A	G	G	A	A	A	A	A	G	G	A	A	A	A	G	A	A	A	A	A	A	A	A	A	A	A	A	A	A	A	A	N	A	A	A	A
AX-95182696	A/C	1B	16	+	NA	NA	NA	NA	NA	NA	A	A	C	A	C	C	A	A	A	A	A	C	C	A	A	A	A	C	A	A	A	A	A	A	A	A	A	A	A	A	A	A	A	A	N	A	A	A	A
AX-95245523	G/A	1B	16	+	NA	NA	NA	NA	NA	NA	G	G	A	G	A	A	A	G	G	G	G	A	A	G	G	G	A	A	G	G	G	G	G	G	G	G	G	G	G	G	G	G	G	G	A	G	A	G	A
BS00011695_51	A/G	1B	16	+	NA	NA	NA	NA	NA	NA	A	A	G	A	G	G	A	A	A	A	A	G	G	A	A	A	A	G	A	A	A	A	A	A	A	A	A	A	A	A	A	A	A	A	N	A	A	A	A
BS00074962_51	T/C	1B	16	+	NA	NA	NA	NA	NA	NA	T	T	T	T	T	T	N	T	T	T	T	T	T	T	T	T	N	T	T	T	T	C	T	T	C	T	C	C	C	C	T	T	T	T	T	T	N	T	N
AX-94570104	G/A	1B	17	+	NA	NA	NA	NA	NA	NA	G	G	A	A	A	A	G	G	G	G	A	A	A	G	G	G	G	A	G	G	G	G	G	G	G	G	G	G	G	G	G	G	A	A	A	G	G	G	G
AX-94769850	T/C	1B	17	+	NA	NA	NA	NA	NA	NA	T	T	T	T	T	T	T	T	T	T	T	T	T	T	T	T	T	T	T	T	C	T	C	C	T	C	T	T	T	T	T	C	T	T	T	C	T	T	T
Ku_c31363_2165	A/C	1B	17	+	NA	NA	NA	NA	NA	NA	A	A	A	A	A	A	C	A	A	A	A	A	A	A	A	C	C	A	A	A	A	C	A	A	C	A	C	C	C	C	A	A	A	A	N	A	C	A	C
BS00105833_51	T/C	1B	18	+	NA	NA	NA	NA	NA	NA	T	T	T	T	T	T	C	T	T	T	T	T	T	T	T	C	C	T	T	T	T	C	T	T	C	T	C	C	C	C	T	T	T	T	N	T	C	T	C
CAP7_c3847_204	G/A	1B	18	+	NA	NA	NA	NA	NA	NA	G	G	G	N	A	G	A	G	G	G	G	G	G	G	G	A	A	G	G	G	A	A	N	A	A	A	A	A	A	A	G	A	A	G	A	A	A	G	A
IAAV4194	T/C	1B	18	+	NA	NA	NA	NA	NA	NA	T	T	T	T	T	T	T	T	T	T	T	T	T	T	T	C	T	T	T	T	C	C	C	C	C	T	C	C	C	C	T	T	T	T	T	N	T	T	T
RAC875_c15942_571	T/C	1B	18	+	NA	NA	NA	NA	NA	NA	T	T	T	T	T	T	C	T	T	T	T	T	T	T	T	C	C	T	T	T	T	C	T	T	C	T	C	C	C	C	T	T	T	T	T	T	C	T	C
Tdurum_contig78972_316	A/G	1B	18	+	NA	NA	NA	NA	NA	NA	A	A	A	A	A	A	G	A	A	A	A	A	A	A	A	G	G	A	A	A	G	G	G	G	G	G	G	G	G	G	A	G	G	A	G	G	G	A	G
AX-94852713	C/T	1B	20	+	NA	NA	NA	NA	NA	NA	C	C	C	C	C	C	C	C	C	C	C	C	C	C	C	C	C	C	C	C	C	C	C	C	C	C	C	C	C	C	C	C	T	C	T	C	C	C	C
Tdurum_contig29484_628	T/C	1B	21	+	NA	NA	NA	NA	NA	NA	C	C	C	C	C	T	T	T	C	C	C	C	C	C	T	C	C	C	C	C	C	T	C	T	T	T	C	T	T	C	T	T	C	T	C	T	T	T	T
Tdurum_contig50667_306	C/T	1B	21	+	NA	NA	NA	NA	NA	NA	C	C	C	C	C	C	C	C	C	C	C	C	C	C	C	C	C	C	C	C	C	C	C	C	C	T	C	C	C	C	C	T	T	C	N	C	C	C	C
AX-95234532	C/G	1B	22	+	NA	NA	NA	NA	NA	NA	C	C	C	C	C	C	G	C	C	C	C	C	C	C	C	G	G	C	C	C	G	G	C	C	G	C	G	G	G	C	C	C	G	C	C	C	G	C	G
BS00110121_51	A/G	1B	22	+	NA	NA	NA	NA	NA	NA	A	A	A	A	A	A	G	A	A	A	A	A	A	A	A	G	G	A	A	A	G	G	N	A	G	A	G	G	G	G	A	A	G	A	N	A	G	A	G
Excalibur_c3270_1566	A/C	1B	24	+	NA	NA	NA	NA	NA	NA	A	A	A	A	A	A	A	A	A	A	A	A	A	A	A	C	C	A	A	A	A	A	A	A	A	A	A	A	A	A	A	A	A	A	A	A	A	A	A
tplb0055p02_1074	C/A	1B	25	+	NA	NA	NA	NA	NA	NA	C	C	C	N	C	C	C	C	C	N	C	C	C	C	C	C	A	C	C	C	C	A	C	C	A	C	A	A	A	A	C	C	C	C	N	C	C	C	C
AX-158570920	T/C	1B	26	+	NA	NA	NA	NA	NA	NA	T	T	T	T	T	T	T	T	T	T	T	C	T	T	T	T	C	T	T	T	T	C	C	C	C	T	C	C	C	C	T	T	T	T	N	T	T	T	T
CAP8_c1305_148	A/G	1B	26	+	NA	NA	NA	NA	NA	NA	A	A	A	A	G	G	A	A	A	A	A	G	A	A	A	A	A	A	A	A	G	A	A	A	A	A	A	A	G	A	G	A	A	A	G	A	A	A	A
Tdurum_contig44861_1253	A/C	1B	26	+	NA	NA	NA	NA	NA	NA	A	A	A	A	A	A	A	A	A	A	A	A	A	C	A	A	C	A	A	A	A	C	A	A	C	A	C	C	C	C	A	A	A	C	N	A	A	A	A
wsnp_Ex_c5780_10153638	G/A	1B	26	+	NA	NA	NA	NA	NA	NA	G	G	G	G	G	G	A	G	G	G	G	G	A	A	G	G	N	A	G	G	G	A	G	G	A	G	A	A	A	A	G	G	G	A	A	G	A	G	A
AX-111146253	G/A	1B	27	+	NA	NA	NA	NA	NA	NA	G	G	G	G	G	G	G	G	G	G	G	G	G	G	G	G	G	G	G	G	G	G	G	G	G	G	G	G	G	G	G	G	G	G	A	G	G	G	G
Kukri_c19251_579	C/T	1B	27	+	NA	NA	NA	NA	NA	NA	T	T	C	C	C	C	T	T	T	T	C	T	C	T	C	C	C	T	T	T	C	C	C	C	C	C	C	C	C	C	C	C	C	T	C	C	T	C	T
RAC875_c51663_87	T/C	1B	27	+	NA	NA	NA	NA	NA	NA	T	T	T	T	T	T	T	T	T	T	T	T	T	C	T	T	C	T	T	T	T	C	T	T	C	T	C	C	C	C	T	T	T	C	C	T	T	T	T
BS00004789_51	A/G	1B	29	+	NA	NA	NA	NA	NA	NA	A	A	A	A	A	A	A	A	A	A	A	A	A	A	A	A	N	A	A	A	A	G	A	A	G	A	G	G	G	G	A	A	A	A	N	A	A	A	A
Tdurum_contig56188_569	T/C	1B	29	+	NA	NA	NA	NA	NA	NA	T	T	T	T	T	T	T	T	T	T	T	T	T	T	T	T	T	T	T	T	T	C	T	T	C	T	C	C	C	C	T	T	T	T	N	T	T	T	T
wsnp_Ex_c2117_3976893	G/T	1B	29	+	NA	NA	NA	NA	NA	NA	G	G	G	G	G	G	G	G	G	G	G	G	G	T	G	G	T	G	G	G	G	T	G	G	T	G	T	T	T	T	G	G	G	T	G	G	G	G	G
AX-94484295	A/G	1B	33	+	NA	NA	NA	NA	NA	NA	A	A	A	A	A	A	A	A	A	A	A	A	A	A	A	A	A	A	A	A	A	G	A	A	G	A	G	G	G	G	A	A	A	A	G	A	A	A	A
Tdurum_contig9874_391	G/T	1B	33	+	NA	NA	NA	NA	NA	NA	G	G	G	G	G	G	G	G	G	G	G	G	G	G	N	G	G	G	G	G	G	T	G	G	T	G	T	T	T	T	G	G	G	G	G	G	G	G	G
Tdurum_contig9874_547	C/T	1B	33	+	NA	NA	NA	NA	NA	NA	C	C	C	C	C	C	C	C	C	C	C	C	C	C	C	C	C	C	C	C	C	T	C	C	T	C	T	T	T	T	C	C	C	C	C	C	C	C	C
AX-158532167	G/T	1B	34	+	NA	NA	NA	NA	NA	NA	T	T	G	G	G	G	G	T	N	T	T	T	T	G	T	T	T	T	T	T	G	G	G	G	G	G	G	G	G	G	G	G	T	T	G	G	T	G	G
AX-95085078	C/T	1B	34	+	NA	NA	NA	NA	NA	NA	C	C	C	C	C	C	C	C	C	C	C	C	C	C	N	C	C	C	C	C	C	T	C	C	T	C	T	T	T	T	C	C	C	C	N	C	C	C	C
AX-94796921	C/G	1B	38	+	NA	NA	NA	NA	NA	NA	C	C	N	C	C	C	C	C	C	C	G	C	C	N	G	C	C	C	C	C	C	G	G	G	G	C	G	G	G	G	C	C	C	C	G	C	C	C	C
AX-95196278	G/A	1B	38	+	NA	NA	NA	NA	NA	NA	G	G	G	G	G	G	G	G	G	G	A	G	G	G	A	G	G	G	G	G	G	A	A	A	A	G	A	A	A	A	G	G	G	G	A	G	G	G	G
AX-158561105	G/A	1B	39	+	NA	NA	NA	NA	NA	NA	G	G	A	N	G	G	G	G	G	G	A	G	G	A	A	G	A	G	G	G	G	A	A	A	A	G	A	A	A	A	G	G	A	G	A	G	G	G	G
AX-158570941	T/C	1B	39	+	NA	NA	NA	NA	NA	NA	T	T	T	T	T	T	T	T	T	T	C	T	T	C	C	T	C	T	T	T	T	N	C	C	N	T	N	N	N	N	T	T	C	T	C	T	T	T	T
BS00022590_51	A/G	1B	39	+	NA	NA	NA	NA	NA	NA	A	A	A	A	A	A	A	A	A	A	G	A	A	A	G	A	G	A	A	A	A	G	G	G	G	A	G	G	G	G	A	A	A	A	A	A	A	A	A
BS00065053_51	C/T	1B	39	+	NA	NA	NA	NA	NA	NA	C	C	C	C	C	C	C	C	C	C	T	C	C	T	T	C	T	C	C	C	C	C	T	T	C	C	C	C	C	C	C	C	T	C	N	C	C	C	C
Kukri_c47342_73	A/G	1B	39	+	NA	NA	NA	NA	NA	NA	A	A	A	A	A	A	A	A	A	A	A	A	A	G	A	A	A	A	A	A	A	G	A	A	G	A	G	G	G	G	A	A	G	A	G	A	A	A	A
BS00067003_51	C/T	1B	40	+	NA	NA	NA	NA	NA	NA	C	C	T	C	C	C	C	C	C	C	T	C	C	N	T	C	T	C	C	C	C	C	T	T	C	C	C	C	C	C	C	C	T	C	N	C	C	C	C
Kukri_rep_c100936_449	C/T	1B	40	+	NA	NA	NA	NA	NA	NA	C	C	C	C	N	C	C	C	C	C	C	C	C	T	C	C	T	C	C	C	C	T	C	C	T	C	T	T	T	T	C	C	T	C	T	T	C	C	C
GENE-0427_442	G/A	1B	41	+	NA	NA	NA	NA	NA	NA	G	G	G	G	G	G	G	G	G	G	G	G	G	A	G	G	A	G	G	G	G	A	G	G	A	G	A	A	A	A	G	G	A	G	A	A	G	G	G
AX-94607208	T/C	1B	42	+	NA	NA	NA	NA	NA	NA	T	T	T	T	T	T	T	T	T	T	T	T	T	T	T	T	T	T	T	T	T	T	T	T	C	C	C	C	C	T	T	T	T	T	T	T	T	T	T
IAAV2838	C/T	1B	42	+	NA	NA	NA	NA	NA	NA	C	C	C	N	N	C	C	C	C	C	C	C	C	C	C	C	C	C	C	C	C	T	C	C	T	C	T	T	T	T	C	C	C	C	C	T	C	C	C
Tdurum_contig55639_241	A/G	1B	42	+	NA	NA	NA	NA	NA	NA	A	A	A	A	A	A	A	A	A	A	A	A	A	A	A	A	A	A	A	A	A	A	A	A	A	A	A	A	A	A	A	A	A	A	A	G	A	A	A
Tdurum_contig9762_314	A/G	1B	42	+	NA	NA	NA	NA	NA	NA	A	A	A	A	A	A	A	A	A	A	A	A	A	A	A	A	A	A	A	A	A	G	A	A	G	A	G	G	G	G	A	A	G	A	G	A	A	A	A
Tdurum_contig11334_554	T/C	1B	43	+	NA	NA	NA	NA	NA	NA	T	T	T	T	T	T	T	T	T	T	T	T	T	T	T	T	T	T	T	T	T	C	T	T	C	T	C	C	C	C	T	T	T	T	T	T	T	T	T
Excalibur_c95656_129	T/C	1B	45	+	NA	NA	NA	NA	NA	NA	T	T	T	C	T	T	T	T	T	T	T	C	C	C	T	C	C	T	T	T	T	N	T	T	N	T	N	N	N	N	T	T	C	T	C	C	T	T	T
RFL_Contig2160_617	G/A	1B	47	+	NA	NA	NA	NA	NA	NA	G	G	G	G	G	G	G	G	G	G	G	A	A	A	G	A	A	G	G	G	G	G	G	G	G	G	G	G	G	G	G	G	G	G	G	A	G	G	G
wsnp_Ra_c19335_28504388	T/G	1B	47	+	NA	NA	NA	NA	NA	NA	T	T	T	G	T	T	T	T	T	T	T	G	G	G	T	G	G	T	T	T	T	G	T	T	G	T	G	G	G	G	T	T	G	T	G	G	T	T	T
RAC875_c90169_393	T/C	1B	48	+	NA	NA	NA	NA	NA	NA	T	T	T	C	T	T	T	T	T	T	T	C	C	C	T	C	C	T	T	T	T	C	T	T	C	T	C	C	C	C	T	T	C	T	C	C	T	T	T
IAAV8952	A/G	1B	50	+	NA	NA	NA	NA	NA	NA	A	A	A	A	A	A	G	A	A	A	A	A	A	G	A	A	G	A	A	A	G	A	G	G	A	G	A	A	A	A	A	G	G	A	N	A	G	G	A
IACX502	T/C	1B	50	+	NA	NA	NA	NA	NA	NA	T	T	T	C	T	T	T	T	T	T	T	C	T	T	T	T	T	T	T	T	T	T	T	T	T	T	T	T	T	T	T	T	T	T	T	C	T	T	T
Kukri_c8533_1398	A/G	1B	50	+	NA	NA	NA	NA	NA	NA	A	A	A	A	A	A	G	A	A	A	A	A	A	A	A	A	A	A	A	A	G	A	G	G	A	G	A	A	A	A	A	G	A	A	A	A	G	G	A
BS00087784_51	C/T	1B	51	+	NA	NA	NA	NA	NA	NA	C	C	C	C	C	C	C	C	C	C	C	C	T	C	T	T	T	C	C	C	C	C	T	T	C	C	C	C	C	C	C	C	C	C	C	C	C	C	C
BS00087787_51	C/T	1B	51	+	NA	NA	NA	NA	NA	NA	C	C	C	C	C	C	C	C	C	C	C	C	C	C	C	C	C	C	C	C	C	T	C	C	T	C	T	T	T	T	C	C	C	C	C	C	C	C	C
Ra_c16879_977	G/T	1B	52	+	NA	NA	NA	NA	NA	NA	G	G	G	T	G	G	G	G	G	G	G	T	G	G	G	G	G	G	G	G	G	G	G	G	G	G	G	G	G	G	G	G	G	G	G	N	G	G	G
AX-94413562	C/T	1B	53	+	NA	NA	NA	NA	NA	NA	C	C	C	C	C	C	C	C	C	C	C	C	T	C	T	T	C	C	C	C	C	C	C	C	C	C	C	C	C	C	C	C	C	C	C	C	C	C	C
BS00095225_51	G/T	1B	53	+	NA	NA	NA	NA	NA	NA	T	G	G	G	G	G	G	G	T	G	G	G	G	G	T	T	G	G	G	G	T	T	G	T	T	T	T	T	T	G	G	T	T	T	T	G	G	G	G
Tdurum_contig82187_189	T/G	1B	53	+	NA	NA	NA	NA	NA	NA	T	T	T	G	T	T	T	T	T	T	T	G	T	T	T	T	T	T	T	T	T	N	N	T	N	T	N	N	N	N	T	T	T	T	T	G	T	T	T
wsnp_Ex_c12063_19310114	A/G	1B	53	+	NA	NA	NA	NA	NA	NA	A	A	A	N	A	A	G	A	A	A	G	G	A	N	A	A	G	A	A	A	G	A	G	G	A	G	A	A	A	A	A	G	G	A	N	G	G	G	A
BS00105606_51	G/A	1B	56	+	NA	NA	NA	NA	NA	NA	G	G	G	G	G	G	G	G	G	G	G	G	G	G	G	G	G	G	G	G	G	A	G	G	A	G	A	A	A	A	G	G	G	G	G	G	G	G	G
IAAV7915	T/C	1B	56	+	NA	NA	NA	NA	NA	NA	T	T	T	C	T	T	T	T	T	T	C	C	T	C	T	T	C	T	T	T	T	T	C	C	T	T	T	T	T	T	T	T	C	T	C	C	T	T	T
wsnp_Ex_c6417_11155739	T/C	1B	56	+	NA	NA	NA	NA	NA	NA	T	T	T	C	T	T	T	T	T	T	C	C	T	C	T	T	C	T	T	T	T	T	C	C	T	T	T	T	T	T	T	T	C	T	N	C	T	T	T
wsnp_Ku_c11987_19473636	A/G	1B	56	+	NA	NA	NA	NA	NA	NA	A	A	A	N	A	A	A	A	A	A	G	G	A	G	A	A	G	A	A	A	A	G	G	G	G	A	G	G	G	G	A	A	G	A	N	G	A	A	A
AX-94648555	A/G	1B	57	+	NA	NA	NA	NA	NA	NA	A	A	A	G	A	A	A	A	A	A	A	A	A	A	A	A	A	A	A	A	A	G	A	A	G	A	G	G	G	G	A	A	A	A	N	G	A	A	A
BS00110546_51	G/A	1B	57	+	NA	NA	NA	NA	NA	NA	G	G	G	A	G	G	G	G	G	G	G	G	G	G	G	G	G	G	G	G	G	G	G	G	G	G	G	G	G	G	G	G	G	G	G	G	G	G	G
TG0151	T/C	1B	57	+	NA	NA	NA	NA	NA	NA	T	T	T	T	T	T	T	T	T	T	T	T	T	T	T	T	T	T	T	T	T	T	T	T	T	T	T	T	T	T	T	T	T	T	T	T	T	T	T
Tdurum_contig75938_1546	G/A	1B	57	+	NA	NA	NA	NA	NA	NA	G	G	G	A	G	G	A	G	G	G	A	A	G	A	G	G	A	G	G	G	A	G	A	A	G	A	G	G	G	G	G	A	A	G	N	A	A	A	G
AX-109946561	C/T	1B	58	+	NA	NA	NA	NA	NA	NA	T	T	T	C	T	T	C	T	T	T	C	C	C	C	C	C	C	T	T	T	C	C	C	C	C	C	C	C	C	C	T	C	C	T	C	T	C	C	T
AX-158595824	T/C	1B	58	+	NA	NA	NA	NA	NA	NA	T	T	T	T	T	T	T	T	T	T	T	C	C	T	C	C	C	T	T	T	T	N	C	C	N	T	N	N	N	N	T	T	C	T	T	T	T	T	T
CAP8_rep_c9642_82	A/G	1B	58	+	NA	NA	NA	NA	NA	NA	A	A	A	G	A	A	G	A	A	A	G	A	A	G	A	A	A	A	A	A	G	G	A	A	G	G	G	G	G	G	A	G	A	A	G	A	G	G	A
RAC875_rep_c109416_191	C/T	1B	58	+	NA	NA	NA	NA	NA	NA	C	C	C	T	C	C	T	C	C	C	T	C	C	T	C	C	C	C	C	C	T	C	C	C	C	T	C	C	C	C	C	T	C	C	N	C	T	T	C
AX-109345339	G/A	1B	59	+	NA	NA	NA	NA	NA	NA	G	G	G	A	G	G	A	G	G	G	N	G	G	A	G	G	G	G	G	G	A	N	G	G	N	A	N	N	N	N	G	A	G	G	A	G	A	A	G
AX-158570978	C/T	1B	59	+	NA	NA	NA	NA	NA	NA	C	C	C	T	C	C	T	C	C	C	C	C	T	T	C	C	C	C	C	C	T	N	C	C	N	T	N	N	N	N	C	T	C	C	T	C	T	T	C
AX-94835306	T/C	1B	59	+	NA	NA	NA	NA	NA	NA	T	T	T	N	T	T	C	T	T	T	T	T	T	C	T	T	T	T	T	T	C	T	T	T	T	C	T	T	T	T	T	C	T	T	N	T	C	C	T
AX-94990715	A/G	1B	60	+	NA	NA	NA	NA	NA	NA	A	A	A	G	A	A	G	A	A	A	A	A	G	G	A	A	A	A	A	A	G	G	A	A	G	G	G	G	G	G	A	G	A	A	G	A	G	G	A
RAC875_c826_839	A/G	1B	60	+	NA	NA	NA	NA	NA	NA	A	A	A	G	A	A	G	A	A	A	A	A	G	G	A	A	A	A	A	A	G	G	A	A	G	G	G	G	G	G	A	G	A	A	G	A	G	G	A
wsnp_Ex_c2111_3963161	G/A	1B	60	+	NA	NA	NA	NA	NA	NA	G	G	G	A	G	G	A	G	G	G	G	G	A	A	G	G	G	G	G	G	A	N	G	G	N	A	N	N	N	N	G	A	G	G	A	G	A	A	G
RAC875_c79370_378	A/G	1B	62	+	NA	NA	NA	NA	NA	NA	A	A	A	A	A	A	A	A	A	A	A	A	A	A	A	A	A	A	A	A	A	G	A	A	G	A	G	G	G	G	A	A	A	A	N	A	A	A	A
wsnp_Ex_c25782_35041189	G/A	1B	63	+	NA	NA	NA	NA	NA	NA	A	A	A	G	G	A	G	A	A	A	G	A	G	G	G	G	G	A	A	A	G	G	G	G	G	G	G	G	G	G	A	G	G	A	G	G	G	G	A
RAC875_c3762_710	A/G	1B	66	+	NA	NA	NA	NA	NA	NA	A	A	A	G	A	A	G	G	A	G	G	G	G	A	A	A	A	G	G	G	A	A	G	A	A	A	A	A	A	G	G	A	A	A	A	G	G	G	G
RAC875_rep_c69508_215	T/C	1B	66	+	NA	NA	NA	NA	NA	NA	T	T	T	C	T	T	C	C	T	C	C	C	C	T	T	T	T	C	C	C	T	T	C	T	T	T	T	T	T	C	C	T	T	T	T	C	C	C	C
AX-158521565	A/G	1B	67	+	NA	NA	NA	NA	NA	NA	A	A	A	G	G	A	G	A	A	A	G	A	G	G	G	A	G	A	A	A	G	G	G	G	G	G	G	G	G	G	A	G	A	A	G	G	G	G	A
AX-158521483	C/T	1B	68	+	NA	NA	NA	NA	NA	NA	T	T	T	C	C	T	C	T	T	T	C	T	C	C	C	C	C	T	T	T	C	C	C	C	C	C	C	C	C	C	T	C	T	T	C	C	C	C	T
AX-158521551	A/G	1B	68	+	NA	NA	NA	NA	NA	NA	A	A	A	G	G	A	G	A	A	A	G	A	G	G	G	A	G	A	A	A	G	G	G	G	G	G	G	G	G	G	A	G	G	A	G	G	G	G	A
AX-158570814	C/A	1B	68	+	NA	NA	NA	NA	NA	NA	C	C	C	A	A	C	A	C	C	C	A	C	A	A	A	A	A	C	C	C	A	N	A	A	N	A	C	N	N	C	C	A	C	C	A	A	A	A	C
BS00022902_51	G/A	1B	68	+	NA	NA	NA	NA	NA	NA	G	G	G	A	A	G	A	G	G	N	A	G	A	A	A	G	A	G	G	G	A	G	A	A	G	A	G	G	G	G	G	A	G	G	A	A	G	A	G
AX-108967134	G/A	1B	69	+	NA	NA	NA	NA	NA	NA	G	G	G	A	A	G	A	G	G	G	A	G	G	A	A	A	A	G	G	G	A	G	A	A	G	A	G	G	G	G	G	A	G	G	G	A	A	A	G
AX-158521490	C/G	1B	70	+	NA	NA	NA	NA	NA	NA	C	C	C	G	G	C	G	C	C	C	G	C	G	G	G	G	G	C	C	C	G	C	G	G	C	G	C	C	C	C	C	G	C	C	N	G	G	G	C
BS00083533_51	C/T	1B	70	+	NA	NA	NA	NA	NA	NA	C	C	C	C	C	C	C	C	C	C	C	C	C	C	C	C	C	C	C	C	C	T	C	C	T	C	T	T	T	T	C	C	C	C	N	C	C	C	C
Kukri_c5861_360	T/C	1B	70	+	NA	NA	NA	NA	NA	NA	T	T	T	N	C	T	C	T	T	T	C	T	C	C	C	C	C	T	T	T	C	T	C	C	T	C	T	T	T	T	T	C	T	T	C	C	C	C	T
AX-158561081	G	1B	73	+	NA	NA	NA	NA	NA	NA	G	G	G	G	G	G	G	G	G	G	G	G	G	G	N	G	G	G	G	G	N	G	N	G	G	G	G	G	G	G	G	G	G	G	G	G	G	G	G
AX-158521482	C/T	1B	74	+	NA	NA	NA	NA	NA	NA	T	T	T	C	C	T	C	T	T	T	C	T	C	C	C	C	C	T	T	T	C	C	C	C	C	C	N	N	C	C	T	C	T	T	C	C	C	C	T
AX-158557026	A/G	1B	77	+	NA	NA	NA	NA	NA	NA	A	A	A	G	G	A	G	A	A	A	G	A	G	G	G	G	G	A	A	A	G	N	G	G	N	G	N	N	N	N	A	G	A	A	G	G	G	G	A
AX-158557037	G/A	1B	78	+	NA	NA	NA	NA	NA	NA	G	G	G	A	A	G	A	G	G	G	A	G	A	A	A	A	A	G	G	G	A	N	A	A	N	A	N	N	N	G	G	A	G	G	A	A	A	A	G
AX-158561131	G/A	1B	78	+	NA	NA	NA	NA	NA	NA	G	G	G	A	A	G	A	G	G	G	A	G	A	A	A	A	A	G	G	G	A	G	A	A	G	A	G	G	G	G	G	A	G	G	A	A	A	A	G
AX-158570810	C/T	1B	82	+	NA	NA	NA	NA	NA	NA	C	C	T	C	C	T	C	C	C	C	C	T	C	C	C	C	C	C	C	C	C	C	C	C	C	C	C	C	C	C	C	C	C	C	C	C	C	C	C
AX-158521560	G/A	1B	87	+	NA	NA	NA	NA	NA	NA	G	G	A	G	G	A	G	G	G	G	G	A	G	G	G	G	G	G	G	G	G	A	G	G	A	G	A	A	A	A	G	G	A	G	N	G	G	G	G
BS00093231_51	G/A	1B	87	+	NA	NA	NA	NA	NA	NA	G	G	A	G	G	A	G	G	G	G	G	A	G	G	G	G	G	G	G	G	G	N	G	G	N	G	N	N	N	N	G	G	A	G	G	G	G	G	G
RFL_Contig529_963	A/G	1B	87	+	NA	NA	NA	NA	NA	NA	A	A	G	A	A	G	A	A	A	A	A	G	A	A	A	A	A	A	A	A	A	G	A	A	G	A	G	G	G	G	A	A	G	A	N	A	A	A	A
Tdurum_contig100344_160	T/G	1B	87	+	NA	NA	NA	NA	NA	NA	T	T	T	T	T	T	T	T	T	T	T	T	T	T	T	T	T	T	T	T	T	G	T	T	G	T	G	G	G	G	T	T	T	T	T	T	T	T	T
AX-158570811	T/C	1B	88	+	NA	NA	NA	NA	NA	NA	T	T	C	T	T	C	T	T	T	T	T	C	T	T	T	T	T	T	T	T	T	N	T	T	N	T	N	N	N	N	T	T	C	T	T	T	T	T	T
BS00022916_51	T/C	1B	88	+	NA	NA	NA	NA	NA	NA	T	T	C	T	T	C	T	T	T	T	T	C	T	T	T	T	T	T	T	T	T	T	N	T	T	T	T	T	T	T	T	T	C	T	T	T	T	T	T
RAC875_c82888_83	G/A	1B	88	+	NA	NA	NA	NA	NA	NA	G	G	G	A	G	A	A	A	G	A	A	A	A	G	G	G	G	A	A	A	G	G	A	G	G	G	G	G	G	G	G	G	G	G	G	G	A	A	A
TA004123-0331	G/T	1B	88	+	NA	NA	NA	NA	NA	NA	G	G	T	G	G	T	G	G	G	G	G	T	G	G	G	G	G	G	G	G	G	G	G	G	G	G	G	G	G	G	G	G	T	G	G	G	G	G	G
AX-158521555	G/T	1B	89	+	NA	NA	NA	NA	NA	NA	G	G	T	G	G	T	G	G	G	G	G	T	G	G	G	G	G	G	G	G	G	G	G	G	G	G	G	G	G	G	G	G	T	G	G	G	G	G	G
BS00084305_51	G/T	1B	91	+	NA	NA	NA	NA	NA	NA	G	G	G	G	G	G	G	G	G	G	G	G	G	G	G	G	G	G	G	G	G	T	G	G	T	G	T	T	T	T	G	G	G	G	G	G	G	G	G
TA001473-0980	A/G	1B	91	+	NA	NA	NA	NA	NA	NA	A	A	A	A	A	A	A	A	A	A	A	A	A	A	A	A	A	A	A	A	A	G	A	A	G	A	G	G	G	G	A	A	A	A	N	A	A	A	A
AX-94839474	T/C	1B	93	+	NA	NA	NA	NA	NA	NA	T	T	T	T	T	C	T	T	T	T	C	T	T	T	T	T	T	T	C	T	T	N	T	T	N	T	T	T	T	C	T	T	T	T	T	T	T	T	T
AX-158521473	T/G	1B	94	+	NA	NA	NA	NA	NA	NA	T	T	T	T	T	T	T	T	T	T	T	T	T	T	T	T	G	T	T	T	T	N	T	T	N	T	N	N	N	N	T	T	T	T	T	T	T	T	T
Excalibur_c20610_251	T/C	1B	94	+	NA	NA	NA	NA	NA	NA	T	T	T	T	T	T	T	T	T	T	T	T	C	T	T	T	T	T	T	T	T	C	T	T	C	T	C	C	C	C	T	T	T	T	N	T	T	T	T
IAAV9176	T/G	1B	94	+	NA	NA	NA	NA	NA	NA	T	T	T	T	T	T	T	T	T	T	T	T	T	T	T	T	T	T	T	T	T	G	N	T	G	T	G	G	G	G	T	T	T	T	N	T	T	T	T
RAC875_rep_c77710_180	C/T	1B	94	+	NA	NA	NA	NA	NA	NA	C	C	C	C	C	C	C	C	C	C	C	C	T	C	C	C	C	C	C	C	C	T	C	C	T	C	T	T	T	T	C	C	C	C	C	C	C	C	C
BS00003839_51	T/C	1B	95	+	NA	NA	NA	NA	NA	NA	T	T	T	T	T	T	T	T	T	T	T	T	C	T	T	T	T	T	T	T	T	T	N	T	T	T	T	T	T	T	T	T	T	T	T	T	T	T	T
RAC875_c10659_570	A/G	1B	95	+	NA	NA	NA	NA	NA	NA	A	A	A	A	A	A	A	A	A	A	A	A	A	A	A	A	A	A	A	A	A	G	A	A	G	A	G	G	G	G	A	A	A	A	A	A	A	A	A
wsnp_Ex_c18733_27607958	T/C	1B	95	+	NA	NA	NA	NA	NA	NA	T	T	T	T	T	T	T	T	T	T	T	T	C	T	T	T	T	T	T	T	T	C	T	T	C	T	C	C	C	C	T	T	T	T	N	T	T	T	T
wsnp_Ex_c27136_36355033	T/C	1B	95	+	NA	NA	NA	NA	NA	NA	T	T	T	T	T	T	T	T	T	T	T	T	C	T	T	T	T	T	T	T	T	C	T	T	C	T	C	C	C	C	T	T	T	T	T	T	T	T	T
wsnp_Ra_rep_c74968_72704437	G/T	1B	95	+	NA	NA	NA	NA	NA	NA	G	G	G	G	G	G	G	G	G	G	G	G	T	G	G	G	G	G	G	G	G	G	G	G	G	G	G	G	G	G	G	G	G	G	G	G	G	G	G
Kukri_c43552_443	C/T	1B	96	+	NA	NA	NA	NA	NA	NA	C	C	C	C	C	C	C	C	C	C	C	C	T	C	C	C	C	C	C	C	C	N	C	C	N	C	N	N	N	N	C	C	C	C	C	C	C	C	C
RAC875_c63067_283	T/C	1B	96	+	NA	NA	NA	NA	NA	NA	T	T	T	T	T	T	T	T	T	T	T	T	C	T	T	T	T	T	T	T	T	C	T	T	C	T	C	C	C	C	T	T	T	T	N	T	T	T	T
IAAV2324	A/G	1B	97	+	NA	NA	NA	NA	NA	NA	A	A	A	A	A	A	A	A	A	A	A	A	G	A	A	A	A	A	A	A	A	G	A	A	G	A	G	G	G	G	A	A	A	A	N	A	A	A	A
TA003421-0429	A/G	1B	97	+	NA	NA	NA	NA	NA	NA	A	A	A	A	A	A	A	A	A	A	A	A	G	A	A	A	A	A	A	A	A	A	A	A	A	A	A	A	A	A	A	A	A	A	A	A	A	A	A
AX-95162694	C/T	1B	100	+	NA	NA	NA	NA	NA	NA	C	C	C	C	C	C	C	C	C	C	C	C	T	N	C	C	C	C	C	C	C	T	C	C	T	C	T	T	T	T	C	C	C	C	C	C	C	C	C
AX-95200654	A/T	1B	100	+	NA	NA	NA	NA	NA	NA	A	A	A	A	A	A	A	A	A	A	A	A	T	A	A	A	A	A	A	A	A	T	A	A	T	A	T	T	T	T	A	A	A	A	N	A	A	A	A
BS00051105_51	G/A	1B	100	+	NA	NA	NA	NA	NA	NA	G	G	N	N	N	G	G	G	G	N	G	G	A	G	N	G	G	G	G	G	N	A	G	G	A	G	A	A	A	A	G	G	G	G	A	N	G	G	G
IAAV7575	T/C	1B	104	+	NA	NA	NA	NA	NA	NA	T	T	T	T	T	T	T	T	T	T	T	T	C	T	T	T	T	T	T	T	T	C	N	T	C	T	C	C	C	C	T	T	T	T	N	T	T	T	T
AX-94744655	G/A	1B	107	+	NA	NA	NA	NA	NA	NA	G	G	G	G	G	G	G	G	G	G	G	G	G	G	G	G	G	G	G	G	G	G	G	G	G	G	G	G	G	G	G	G	G	G	G	G	G	G	G
RAC875_c28894_526	A/G	1B	107	+	NA	NA	NA	NA	NA	NA	A	A	A	A	A	A	A	A	A	A	A	A	G	A	A	A	A	A	A	A	A	N	A	A	N	A	N	N	N	N	A	A	A	A	A	A	A	A	A
BS00049927_51	G/T	1B	109	+	NA	NA	NA	NA	NA	NA	G	G	G	N	N	G	G	G	G	N	G	G	T	G	N	G	G	G	G	G	G	T	G	G	T	G	T	T	T	T	G	G	G	G	N	G	G	G	G
TG0126	T/C	1B	110	+	NA	NA	NA	NA	NA	NA	T	T	T	T	T	T	T	T	T	T	T	T	C	T	T	T	T	T	T	T	T	C	T	T	C	T	C	C	C	C	T	T	T	T	N	T	T	T	T
wsnp_Ex_c11976_19193550	G/A	1B	110	+	NA	NA	NA	NA	NA	NA	G	G	G	N	G	G	G	G	G	N	G	G	A	G	N	G	G	G	G	G	G	A	G	G	A	G	A	A	A	A	G	G	G	G	G	G	G	G	G
wsnp_Ku_c16938_25916260	T/C	1B	110	+	NA	NA	NA	NA	NA	NA	T	T	N	T	T	T	T	T	T	T	T	T	C	T	T	T	T	T	T	T	T	C	T	T	C	T	C	C	C	C	T	T	T	T	N	T	T	T	T
AX-94726528	G/A	1B	111	+	NA	NA	NA	NA	NA	NA	G	G	G	G	G	G	G	G	G	G	G	G	G	G	G	G	G	G	G	G	G	G	G	G	G	G	G	G	G	G	G	G	G	G	G	G	G	G	G
BobWhite_c39153_131	C/T	1B	111	+	NA	NA	NA	NA	NA	NA	C	C	C	N	N	C	C	C	C	N	C	C	T	C	C	C	C	C	C	C	C	T	C	C	T	C	T	T	T	T	C	C	C	C	C	C	C	C	C
Ku_c5960_496	T/C	1B	112	+	NA	NA	NA	NA	NA	NA	T	T	T	T	T	T	T	T	T	T	T	T	C	T	T	T	T	T	T	T	T	C	T	T	C	T	C	C	C	C	T	T	T	T	N	T	T	T	T
BS00022473_51	C/T	1B	113	+	NA	NA	NA	NA	NA	NA	C	C	C	C	C	C	C	C	C	C	C	C	C	C	C	C	C	C	C	C	C	C	C	C	C	C	C	C	C	C	C	C	C	C	C	C	C	C	C
AX-94490145	G/A	1B	114	+	NA	NA	NA	NA	NA	NA	G	G	G	G	G	G	A	G	G	G	G	A	A	A	G	G	N	G	G	G	A	A	G	G	A	A	A	A	A	A	G	A	A	G	A	G	A	A	G
Kukri_c17540_394	A/G	1B	115	+	NA	NA	NA	NA	NA	NA	A	A	A	A	A	A	A	A	A	A	A	A	G	A	A	A	A	A	A	A	A	G	A	A	G	A	G	G	G	G	A	A	A	A	N	A	A	A	A
Excalibur_c7954_672	G/A	1B	117	+	NA	NA	NA	NA	NA	NA	G	G	G	G	G	G	G	G	G	G	G	G	A	G	G	G	G	G	G	G	G	N	G	G	N	G	N	N	N	N	G	G	G	G	G	G	G	G	G
Ku_c3695_1696	G/A	1B	117	+	NA	NA	NA	NA	NA	NA	G	G	G	N	N	G	G	G	G	N	G	G	A	G	N	N	G	G	G	G	G	A	G	G	A	G	A	A	A	A	G	G	G	G	N	G	G	G	G
Ra_c455_283	T/C	1B	117	+	NA	NA	NA	NA	NA	NA	T	T	T	T	T	T	T	T	T	T	T	T	C	T	T	T	T	T	T	T	T	N	T	T	N	T	N	N	N	N	T	T	T	T	T	T	T	T	T
wsnp_Ku_c3695_6810121	A/G	1B	117	+	NA	NA	NA	NA	NA	NA	A	A	A	A	A	A	A	A	A	A	A	A	G	A	A	A	A	A	A	A	A	G	A	A	G	A	N	G	G	G	A	A	A	A	N	A	A	A	A
AX-95225103	C/T	1B	119	+	NA	NA	NA	NA	NA	NA	C	C	C	N	C	C	C	C	C	C	C	C	C	C	C	C	C	C	C	C	C	T	C	C	T	C	T	T	T	T	C	C	C	C	N	C	C	C	C
Ex_c40520_1484	C/T	1B	119	+	NA	NA	NA	NA	NA	NA	C	C	C	C	C	C	C	C	C	C	C	C	T	C	C	C	C	C	C	C	C	T	C	C	T	C	T	T	T	T	C	C	C	C	N	C	C	C	C
Kukri_c29582_126	C/T	1B	119	+	NA	NA	NA	NA	NA	NA	C	C	C	C	C	C	C	C	C	C	C	C	T	C	C	C	C	C	C	C	C	T	C	C	T	C	T	T	T	T	C	C	C	C	C	C	C	C	C
IAAV7043	T/C	1B	120	+	NA	NA	NA	NA	NA	NA	T	T	T	T	T	T	T	T	T	T	T	T	C	T	T	T	T	T	T	T	T	C	T	T	C	T	C	C	C	C	T	T	T	T	T	T	T	T	T
RAC875_c60360_389	C/T	1B	120	+	NA	NA	NA	NA	NA	NA	C	C	C	N	C	C	C	C	C	N	C	C	T	C	C	C	C	C	C	C	C	T	C	C	T	C	T	T	T	T	C	C	C	C	N	C	C	C	C
AX-94758330	C/T	1B	121	+	NA	NA	NA	NA	NA	NA	C	C	C	C	C	C	C	C	C	C	C	C	C	C	C	C	C	C	C	C	C	C	C	C	C	C	C	C	C	C	C	C	C	C	C	C	C	C	C
AX-94923277	C/T	1B	121	+	NA	NA	NA	NA	NA	NA	C	C	C	C	C	C	T	C	C	C	C	C	T	C	C	C	C	C	C	C	T	N	C	C	N	T	N	N	N	N	C	T	C	C	C	C	T	T	C
BS00093736_51	G/T	1B	121	+	NA	NA	NA	NA	NA	NA	G	G	G	G	G	G	G	G	G	G	G	G	G	G	G	G	G	G	G	G	G	T	G	G	T	G	T	T	T	T	G	G	G	G	N	G	G	G	G
RAC875_c8849_134	T/C	1B	124	+	NA	NA	NA	NA	NA	NA	T	T	T	T	T	T	C	T	T	T	T	T	C	T	T	T	T	T	T	T	C	C	T	T	C	C	C	C	C	C	T	C	T	T	N	T	C	C	T
AX-95173872	C/T	1B	130	+	NA	NA	NA	NA	NA	NA	C	C	C	C	C	C	C	C	C	C	C	C	T	C	C	C	C	C	C	C	C	N	C	C	N	C	N	N	N	N	C	C	C	C	C	C	C	C	C
AX-158540281	G/A	1B	133	+	NA	NA	NA	NA	NA	NA	G	G	G	G	G	G	G	G	G	G	G	G	A	G	G	G	G	G	G	G	G	A	G	G	A	G	A	A	A	A	G	G	G	G	N	G	G	G	G
AX-94962734	C/T	1B	133	+	NA	NA	NA	NA	NA	NA	C	C	C	C	C	C	C	C	C	C	C	C	C	C	C	C	C	C	C	C	C	C	C	C	C	C	C	C	C	C	C	C	C	C	C	C	C	C	C
AX-94549074	A/G	1B	139	+	NA	NA	NA	NA	NA	NA	A	A	A	A	A	A	A	A	A	A	A	G	A	G	A	A	A	A	A	A	A	G	A	A	G	A	G	G	G	G	A	A	A	A	A	A	A	A	A
wsnp_BE399980B_Ta_2_1	G/A	1B	143	+	NA	NA	NA	NA	NA	NA	G	G	G	G	G	G	A	G	G	G	G	G	G	G	G	A	G	G	G	G	A	N	G	G	N	A	N	N	N	N	G	A	G	G	G	G	A	A	G
wsnp_Ra_c8506_14401408	T/C	1B	143	+	NA	NA	NA	NA	NA	NA	T	T	T	T	T	T	C	T	T	T	T	C	T	C	T	C	T	T	T	T	C	C	T	T	C	C	C	C	C	C	T	C	C	T	C	T	C	C	T
Kukri_c42522_155	G/A	1B	144	+	NA	NA	NA	NA	NA	NA	G	G	G	N	G	G	G	G	G	G	G	A	G	A	G	G	G	G	G	G	G	A	G	G	A	G	A	A	A	A	G	G	G	G	G	G	G	G	G
wsnp_Ku_c230_460618	T/C	1B	144	+	NA	NA	NA	NA	NA	NA	T	T	N	T	T	T	C	T	T	T	N	C	T	C	T	C	T	T	T	T	C	N	T	T	N	C	N	N	N	N	T	C	C	T	C	T	C	C	T
AX-95208619	G/A	1B	145	+	NA	NA	NA	NA	NA	NA	G	G	G	N	G	G	A	G	G	G	G	A	A	A	G	A	G	G	G	G	A	A	G	G	A	A	A	A	A	A	G	A	A	G	A	G	A	A	G
BS00063574_51	T/C	1B	145	+	NA	NA	NA	NA	NA	NA	T	T	T	T	T	T	T	T	T	T	T	C	T	C	T	T	T	T	T	T	T	N	T	T	N	T	N	N	N	N	T	T	T	T	T	T	T	T	T
TG0025	C/T	1B	145	+	NA	NA	NA	NA	NA	NA	C	C	C	C	C	C	C	C	C	C	C	C	C	C	C	C	C	C	C	C	C	T	C	C	T	C	T	T	T	T	C	C	C	C	C	C	C	C	C
AX-158556949	A/G	1B	146	+	NA	NA	NA	NA	NA	NA	A	A	A	A	A	A	A	A	A	A	A	G	A	G	A	A	A	A	A	A	A	N	A	A	N	A	N	N	N	N	A	A	A	A	A	A	A	A	A
AX-89408440	A/G	1B	148	+	NA	NA	NA	NA	NA	NA	A	A	A	A	A	A	G	A	A	A	A	G	A	G	A	G	A	A	A	A	G	G	A	A	G	G	G	G	G	G	A	G	G	A	G	A	G	G	A
BS00090553_51	A/G	1B	148	+	NA	NA	NA	NA	NA	NA	A	A	A	A	A	A	A	A	A	A	A	G	A	G	A	A	A	A	A	A	A	A	N	A	A	A	A	A	A	A	A	A	A	A	N	A	A	A	A
BS00003575_51	T/C	1B	149	+	NA	NA	NA	NA	NA	NA	T	T	T	T	T	T	T	T	T	T	T	C	T	C	T	T	T	T	T	T	T	C	T	T	C	T	C	C	C	C	T	T	T	T	N	T	T	T	T
BS00068512_51	T/G	1B	153	+	NA	NA	NA	NA	NA	NA	T	T	T	T	T	T	T	T	T	T	T	G	T	G	T	T	T	T	T	T	T	N	T	T	N	T	N	N	N	N	T	T	T	T	T	T	T	T	T
BS00068246_51	G/A	1B	156	+	NA	NA	NA	NA	NA	NA	G	G	G	G	G	G	G	G	G	G	G	G	G	G	G	G	G	G	G	G	G	N	G	G	N	G	N	N	N	N	G	G	G	G	G	G	G	G	G
AX-158540319	G/T	1B	157	+	NA	NA	NA	NA	NA	NA	G	G	G	T	G	G	T	G	G	G	G	T	T	T	G	T	T	G	G	G	T	T	G	G	T	T	T	T	T	T	G	T	T	G	T	G	T	T	G
BS00022218_51	G/A	1B	157	+	NA	NA	NA	NA	NA	NA	G	G	G	G	G	G	G	G	G	G	G	A	G	A	G	G	G	G	G	G	G	N	G	G	N	G	N	N	N	N	G	G	G	G	G	G	G	G	G
BS00097433_51	T/C	1B	157	+	NA	NA	NA	NA	NA	NA	T	T	T	T	T	T	T	T	T	T	T	T	T	T	T	T	T	T	T	T	T	T	T	T	T	T	T	T	T	T	T	T	T	T	T	T	T	T	T
wsnp_BE443531B_Ta_1_1	C/T	1B	157	+	NA	NA	NA	NA	NA	NA	C	C	C	C	C	C	C	C	C	C	C	C	C	C	C	C	C	C	C	C	C	C	C	C	C	C	C	C	C	C	C	C	C	C	C	T	C	C	C
BS00066165_51	G/A	1B	158	+	NA	NA	NA	NA	NA	NA	G	G	G	G	G	G	G	G	G	N	G	A	G	A	G	G	G	G	G	G	G	A	G	G	A	G	A	A	A	A	G	G	G	G	N	G	G	G	G
AX-94890972	T/G	1B	159	+	NA	NA	NA	NA	NA	NA	T	T	T	N	T	T	T	T	T	T	T	T	T	T	N	T	T	T	T	T	T	T	T	T	T	G	T	T	G	G	G	T	G	T	G	T	T	T	N
BS00022625_51	G/A	1B	163	+	NA	NA	NA	NA	NA	NA	G	G	G	N	G	G	G	G	G	G	G	A	G	A	G	G	G	G	G	G	G	A	G	G	A	G	A	A	A	A	G	G	G	G	N	A	G	G	G
BS00106581_51	G/A	1B	166	+	NA	NA	NA	NA	NA	NA	G	G	G	G	G	G	G	G	G	G	G	G	G	G	G	G	G	G	G	G	G	G	G	G	G	G	G	G	G	G	G	G	G	G	G	G	G	G	G
wsnp_JD_rep_c62985_40164465	G/A	1B	168	+	NA	NA	NA	NA	NA	NA	G	G	G	N	G	G	G	G	G	N	G	A	G	A	G	G	G	G	G	G	G	A	G	G	A	G	A	A	A	A	G	G	G	G	G	A	G	G	G
AX-158556915	A/G	1B	169	+	NA	NA	NA	NA	NA	NA	A	A	A	A	A	A	A	A	A	A	A	A	A	A	A	A	A	A	A	A	A	N	A	A	N	A	N	N	N	N	A	A	A	A	A	G	A	A	A
AX-86183558	G/A	1B	169	+	NA	NA	NA	NA	NA	NA	G	G	G	G	G	G	G	G	G	G	G	G	G	G	G	G	G	G	G	G	G	N	G	G	N	G	N	N	N	N	G	G	G	G	G	A	G	G	G
AX-94725628	T/C	1B	169	+	NA	NA	NA	NA	NA	NA	T	T	T	T	T	T	T	T	C	T	T	T	T	C	T	T	T	T	T	T	T	T	T	T	T	T	T	T	T	T	T	C	T	T	T	C	T	T	T
AX-110422876	C/T	1B	171	+	NA	NA	NA	NA	NA	NA	C	C	C	C	C	C	C	C	C	C	C	T	C	T	C	C	C	C	C	C	C	T	C	C	T	C	T	T	T	T	C	C	C	C	N	T	C	C	C
RAC875_rep_c72356_51	C/T	1B	178	+	NA	NA	NA	NA	NA	NA	C	C	C	C	C	C	T	C	C	C	C	C	C	C	C	T	T	C	C	C	T	C	C	C	C	T	C	C	C	C	C	T	C	C	C	C	T	T	C
AX-158555575	T/C	1B	190	+	NA	NA	NA	NA	NA	NA	T	T	T	T	T	T	T	T	T	T	T	C	T	C	T	T	T	T	T	T	T	C	T	T	C	T	C	C	C	C	T	T	T	T	N	T	T	T	T
AX-158561162	C/T	1B	190	+	NA	NA	NA	NA	NA	NA	C	C	C	C	C	C	T	C	C	C	C	T	T	T	C	T	T	C	C	C	T	N	C	C	N	T	N	N	N	N	C	T	T	C	T	C	T	T	C
Excalibur_c32726_125	T/C	1B	192	+	NA	NA	NA	NA	NA	NA	T	T	T	T	T	T	T	T	T	T	T	C	T	C	T	T	T	T	T	T	T	C	T	T	C	T	C	C	C	C	T	T	T	T	N	T	T	T	T
Kukri_c19709_383	T/C	1B	192	+	NA	NA	NA	NA	NA	NA	T	T	T	T	T	T	T	T	T	T	T	C	T	C	T	T	T	T	T	T	T	C	T	T	C	T	C	C	C	C	T	T	T	T	T	T	T	T	T
AX-158561091	C/A	1B	196	+	NA	NA	NA	NA	NA	NA	C	C	C	C	C	C	A	C	C	C	C	C	C	C	C	A	A	C	C	C	A	N	C	C	N	A	N	N	N	N	C	A	C	C	C	C	A	A	C
AX-94470119	A/G	1B	200	+	NA	NA	NA	NA	NA	NA	A	A	A	A	A	A	G	A	A	A	A	G	G	G	A	G	G	A	A	A	G	G	A	A	G	G	G	G	G	G	A	G	G	A	G	G	G	G	A
wsnp_BE637864B_Ta_1_1	G/T	1B	200	+	NA	NA	NA	NA	NA	NA	G	G	G	T	G	G	T	G	G	N	G	T	T	T	N	T	T	G	G	G	T	T	G	G	T	T	T	T	T	T	G	T	T	G	T	T	T	T	G
AX-110434413	A/G	1B	201	+	NA	NA	NA	NA	NA	NA	A	A	A	A	A	A	A	A	A	A	A	G	A	G	A	A	A	A	A	A	A	N	N	A	G	A	N	G	G	G	A	A	A	A	N	G	A	A	A
AX-94668903	G/A	1B	202	+	NA	NA	NA	NA	NA	NA	G	G	G	G	G	G	G	G	G	A	G	G	G	G	G	G	G	G	G	A	G	G	G	G	G	G	G	G	G	A	A	G	G	G	A	G	G	G	G
AX-158540267	C/T	1B	210	+	NA	NA	NA	NA	NA	NA	C	C	C	C	C	C	C	C	C	C	C	C	C	C	C	C	T	C	C	C	C	C	C	C	C	C	C	C	C	C	C	C	C	C	C	C	C	C	C
AX-94839011	A/G	1B	212	+	NA	NA	NA	NA	NA	NA	G	G	A	A	A	G	G	A	A	A	G	G	A	G	A	G	A	A	G	G	G	G	G	G	G	G	G	A	G	G	G	G	G	G	A	G	A	A	G
Kukri_c147_1620	G/A	1B	212	+	NA	NA	NA	NA	NA	NA	G	G	G	G	G	G	A	G	G	G	G	G	A	G	G	A	A	G	G	G	A	A	G	G	A	A	A	A	A	A	G	A	A	G	N	G	A	A	G
Kukri_c14968_674	C/T	1B	214	+	NA	NA	NA	NA	NA	NA	C	C	C	C	C	C	C	C	C	C	C	C	C	C	C	C	C	C	C	C	C	T	C	C	T	C	T	T	T	T	C	C	C	C	N	C	C	C	C
BS00022317_51	A/G	1B	218	+	NA	NA	NA	NA	NA	NA	A	A	A	A	A	A	A	A	A	A	A	G	A	G	A	A	A	A	A	A	A	N	A	A	N	A	N	N	N	N	A	A	A	A	A	G	A	A	A
RAC875_c42715_856	C/T	1B	222	+	NA	NA	NA	NA	NA	NA	C	C	C	N	N	C	C	C	C	C	C	C	C	C	N	C	C	C	C	C	C	T	C	C	T	C	T	T	T	T	C	C	C	C	N	C	C	C	C
AX-158561110	G/A	1B	225	+	NA	NA	NA	NA	NA	NA	G	G	G	G	G	G	A	G	G	G	G	G	A	G	G	A	A	G	G	G	N	G	G	G	G	A	G	G	G	G	G	A	A	G	N	G	A	A	G
AX-110035800	A/G	1B	226	+	NA	NA	NA	NA	NA	NA	A	A	A	A	A	A	A	A	A	A	A	G	A	G	A	A	A	A	A	A	A	G	A	A	G	A	G	G	G	G	A	A	A	A	N	G	A	A	A
AX-158570854	C/T	1B	226	+	NA	NA	NA	NA	NA	NA	C	C	C	C	C	C	C	C	C	C	C	C	C	C	C	C	C	C	C	C	C	C	C	C	C	C	C	C	C	C	C	C	C	C	C	C	C	C	C
AX-95108394	T/C	1B	228	+	NA	NA	NA	NA	NA	NA	T	T	T	T	T	T	T	T	T	T	T	T	T	T	C	T	T	T	T	T	T	T	T	T	T	T	T	T	T	T	T	T	T	T	T	T	T	T	T
BS00110104_51	C/A	1B	228	+	NA	NA	NA	NA	NA	NA	C	C	C	N	N	C	C	C	C	N	C	A	C	A	N	C	C	C	C	C	C	A	C	C	A	C	A	A	A	A	C	C	C	C	N	A	C	C	C
Excalibur_rep_c68921_433	C/T	1B	228	+	NA	NA	NA	NA	NA	NA	C	C	C	C	C	C	C	C	C	C	C	C	C	C	C	C	C	C	C	C	C	T	C	C	T	C	T	T	T	T	C	C	C	C	C	C	C	C	C
AX-94993597	A/G	1B	229	+	NA	NA	NA	NA	NA	NA	A	A	A	A	A	A	A	A	A	A	A	A	A	A	A	G	A	A	A	A	A	A	A	A	A	A	A	A	A	A	A	A	G	A	A	A	A	A	A
Kukri_rep_c101799_95	C/A	1B	230	+	NA	NA	NA	NA	NA	NA	C	C	C	C	C	C	C	C	C	C	C	C	C	C	C	C	C	C	C	C	C	C	C	C	C	C	C	C	C	C	C	C	C	C	C	C	C	C	C
Kukri_rep_c105316_262	T/G	1B	231	+	NA	NA	NA	NA	NA	NA	T	T	T	T	T	T	T	T	T	T	T	T	T	T	T	T	T	T	T	T	T	G	T	T	G	T	G	G	G	G	T	T	T	T	N	T	T	T	T
GENE-0431_573	C/A	1B	234	+	NA	NA	NA	NA	NA	NA	C	C	A	A	A	A	C	C	C	N	C	C	C	A	N	C	A	C	C	C	C	C	C	C	A	C	C	A	C	C	C	C	C	C	A	C	C	C	C
GENE-0431_601	T/C	1B	234	+	NA	NA	NA	NA	NA	NA	T	T	C	C	C	C	T	T	T	C	T	T	T	C	T	T	C	T	T	C	T	T	T	T	C	T	T	C	T	C	C	T	T	T	C	T	T	T	T
AX-158520903	G/A	1B	239	+	NA	NA	NA	NA	NA	NA	G	G	G	G	G	G	G	G	G	G	G	G	G	G	G	G	G	G	G	G	G	G	G	G	G	G	G	G	G	G	G	G	G	G	G	G	G	G	G
AX-94417784	T/C	1B	241	+	NA	NA	NA	NA	NA	NA	T	T	T	T	T	T	T	T	T	T	T	T	T	T	T	T	C	T	T	T	T	T	T	T	T	T	T	T	T	T	T	T	T	T	T	T	T	T	T
AX-109447012	C/T	1B	242	+	NA	NA	NA	NA	NA	NA	C	C	C	C	C	C	T	C	C	C	C	T	T	T	C	T	T	C	C	C	T	T	C	C	T	T	T	T	T	T	C	T	T	C	T	T	T	T	C
AX-109342634	A/G	1B	259	+	NA	NA	NA	NA	NA	NA	A	A	A	G	A	A	G	A	A	A	A	G	G	G	A	G	G	A	A	A	G	G	A	A	G	G	G	G	G	G	A	G	G	A	G	G	G	G	A
AX-108921445	G/A	1B	263	+	NA	NA	NA	NA	NA	NA	G	G	G	G	G	G	G	G	G	G	G	G	G	G	G	A	G	G	G	G	G	A	G	G	A	G	A	A	A	A	G	G	G	G	G	G	G	G	G
AX-158540090	A/G	1B	264	+	NA	NA	NA	NA	NA	NA	A	A	A	A	A	A	A	A	A	A	A	A	A	A	A	A	G	A	A	A	A	A	A	A	A	A	A	A	A	A	A	A	A	A	A	A	A	A	A
AX-111514779	C/T	1B	266	+	NA	NA	NA	NA	NA	NA	C	C	C	C	C	C	T	C	C	C	C	C	T	C	C	T	T	C	C	C	T	T	C	C	T	T	T	T	T	T	C	T	T	C	N	C	T	T	C
AX-158521268	A/G	1B	269	+	NA	NA	NA	NA	NA	NA	A	A	A	A	G	A	A	A	A	A	A	A	A	A	G	G	G	A	A	A	A	A	A	A	A	A	A	A	A	G	A	A	A	A	A	A	A	A	A
AX-94556277	C/A	1B	269	+	NA	NA	NA	NA	NA	NA	C	C	C	N	A	C	C	C	A	C	C	C	C	A	C	A	C	C	C	C	C	A	A	A	A	C	C	A	C	C	C	C	C	C	A	C	C	C	C
AX-94675848	G/A	1B	269	+	NA	NA	NA	NA	NA	NA	G	G	N	N	A	G	G	G	G	N	G	G	G	N	A	A	A	G	G	G	G	G	G	G	G	G	G	G	G	A	G	G	G	G	G	G	G	G	G
AX-158570279	C/T	1B	273	+	NA	NA	NA	NA	NA	NA	C	C	C	C	C	C	C	C	C	C	C	C	C	C	T	N	C	C	C	C	C	T	C	C	T	C	T	T	T	N	C	C	C	C	C	C	C	C	C
AX-110385663	T/C	1B	277	+	NA	NA	NA	NA	NA	NA	T	T	T	T	T	T	T	T	T	T	T	C	T	C	T	T	C	T	T	T	T	T	T	T	T	T	T	T	T	T	T	T	T	T	T	C	T	T	T
AX-158545094	C/T	1B	277	+	NA	NA	NA	NA	NA	NA	C	C	C	C	C	C	T	C	C	C	C	T	T	T	T	T	T	C	C	C	T	T	C	C	T	T	T	T	T	T	C	T	T	T	T	T	T	T	C
AX-158540125	G/T	1B	278	+	NA	NA	NA	NA	NA	NA	G	G	G	G	G	G	G	G	G	G	G	G	G	G	G	G	G	G	G	G	G	G	G	G	G	G	G	G	G	G	G	G	G	G	G	G	G	G	G
AX-158545071	T/C	1B	278	+	NA	NA	NA	NA	NA	NA	T	T	T	T	T	T	T	T	T	T	T	C	T	C	T	T	C	T	T	T	T	T	T	T	T	T	T	T	T	T	T	T	T	T	T	C	T	T	T
Excalibur_c6497_535	G/A	1B	278	+	NA	NA	NA	NA	NA	NA	G	G	G	N	N	G	A	G	G	G	G	G	A	G	A	A	G	G	G	G	A	A	G	G	A	A	A	A	A	A	G	A	A	A	A	G	A	A	G
BS00065139_51	T/C	1B	282	+	NA	NA	NA	NA	NA	NA	T	T	T	C	T	T	T	T	T	T	T	C	T	C	T	T	C	T	T	T	T	T	T	T	T	T	T	T	T	T	T	T	T	T	T	C	T	T	T
AX-111565329	A/G	1B	283	+	NA	NA	NA	NA	NA	NA	A	A	A	G	A	A	A	A	A	A	A	G	A	G	A	A	G	A	A	A	A	A	A	A	A	A	A	A	A	A	A	A	A	A	A	G	A	A	A
Excalibur_c3801_814	C/T	1B	284	+	NA	NA	NA	NA	NA	NA	C	C	C	T	C	C	C	C	C	C	C	T	C	T	C	C	T	C	C	C	C	C	C	C	C	C	C	C	C	C	C	C	C	C	C	N	C	C	C
BS00050126_51	C/T	1B	285	+	NA	NA	NA	NA	NA	NA	C	C	C	T	C	C	C	C	C	C	C	T	C	T	C	C	T	C	C	C	C	C	C	C	C	C	C	C	C	C	C	C	C	C	C	T	C	C	C
AX-95194781	C/T	1B	287	+	NA	NA	NA	NA	NA	NA	C	C	C	T	C	C	C	C	C	C	C	T	C	T	C	C	T	C	C	C	C	C	C	C	C	C	C	C	C	C	C	C	C	C	C	T	C	C	C
AX-110936551	A/G	1B	289	+	NA	NA	NA	NA	NA	NA	A	A	A	G	A	A	A	A	A	A	A	G	A	G	A	A	G	A	A	A	A	A	A	A	A	A	A	A	A	A	A	A	A	A	A	G	A	A	A
AX-109371985	A/G	1B	291	+	NA	NA	NA	NA	NA	NA	A	A	A	G	A	A	A	A	A	A	A	A	G	A	G	A	A	A	A	A	A	A	A	A	A	A	A	A	A	A	A	A	G	G	G	A	A	A	A
TA015141-0717	C/T	1B	292	+	NA	NA	NA	NA	NA	NA	C	C	C	T	C	C	C	C	C	C	C	C	T	C	T	C	C	C	C	C	C	C	C	C	C	C	C	C	C	C	C	C	T	T	T	C	C	C	C
AX-94893742	T/C	1B	297	+	NA	NA	NA	NA	NA	NA	T	T	T	C	T	T	T	T	T	T	T	T	C	T	C	T	T	T	T	T	T	T	T	T	T	T	T	T	T	T	T	T	C	C	C	T	T	T	T
BobWhite_rep_c66146_237	G/T	1B	297	+	NA	NA	NA	NA	NA	NA	G	G	G	G	G	G	G	G	G	G	G	G	G	T	T	G	G	G	G	G	G	G	G	G	G	G	G	G	G	G	G	G	T	G	N	G	G	G	G
RAC875_c30381_573	G/A	1B	297	+	NA	NA	NA	NA	NA	NA	G	G	G	N	G	G	G	G	G	N	G	G	A	A	A	G	G	G	G	G	G	G	G	G	G	G	G	G	G	G	G	G	A	A	A	G	G	G	G
BS00067247_51	T/C	1B	298	+	NA	NA	NA	NA	NA	NA	T	T	T	T	T	T	T	T	T	T	T	T	T	C	N	C	T	T	T	T	T	C	T	T	C	T	N	N	C	C	T	T	C	T	T	T	T	T	T
Kukri_c10308_342	G/A	1B	298	+	NA	NA	NA	NA	NA	NA	G	G	G	G	G	G	G	G	G	G	G	G	G	A	G	G	G	G	G	G	G	G	G	G	G	G	G	G	G	G	G	G	A	G	N	G	G	G	G
Tdurum_contig31624_230	A/C	1B	298	+	NA	NA	NA	NA	NA	NA	A	A	A	A	A	A	A	A	A	A	A	A	A	C	C	A	A	A	A	A	A	A	A	A	A	A	A	A	A	A	A	A	C	A	C	A	A	A	A
AX-111484333	A/G	1B	299	+	NA	NA	NA	NA	NA	NA	A	A	A	A	A	A	A	A	A	A	A	A	A	G	G	A	A	A	A	A	A	A	A	A	A	A	A	A	A	A	A	A	G	A	G	A	A	A	A
AX-158560863	G/A	1B	300	+	NA	NA	NA	NA	NA	NA	G	G	G	G	G	G	G	G	G	N	G	G	G	G	G	G	G	G	G	G	G	G	G	G	G	G	G	G	G	G	G	G	G	G	G	G	G	G	G
IACX7921	A/G	1B	300	+	NA	NA	NA	NA	NA	NA	A	A	A	A	A	A	A	A	A	G	A	A	A	A	A	G	A	A	A	G	A	A	A	A	A	A	A	A	A	G	G	A	A	A	G	A	A	A	A
AX-95659131	G/A	1B	301	+	NA	NA	NA	NA	NA	NA	G	G	G	N	G	G	G	G	G	G	G	G	A	A	G	G	G	G	G	G	G	G	G	G	G	G	G	G	G	G	G	G	A	A	A	G	G	G	G
Ra_c7745_1438	G/A	1B	301	+	NA	NA	NA	NA	NA	NA	G	G	G	G	G	G	G	G	G	G	G	G	A	A	G	G	G	G	G	G	G	G	G	G	G	G	G	G	G	G	G	G	A	A	A	G	G	G	G
IAAV5269	T/C	1B	303	+	NA	NA	NA	NA	NA	NA	T	T	T	T	T	T	T	T	T	T	T	T	C	C	T	T	T	T	T	T	T	T	T	T	T	T	T	T	T	T	T	T	C	C	C	T	T	T	T
RAC875_c44452_438	A/G	1B	303	+	NA	NA	NA	NA	NA	NA	A	A	A	A	A	A	A	A	A	A	A	A	G	G	A	A	A	A	A	A	A	A	A	A	A	A	A	A	A	A	A	A	G	G	G	A	A	A	A
Excalibur_c20228_135	A/G	1B	305	+	NA	NA	NA	NA	NA	NA	A	A	A	A	A	A	A	A	A	A	A	A	A	G	A	A	A	A	A	A	A	A	A	A	A	A	A	A	A	A	A	A	G	A	G	A	A	A	A
IAAV7260	T/C	1B	305	+	NA	NA	NA	NA	NA	NA	T	T	T	T	T	T	T	T	T	T	T	T	C	C	T	T	T	T	T	T	T	T	T	T	T	T	T	T	T	T	T	T	C	C	C	T	T	T	T
Tdurum_contig13391_680	T/C	1B	305	+	NA	NA	NA	NA	NA	NA	T	T	T	T	T	T	T	T	T	T	T	T	T	C	T	T	T	T	T	T	T	T	T	T	T	T	T	T	T	T	T	T	C	T	C	T	T	T	T
Ku_c11813_215	G/T	1B	307	+	NA	NA	NA	NA	NA	NA	G	G	G	G	G	G	G	G	G	G	G	G	G	G	G	T	G	G	G	G	G	T	G	G	T	G	T	T	T	T	G	G	G	G	G	G	G	G	G
Tdurum_contig43346_108	C/T	1B	309	+	NA	NA	NA	NA	NA	NA	C	C	C	C	C	C	C	C	C	C	C	C	C	T	C	C	C	C	C	C	C	C	C	C	C	C	C	C	C	C	C	C	T	C	N	C	C	C	C
Tdurum_contig60809_268	C/A	1B	309	+	NA	NA	NA	NA	NA	NA	C	C	C	C	C	C	C	C	C	C	C	C	C	A	C	C	C	C	C	C	C	C	C	C	C	C	C	C	C	C	C	C	A	C	A	C	C	C	C
Ra_c16069_1820	T/C	1B	310	+	NA	NA	NA	NA	NA	NA	T	T	T	C	T	T	T	T	T	T	T	T	C	C	T	T	T	T	T	T	T	T	T	T	T	T	T	T	T	T	T	T	C	C	C	T	T	T	T
BobWhite_c13761_242	G/A	1B	313	+	NA	NA	NA	NA	NA	NA	G	G	G	G	G	G	G	G	G	G	G	G	G	G	G	G	G	G	G	G	G	A	A	A	A	A	A	G	A	G	G	G	G	G	G	G	G	G	G
Kukri_c84940_106	A/G	1B	313	+	NA	NA	NA	NA	NA	NA	A	A	A	G	A	A	A	A	A	A	A	A	G	G	A	A	A	A	A	A	A	A	A	A	A	A	A	A	A	A	A	A	G	G	G	A	A	A	A
AX-108954609	T/C	1B	315	+	NA	NA	NA	NA	NA	NA	T	T	T	C	T	T	T	T	T	T	T	T	C	C	T	T	T	T	T	T	T	T	T	T	T	T	T	T	T	T	T	T	C	C	N	T	T	T	T
CAP7_rep_c12580_266	G/T	1B	315	+	NA	NA	NA	NA	NA	NA	G	G	G	G	G	G	G	G	G	G	G	G	T	T	G	G	G	G	G	G	G	G	G	G	G	G	G	G	G	G	G	G	T	T	N	G	G	G	G
Tdurum_contig31201_380	A/G	1B	315	+	NA	NA	NA	NA	NA	NA	A	A	A	A	A	A	A	A	A	A	A	A	G	G	A	A	A	A	A	A	A	A	A	A	A	A	A	A	A	A	A	A	G	G	G	A	A	A	A
Excalibur_c15885_1145	G/A	1B	317	+	NA	NA	NA	NA	NA	NA	G	G	G	G	G	G	G	G	G	G	G	G	A	A	G	G	G	G	G	G	G	G	G	G	G	G	G	G	G	G	G	G	A	A	N	G	G	G	G
Ku_c31251_565	A/C	1B	317	+	NA	NA	NA	NA	NA	NA	A	A	A	A	A	A	A	A	A	A	A	A	C	N	A	A	A	A	A	A	A	A	A	A	A	A	A	A	A	A	A	A	N	C	N	A	A	A	A
AX-158539885	C/T	1B	318	+	NA	NA	NA	NA	NA	NA	C	C	C	T	C	C	C	C	C	C	C	C	T	C	C	C	C	C	C	C	C	C	C	C	C	C	C	C	C	C	C	C	C	T	N	C	C	C	C
AX-158540117	C/T	1B	318	+	NA	NA	NA	NA	NA	NA	C	C	C	T	C	C	C	C	C	C	C	C	T	C	C	C	C	C	C	C	C	C	C	C	C	C	C	C	C	C	C	C	C	T	C	C	C	C	C
AX-95143224	A/G	1B	321	+	NA	NA	NA	NA	NA	NA	A	A	A	A	A	A	A	A	A	A	A	A	A	A	A	A	A	A	A	A	A	G	A	A	G	A	G	G	G	G	A	A	A	A	N	G	A	A	A
AX-111083507	G/A	1B	323	+	NA	NA	NA	NA	NA	NA	G	G	G	A	N	G	G	G	G	N	G	G	A	G	N	G	G	G	G	G	G	G	G	G	G	G	N	G	G	G	G	G	G	A	N	A	G	G	G
AX-158560856	G/T	1B	323	+	NA	NA	NA	NA	NA	NA	G	G	G	T	G	G	G	G	G	G	G	G	T	G	G	G	G	G	G	G	G	G	G	G	G	G	G	G	G	G	G	G	G	T	G	G	G	G	G
AX-158540116	G/A	1B	324	+	NA	NA	NA	NA	NA	NA	G	G	G	G	G	G	G	G	G	G	G	G	G	G	G	G	G	G	G	G	G	G	G	G	G	G	G	G	G	G	G	G	G	G	G	G	G	G	G
AX-94467830	G/A	1B	324	+	NA	NA	NA	NA	NA	NA	G	G	G	A	G	G	A	G	G	G	G	G	A	G	G	G	G	G	G	G	A	G	G	G	G	A	G	G	G	G	G	A	G	A	G	G	A	A	G
AX-110010230	T/C	1B	325	+	NA	NA	NA	NA	NA	NA	T	T	T	C	T	T	T	T	T	T	T	T	C	T	T	T	T	T	T	T	T	T	T	T	T	T	T	T	T	T	T	T	T	C	T	T	T	T	T
Tdurum_contig45715_1246	A/G	1B	325	+	NA	NA	NA	NA	NA	NA	A	A	A	G	A	A	A	A	A	A	A	A	G	A	A	A	A	A	A	A	A	A	A	A	A	A	A	A	A	A	A	A	A	G	N	A	A	A	A
Tdurum_contig45715_549	A/G	1B	325	+	NA	NA	NA	NA	NA	NA	A	A	A	G	A	A	A	A	A	A	A	A	G	A	A	A	A	A	A	A	A	A	A	A	A	A	A	A	A	A	A	A	A	G	A	A	A	A	A
wsnp_Ku_c2115_4089288	C/A	1B	325	+	NA	NA	NA	NA	NA	NA	C	C	C	A	C	C	C	C	C	C	C	C	A	C	C	C	C	C	C	C	C	C	C	C	C	C	C	C	C	C	C	C	C	A	N	C	C	C	C
AX-94616791	G/C	1B	326	+	NA	NA	NA	NA	NA	NA	G	G	G	C	G	G	G	G	G	G	G	G	C	G	G	G	G	G	G	G	G	G	G	G	G	G	G	G	G	G	G	G	G	C	G	G	G	G	G
AX-95171339	T/C	1B	326	+	NA	NA	NA	NA	NA	NA	T	T	T	C	T	T	T	T	T	T	T	T	C	T	T	T	T	T	T	T	T	T	T	T	T	T	T	T	T	T	T	T	T	C	T	T	T	T	T
BS00010352_51	T/G	1B	327	+	NA	NA	NA	NA	NA	NA	T	T	T	G	T	T	T	T	T	T	T	T	G	G	T	T	T	T	T	T	T	T	T	T	T	T	T	T	T	T	T	T	G	G	G	G	T	T	T
BS00018461_51	T/C	1B	327	+	NA	NA	NA	NA	NA	NA	T	T	T	T	T	T	T	T	T	T	T	T	T	T	T	T	T	T	T	T	T	T	T	T	T	T	T	T	T	T	T	T	T	T	T	T	T	T	T
RAC875_c21274_235	T/C	1B	327	+	NA	NA	NA	NA	NA	NA	T	T	T	T	T	T	T	T	T	T	T	T	T	T	T	T	T	T	T	T	T	T	T	T	T	T	T	T	T	T	T	T	T	T	T	T	T	T	T
TA004324-0491	A/G	1B	327	+	NA	NA	NA	NA	NA	NA	A	A	A	G	A	A	A	A	A	A	A	A	A	N	A	A	A	A	A	A	A	A	A	A	A	A	A	A	A	A	A	A	A	A	N	A	A	A	A
wsnp_Ex_c5947_10431109	T/C	1B	327	+	NA	NA	NA	NA	NA	NA	T	T	T	C	T	T	T	T	T	T	T	T	C	T	T	T	T	T	T	T	T	T	T	T	T	T	T	T	T	T	T	T	T	C	N	T	T	T	T
AX-108962827	C/A	1B	328	+	NA	NA	NA	NA	NA	NA	C	C	C	A	C	C	C	C	C	C	C	C	C	C	C	C	C	C	C	C	C	C	C	C	C	C	C	C	C	C	C	C	C	C	C	C	C	C	C
AX-95254066	T/C	1B	328	+	NA	NA	NA	NA	NA	NA	T	T	T	N	T	T	T	T	T	T	T	T	T	T	T	T	T	T	T	T	T	T	T	T	T	T	T	T	T	T	T	T	T	T	T	T	T	T	T
CAP7_c1241_128	C/T	1B	328	+	NA	NA	NA	NA	NA	NA	C	C	C	T	C	C	C	C	C	C	C	C	C	C	C	C	C	C	C	C	C	C	C	C	C	C	C	C	C	C	C	C	C	C	N	C	C	C	C
Excalibur_c27675_912	T/C	1B	328	+	NA	NA	NA	NA	NA	NA	T	T	T	C	T	T	T	T	T	T	T	T	T	T	T	T	T	T	T	T	T	T	T	T	T	T	T	T	T	T	T	T	T	T	N	T	T	T	T
Excalibur_c32608_500	G/A	1B	328	+	NA	NA	NA	NA	NA	NA	G	G	G	A	G	G	G	G	G	G	G	G	G	G	G	G	G	G	G	G	G	G	G	G	G	G	G	G	G	G	G	G	G	G	G	G	G	G	G
Kukri_rep_c111517_289	G/A	1B	328	+	NA	NA	NA	NA	NA	NA	G	G	G	A	N	G	G	G	G	N	G	G	G	G	G	G	G	G	G	G	G	G	G	G	G	G	G	G	G	G	G	G	G	G	N	G	G	G	G
AX-110500129	C/A	1B	329	+	NA	NA	NA	NA	NA	NA	C	C	C	C	C	C	C	C	C	C	C	C	A	A	C	C	C	C	C	C	C	C	C	C	C	C	C	C	C	C	C	C	A	A	A	A	C	C	C
AX-158556827	C/A	1B	329	+	NA	NA	NA	NA	NA	NA	C	C	C	C	C	C	C	C	C	C	C	A	A	A	C	C	C	C	C	C	C	C	C	C	C	C	C	C	C	C	C	C	A	A	A	A	C	C	C
BS00011450_51	T/C	1B	329	+	NA	NA	NA	NA	NA	NA	T	T	T	T	T	T	T	T	T	T	T	T	C	C	T	T	T	T	T	T	T	T	T	T	T	T	T	T	T	T	T	T	C	C	C	C	T	T	T
BobWhite_c1456_615	T/C	1B	329	+	NA	NA	NA	NA	NA	NA	T	T	T	T	T	T	T	T	T	T	T	T	T	T	T	T	T	T	T	T	T	T	T	T	T	T	T	T	T	T	T	T	T	T	T	T	T	T	T
BobWhite_c22266_315	C/T	1B	329	+	NA	NA	NA	NA	NA	NA	C	C	C	C	C	C	C	C	C	C	C	T	C	T	C	C	C	C	C	C	C	C	C	C	C	C	C	C	C	C	C	C	T	C	N	T	C	C	C
GENE-0227_217	A/C	1B	329	+	NA	NA	NA	NA	NA	NA	A	A	A	A	A	A	A	A	A	A	A	A	C	C	A	A	A	A	A	A	A	A	A	A	A	A	A	A	A	A	A	A	C	C	C	C	A	A	A
tplb0029b01_1022	C/T	1B	329	+	NA	NA	NA	NA	NA	NA	C	C	C	N	C	C	C	C	C	N	C	C	T	T	N	C	C	C	C	C	C	C	C	C	C	C	N	C	C	C	C	C	T	T	T	T	C	C	C
tplb0029b01_123	C/A	1B	329	+	NA	NA	NA	NA	NA	NA	C	C	C	C	C	C	C	C	C	C	C	C	A	A	C	C	C	C	C	C	C	C	C	C	C	C	C	C	C	C	C	C	A	A	N	A	C	C	C
wsnp_RFL_Contig4726_5654774	T/C	1B	329	+	NA	NA	NA	NA	NA	NA	T	T	T	T	T	T	T	T	T	T	T	C	T	C	T	T	T	T	T	T	T	T	T	T	T	T	T	T	T	T	T	T	C	T	C	C	T	T	T
AX-158603119	C/T	1B	330	+	NA	NA	NA	NA	NA	NA	C	C	C	C	C	C	C	C	C	C	C	T	C	T	C	C	C	C	C	C	C	C	C	C	C	C	C	C	C	C	C	C	T	C	N	T	C	C	C
AX-94390275	G/A	1B	331	+	NA	NA	NA	NA	NA	NA	G	G	G	G	G	G	G	G	A	G	G	G	G	G	G	G	G	G	G	G	A	A	G	A	A	G	G	A	G	G	A	A	A	G	G	A	G	G	G
wsnp_Ra_c21132_30487331	T/G	1B	331	+	NA	NA	NA	NA	NA	NA	T	T	T	G	T	T	T	T	T	T	T	T	G	T	T	T	T	T	T	T	T	T	T	T	T	T	T	T	T	T	T	T	T	G	T	T	T	T	T
AX-108815692	T/C	1B	332	+	NA	NA	NA	NA	NA	NA	T	T	T	C	T	T	T	T	T	T	T	T	C	T	T	T	T	T	T	T	T	T	T	T	T	T	T	T	T	T	T	T	T	C	T	T	T	T	T
AX-110049705	A/G	1B	332	+	NA	NA	NA	NA	NA	NA	A	A	A	G	A	A	A	A	A	A	A	G	G	G	A	A	A	A	A	A	A	A	A	A	A	A	A	A	A	A	A	A	G	G	G	G	A	A	A
AX-94433968	G/C	1B	333	+	NA	NA	NA	NA	NA	NA	G	G	G	C	G	G	G	G	G	G	G	G	C	G	G	G	G	G	G	G	G	G	G	G	G	G	G	G	G	G	G	G	G	C	G	G	G	G	G
GENE-0075_140	A/G	1B	333	+	NA	NA	NA	NA	NA	NA	A	A	G	G	G	G	A	A	A	G	A	A	A	G	A	G	A	A	A	G	A	A	A	A	A	A	A	A	A	A	G	A	A	A	A	A	A	A	A
Kukri_c49091_415	A/G	1B	334	+	NA	NA	NA	NA	NA	NA	A	G	A	A	A	A	A	A	A	A	A	A	G	A	A	A	A	A	A	A	A	A	A	A	A	A	A	A	A	A	A	A	A	G	N	A	A	A	A
RAC875_c22244_61	T/C	1B	334	+	NA	NA	NA	NA	NA	NA	T	C	T	T	T	T	T	T	T	T	T	T	C	T	T	T	T	T	T	T	T	T	T	T	T	T	T	T	T	T	T	T	T	C	N	T	T	T	T
AX-110567630	C/A	1B	336	+	NA	NA	NA	NA	NA	NA	C	A	C	C	C	C	C	C	C	C	C	C	A	C	C	C	C	C	C	C	C	C	C	C	C	C	C	C	C	C	C	C	N	A	A	A	C	C	C
RAC875_c44575_561	C/T	1B	336	+	NA	NA	NA	NA	NA	NA	C	T	C	N	C	C	C	C	C	N	C	C	T	C	C	C	C	C	C	C	C	C	C	C	C	C	C	C	C	C	C	C	C	T	T	T	C	C	C
wsnp_Ku_c30982_40765254	T/G	1B	336	+	NA	NA	NA	NA	NA	NA	T	G	T	T	T	T	T	T	T	T	T	T	G	T	T	T	T	T	T	T	T	T	T	T	T	T	T	T	T	T	T	T	T	G	G	G	T	T	T
AX-111472228	T/C	1B	339	+	NA	NA	NA	NA	NA	NA	T	C	T	T	T	T	T	T	T	T	T	T	C	T	T	T	T	T	T	T	T	T	T	T	T	T	T	T	T	T	T	T	T	C	C	C	T	T	T
AX-158556784	T/C	1B	339	+	NA	NA	NA	NA	NA	NA	T	C	T	T	T	T	T	T	T	T	T	T	C	T	T	T	T	T	T	T	T	T	T	T	T	T	T	T	T	T	T	T	T	C	T	T	T	T	T
wsnp_Ex_c38116_45719983	C/T	1B	340	+	NA	NA	NA	NA	NA	NA	C	T	C	N	C	C	C	C	C	C	C	C	T	C	C	C	C	C	C	C	C	C	C	C	C	C	C	C	C	C	C	C	C	T	T	T	C	C	C
AX-94663988	A/G	1B	341	+	NA	NA	NA	NA	NA	NA	A	G	A	G	A	A	A	A	A	A	A	A	G	N	A	A	A	A	A	A	A	A	A	A	A	A	A	A	A	A	A	A	G	G	G	G	A	A	A
IACX8300	C/T	1B	342	+	NA	NA	NA	NA	NA	NA	C	C	C	C	C	C	C	C	C	C	T	C	C	C	C	C	C	C	T	C	C	C	C	C	C	C	C	C	C	T	C	C	C	C	C	T	C	T	C
IACX1008	A/G	1B	343	+	NA	NA	NA	NA	NA	NA	A	G	A	G	A	A	A	A	A	A	A	A	G	A	A	A	A	A	A	A	A	A	N	A	A	A	A	A	A	A	A	A	A	G	N	A	A	A	A
BS00022687_51	A/G	1B	344	+	NA	NA	NA	NA	NA	NA	A	G	A	G	A	A	A	A	A	A	A	A	G	A	A	A	A	A	A	A	A	A	A	A	A	A	A	A	A	A	A	A	A	G	N	A	A	A	A
AX-158556865	A/C	1B	348	+	NA	NA	NA	NA	NA	NA	A	C	A	C	A	A	A	A	A	A	A	A	C	A	A	A	A	A	A	A	A	A	A	A	A	A	A	A	A	A	A	A	A	C	A	A	A	A	A
RAC875_c42206_305	G/A	1B	348	+	NA	NA	NA	NA	NA	NA	G	A	G	A	G	G	G	G	G	G	G	G	A	G	G	G	G	G	G	G	G	G	G	G	G	G	G	G	G	G	G	G	G	A	G	G	G	G	G
AX-158537613	T/C	1B	349	+	NA	NA	NA	NA	NA	NA	T	C	T	T	T	T	T	T	T	T	T	T	C	T	T	T	T	T	T	T	T	T	T	T	T	T	T	T	T	T	T	T	T	C	T	T	T	T	T
Ku_c17486_152	C/T	1B	349	+	NA	NA	NA	NA	NA	NA	C	T	C	N	N	C	C	C	C	N	C	C	T	C	C	C	C	C	C	C	N	C	C	C	C	C	C	C	C	C	C	C	C	T	N	C	C	C	C
wsnp_Ex_c7629_13033231	T/C	1B	349	+	NA	NA	NA	NA	NA	NA	T	C	T	T	T	T	T	T	T	T	T	T	C	T	T	T	T	T	T	T	T	T	T	T	T	T	T	T	T	T	T	T	T	C	N	T	T	T	T
AX-94546683	A/C	1B	352	+	NA	NA	NA	NA	NA	NA	A	A	A	A	A	A	A	A	A	A	A	A	A	A	A	A	A	A	A	A	A	A	A	A	A	A	A	A	A	A	A	A	A	A	N	A	A	A	A
BS00031023_51	T/G	1B	355	+	NA	NA	NA	NA	NA	NA	T	T	T	T	T	T	T	T	T	T	T	T	T	T	T	T	T	T	T	T	T	T	T	T	T	T	T	T	T	T	T	T	T	T	T	T	T	T	T
TA004947-0758	A/C	1B	355	+	NA	NA	NA	NA	NA	NA	A	A	A	A	A	A	A	A	A	A	A	A	A	A	A	A	A	A	A	A	A	A	N	A	A	A	A	A	A	A	A	A	A	A	N	A	A	A	N
Tdurum_contig33207_282	A/G	1B	355	+	NA	NA	NA	NA	NA	NA	A	A	A	A	A	A	A	A	A	A	A	A	A	A	A	A	A	A	A	A	A	A	A	A	A	A	A	A	A	A	A	A	A	A	A	A	A	A	A
AX-94538713	T/G	1B	356	+	NA	NA	NA	NA	NA	NA	T	T	T	T	T	T	T	T	T	T	T	T	T	T	T	T	T	T	T	T	T	T	T	T	T	T	T	T	T	T	T	T	T	T	T	T	T	T	T
BS00087451_51	T/C	1B	358	+	NA	NA	NA	NA	NA	NA	T	T	T	C	T	T	T	T	T	T	T	T	T	T	T	T	T	T	T	T	T	T	T	T	T	T	T	T	T	T	T	T	T	T	N	T	T	T	T
Tdurum_contig61425_242	A/G	1B	359	+	NA	NA	NA	NA	NA	NA	A	A	A	G	A	A	A	A	A	A	A	A	A	A	A	A	A	A	A	A	A	A	A	A	A	A	A	A	A	A	A	A	A	A	N	A	A	A	A
BS00022490_51	A/C	1B	360	+	NA	NA	NA	NA	NA	NA	A	A	A	C	A	A	A	A	A	A	A	A	A	A	A	A	A	A	A	A	A	A	A	A	A	A	A	A	A	A	A	A	A	A	A	A	A	A	A
Tdurum_contig51348_326	T/C	1B	363	+	NA	NA	NA	NA	NA	NA	T	T	T	C	T	T	T	T	T	T	T	T	T	T	T	T	T	T	T	T	T	T	T	T	T	T	T	T	T	T	T	T	T	T	T	T	T	T	T
AX-110013495	G/A	1B	364	+	NA	NA	NA	NA	NA	NA	G	A	G	A	N	G	G	G	G	A	G	G	A	N	N	G	G	G	G	G	G	G	G	G	G	G	N	G	G	G	G	G	A	A	A	G	G	G	G
IAAV1158	A/G	1B	364	+	NA	NA	NA	NA	NA	NA	A	A	A	N	A	A	A	A	A	A	A	A	A	A	A	A	A	A	A	A	A	A	A	A	A	A	A	A	A	A	A	A	A	A	A	A	A	A	A
wsnp_Ex_c26419_35667216	G/A	1B	364	+	NA	NA	NA	NA	NA	NA	G	A	G	A	N	G	G	G	G	N	G	G	A	G	N	G	G	G	G	G	G	G	G	G	G	G	G	G	G	G	G	G	A	A	N	G	G	G	G
GENE-0193_197	A/G	1B	367	+	NA	NA	NA	NA	NA	NA	A	G	A	A	A	A	A	A	A	A	A	A	G	A	A	A	A	G	A	A	A	A	A	A	A	A	A	A	A	A	A	A	G	G	G	A	A	A	A
Ra_c23839_884	T/C	1B	367	+	NA	NA	NA	NA	NA	NA	T	C	T	C	T	T	T	T	T	T	T	T	C	T	T	T	T	C	T	T	T	T	T	T	T	T	T	T	T	T	T	T	C	C	C	T	T	T	T
Ku_c42700_2798	T/C	1B	371	+	NA	NA	NA	NA	NA	NA	T	C	T	T	T	T	T	T	T	T	T	T	C	T	T	T	T	C	T	T	T	T	T	T	T	T	T	T	T	T	T	T	C	C	C	T	T	T	T
IAAV178	A/G	1B	372	+	NA	NA	NA	NA	NA	NA	A	G	A	A	A	A	A	A	A	A	A	A	G	A	A	A	A	G	A	A	A	A	A	A	A	A	A	A	A	A	A	A	G	G	G	A	A	A	A
TA003135-0494	G/T	1B	375	+	NA	NA	NA	NA	NA	NA	G	G	G	G	G	G	G	G	G	G	G	G	G	G	G	G	G	G	G	G	G	G	G	G	G	G	G	G	G	G	G	G	G	G	G	G	G	G	G
AX-158537597	G/A	1B	376	+	NA	NA	NA	NA	NA	NA	G	G	G	G	G	G	G	G	G	G	G	G	G	G	G	G	G	G	G	G	G	G	G	G	G	G	G	G	G	G	G	G	G	G	G	G	G	G	G
AX-158556893	G/A	1B	376	+	NA	NA	NA	NA	NA	NA	G	G	G	A	G	G	G	G	G	G	G	G	G	G	G	G	G	G	G	G	G	G	G	G	G	G	G	G	G	G	G	G	A	G	N	G	G	G	G
BS00029345_51	G/A	1B	381	+	NA	NA	NA	NA	NA	NA	G	A	G	G	G	G	G	G	G	G	G	G	A	G	G	G	G	A	G	G	G	G	G	G	G	G	G	G	G	G	G	G	A	A	N	G	G	G	G
Tdurum_contig84184_124	T/C	1B	381	+	NA	NA	NA	NA	NA	NA	T	C	T	T	T	T	T	T	T	T	T	T	C	T	T	T	T	C	T	T	T	T	T	T	T	T	T	T	T	T	T	T	C	C	C	T	T	T	T
BS00003600_51	T/G	1B	382	+	NA	NA	NA	NA	NA	NA	T	T	T	T	T	T	T	T	T	T	T	T	T	T	T	T	T	T	T	T	T	T	T	T	T	T	T	T	T	T	T	T	T	T	T	T	T	T	T
BS00041010_51	C/T	1B	382	+	NA	NA	NA	NA	NA	NA	C	T	C	C	C	C	C	C	C	C	C	C	T	C	C	C	C	T	C	C	C	C	C	C	C	C	C	C	C	C	C	C	T	T	N	C	C	C	C
Kukri_rep_c70738_896	C/A	1B	382	+	NA	NA	NA	NA	NA	NA	C	A	C	C	C	C	C	C	C	C	C	C	A	C	C	C	C	A	C	C	C	C	C	C	C	C	C	C	C	C	C	C	A	A	N	C	C	C	C
AX-110026671	C/A	1B	384	+	NA	NA	NA	NA	NA	NA	C	A	C	C	C	C	C	C	C	C	C	C	A	C	C	C	C	A	C	C	C	C	C	C	C	C	C	C	C	C	C	C	A	A	N	C	C	C	C
BS00052075_51	C/T	1B	385	+	NA	NA	NA	NA	NA	NA	C	T	N	T	N	N	C	C	C	N	N	C	T	N	N	N	C	T	C	C	C	N	C	C	C	C	N	C	C	C	C	C	T	T	T	C	C	C	C
BS00052089_51	G/T	1B	385	+	NA	NA	NA	NA	NA	NA	G	T	G	T	G	G	G	G	G	G	G	G	T	G	G	G	G	T	G	G	G	G	G	G	G	G	G	G	G	G	G	G	T	T	T	G	G	G	G
Tdurum_contig46780_203	G/A	1B	387	+	NA	NA	NA	NA	NA	NA	G	A	G	A	G	G	G	G	G	G	G	G	A	G	G	G	G	A	G	G	G	G	G	G	G	G	G	G	G	G	G	G	A	A	A	G	G	G	G
CAP7_c302_518	G/A	1B	388	+	NA	NA	NA	NA	NA	NA	G	A	G	A	N	G	G	G	G	G	G	G	A	G	N	G	G	A	G	G	G	G	G	G	G	G	G	G	G	G	G	G	A	A	A	G	G	G	G
BobWhite_c1318_691	T/C	1B	394	+	NA	NA	NA	NA	NA	NA	T	T	T	C	T	T	T	T	T	T	T	T	T	T	T	T	T	T	T	T	T	T	T	T	T	T	T	T	T	T	T	T	C	T	C	T	T	T	T
AX-95174732	C/T	1B	396	+	NA	NA	NA	NA	NA	NA	C	C	C	C	N	C	N	C	N	N	T	N	C	C	C	C	T	C	T	C	T	T	T	T	C	T	T	C	T	T	C	T	C	C	C	T	C	T	C
IAAV3905	A/G	1B	397	+	NA	NA	NA	NA	NA	NA	A	A	A	A	A	A	G	A	A	A	A	A	A	A	A	A	A	A	A	A	G	A	A	A	A	G	A	A	A	A	A	G	A	A	A	A	G	G	A
AX-94664731	T/C	1B	398	+	NA	NA	NA	NA	NA	NA	T	T	T	C	T	T	T	T	T	T	T	T	T	T	T	T	T	T	T	T	T	T	T	T	T	T	T	T	T	T	T	T	C	T	C	T	T	T	T
BS00021947_51	C/T	1B	406	+	NA	NA	NA	NA	NA	NA	C	T	C	T	C	C	C	C	C	C	C	C	T	C	C	C	C	T	C	C	C	C	C	C	C	C	C	C	C	C	C	C	T	T	T	C	C	C	C
Ku_c13515_171	C/T	1B	409	+	NA	NA	NA	NA	NA	NA	C	T	C	T	C	C	C	C	C	C	C	C	T	C	C	C	C	T	C	C	C	C	C	C	C	C	C	C	C	C	C	C	T	T	T	C	C	C	C
Tdurum_contig43910_687	A/G	1B	409	+	NA	NA	NA	NA	NA	NA	A	G	A	G	A	A	A	A	A	A	A	A	G	A	A	A	A	G	A	A	A	A	A	A	A	A	A	A	A	A	A	A	G	G	G	A	A	A	A
wsnp_BE442716B_Ta_2_1	T/G	1B	409	+	NA	NA	NA	NA	NA	NA	T	G	T	G	T	T	T	T	T	T	T	T	G	T	T	T	T	G	T	T	T	T	T	T	T	T	T	T	T	T	T	T	G	G	G	T	T	T	T
JD_c64600_281	G/A	1B	410	+	NA	NA	NA	NA	NA	NA	G	A	G	A	G	G	G	G	G	N	G	G	A	G	N	G	G	A	G	G	G	G	G	G	G	G	G	N	G	G	G	G	A	A	A	G	G	G	G
BS00022581_51	G/T	1B	414	+	NA	NA	NA	NA	NA	NA	G	T	G	G	G	G	G	G	G	G	G	G	T	G	G	G	G	T	G	G	G	G	G	G	G	G	G	G	G	G	G	G	T	T	T	G	G	G	G
AX-95682068	A/C	1B	419	+	NA	NA	NA	NA	NA	NA	A	C	A	A	A	A	A	A	A	A	A	A	C	A	A	A	A	C	A	A	A	A	A	A	A	A	A	A	A	A	A	A	A	C	A	A	A	A	A
IACX2701	C/T	1B	419	+	NA	NA	NA	NA	NA	NA	C	T	C	C	C	C	C	C	C	C	C	C	T	C	C	C	C	T	C	C	C	C	C	C	C	C	C	C	C	C	C	C	T	T	T	C	C	C	C
AX-158545099	T/C	1B	420	+	NA	NA	NA	NA	NA	NA	T	C	T	T	T	T	T	T	T	T	T	T	C	T	T	T	T	C	T	T	T	T	T	T	T	T	T	T	T	T	T	T	C	C	C	T	T	T	T
AX-94436250	G/A	1B	420	+	NA	NA	NA	NA	NA	NA	G	G	G	G	G	G	G	G	G	G	G	G	G	G	G	G	G	G	G	G	G	G	G	G	G	G	G	G	G	G	G	G	G	G	G	G	G	G	G
BS00071083_51	G/A	1B	421	+	NA	NA	NA	NA	NA	NA	G	A	G	G	G	G	G	G	G	G	G	N	A	N	G	G	G	A	G	G	G	G	G	G	G	G	G	G	G	G	G	G	A	A	A	G	G	G	G
AX-158570087	C/T	1B	423	+	NA	NA	NA	NA	NA	NA	C	T	C	C	C	C	C	C	C	C	C	C	T	C	C	C	C	T	C	C	C	C	C	C	C	C	C	C	C	C	C	C	T	T	N	C	C	C	C
AX-158540065	T/C	1B	424	+	NA	NA	NA	NA	NA	NA	T	C	T	T	T	T	T	T	T	T	T	T	C	T	T	T	T	C	T	T	T	T	T	T	T	T	T	T	T	T	T	T	C	C	C	T	T	T	T
BS00038929_51	T/C	1B	424	+	NA	NA	NA	NA	NA	NA	T	C	T	C	T	T	T	T	T	T	T	T	C	T	T	T	T	C	T	T	T	T	T	T	T	T	T	T	T	T	T	T	C	C	C	T	T	T	T
BS00075663_51	G/A	1B	424	+	NA	NA	NA	NA	NA	NA	G	A	G	A	G	G	G	G	G	G	G	G	A	G	G	G	G	A	G	G	G	G	G	G	G	G	G	G	G	G	G	G	A	A	N	G	G	G	G
RAC875_c5796_424	A/G	1B	424	+	NA	NA	NA	NA	NA	NA	A	G	A	G	A	A	A	A	A	A	A	A	G	A	A	A	A	G	A	A	A	A	A	A	A	A	A	A	A	A	A	A	G	G	G	A	A	A	A
tplb0058h11_348	C/T	1B	425	+	NA	NA	NA	NA	NA	NA	C	T	C	C	C	C	C	C	C	C	C	C	T	C	C	C	C	T	C	C	C	C	C	C	C	C	C	C	C	C	C	C	T	T	N	C	C	C	C
Excalibur_c59016_839	A/G	1B	426	+	NA	NA	NA	NA	NA	NA	A	G	A	A	A	A	A	A	A	A	A	A	G	A	A	A	A	G	A	A	A	A	A	A	A	A	A	A	A	A	A	A	G	G	G	A	A	A	A
Tdurum_contig28305_106	G/A	1B	427	+	NA	NA	NA	NA	NA	NA	G	A	G	G	G	G	G	G	G	G	G	G	A	G	G	G	G	A	G	G	G	G	G	G	G	G	G	G	G	G	G	G	G	A	G	G	G	G	G
BS00093841_51	G/A	1B	428	+	NA	NA	NA	NA	NA	NA	G	A	G	N	G	G	G	G	G	N	G	G	A	G	N	G	G	A	G	G	G	G	G	G	G	G	G	G	G	G	G	G	A	A	A	G	G	G	G
AX-158520948	C/T	1B	430	+	NA	NA	NA	NA	NA	NA	C	C	C	C	C	C	C	C	C	C	C	C	C	C	C	C	C	C	C	C	C	C	C	C	C	C	C	C	C	C	C	C	C	C	C	C	C	C	C
AX-158521257	G/A	1B	430	+	NA	NA	NA	NA	NA	NA	G	A	G	A	G	G	G	G	G	G	G	G	A	A	G	G	G	A	G	G	G	G	G	G	G	G	G	G	G	G	G	G	A	A	A	A	G	G	G
AX-158531994	A/G	1B	430	+	NA	NA	NA	NA	NA	NA	A	G	A	G	A	A	A	A	A	A	A	A	G	G	A	A	A	G	A	A	A	A	A	A	A	A	A	A	A	A	A	A	G	G	G	G	A	A	A
AX-158544874	T/C	1B	430	+	NA	NA	NA	NA	NA	NA	T	T	T	T	T	T	T	T	T	T	T	T	T	T	T	T	C	T	T	T	T	T	T	T	T	T	T	T	T	T	T	T	T	T	T	T	T	T	T
AX-89339341	C/T	1B	430	+	NA	NA	NA	NA	NA	NA	C	C	C	T	C	C	C	C	C	C	C	C	C	T	C	C	C	C	C	C	C	C	C	C	C	C	C	C	C	C	C	C	C	C	C	T	C	C	C
BS00078228_51	A/C	1B	430	+	NA	NA	NA	NA	NA	NA	A	C	A	A	A	A	A	A	A	A	A	A	C	A	A	A	A	C	A	A	A	A	C	C	A	A	A	A	A	A	A	A	C	C	N	A	A	A	A
Tdurum_contig28530_380	C/A	1B	430	+	NA	NA	NA	NA	NA	NA	C	C	C	C	C	C	C	C	C	C	C	C	C	C	C	C	C	C	C	C	C	C	C	C	C	C	C	C	C	C	C	C	C	C	C	C	C	C	C
AX-94540417	C/G	1B	431	+	NA	NA	NA	NA	NA	NA	C	G	C	C	C	C	C	C	C	C	C	C	G	C	C	C	C	G	C	C	C	C	G	G	C	C	C	C	C	C	C	C	G	G	G	C	C	C	C
BS00022089_51	G/A	1B	431	+	NA	NA	NA	NA	NA	NA	G	A	G	G	G	G	G	G	G	G	G	G	A	G	G	G	G	A	G	G	G	G	A	A	G	G	G	G	G	G	G	G	A	A	A	G	G	G	G
AX-110943874	A/G	1B	432	+	NA	NA	NA	NA	NA	NA	A	A	A	G	A	A	A	A	A	A	A	A	A	G	A	A	A	A	A	A	A	A	N	A	A	A	A	A	A	A	A	A	A	A	A	G	A	A	A
AX-158570368	G/T	1B	432	+	NA	NA	NA	NA	NA	NA	G	G	G	T	G	G	G	G	G	G	G	G	G	T	G	G	G	G	G	G	G	G	G	G	G	G	G	G	G	G	G	G	G	G	G	T	G	G	G
BS00033681_51	C/T	1B	432	+	NA	NA	NA	NA	NA	NA	C	T	C	N	C	C	C	C	C	C	C	C	T	C	C	C	C	T	C	C	C	C	T	T	C	C	C	C	C	C	C	C	T	T	T	C	C	C	C
AX-158545011	C/A	1B	433	+	NA	NA	NA	NA	NA	NA	C	C	C	C	C	C	C	C	C	C	C	C	C	C	C	C	C	C	C	C	C	C	A	A	C	C	C	C	C	C	C	C	A	C	A	A	C	C	C
AX-158560959	A/G	1B	433	+	NA	NA	NA	NA	NA	NA	A	A	A	A	A	A	A	A	A	A	A	A	A	A	A	A	A	A	A	A	A	A	A	A	A	A	A	A	A	A	A	A	A	A	N	G	A	A	A
AX-95174986	A/G	1B	433	+	NA	NA	NA	NA	NA	NA	A	A	A	A	A	A	A	A	A	A	A	A	A	A	A	A	A	A	A	A	A	A	G	G	A	A	A	A	A	A	A	A	G	A	G	G	A	A	A
AX-95204890	A/G	1B	433	+	NA	NA	NA	NA	NA	NA	A	A	A	G	A	A	A	A	A	A	A	A	A	G	A	A	A	A	A	A	A	A	A	A	A	A	A	A	A	A	A	A	A	A	A	G	A	A	A
JD_c6360_288	C/T	1B	433	+	NA	NA	NA	NA	NA	NA	C	C	C	C	C	C	C	C	C	C	C	C	C	C	C	C	C	C	C	C	C	C	T	T	C	C	C	C	C	C	C	C	T	C	N	T	C	C	C
AX-108740343	A/G	1B	434	+	NA	NA	NA	NA	NA	NA	A	G	A	A	A	A	A	A	A	A	A	A	G	G	A	A	G	G	A	A	A	A	G	G	A	A	A	A	A	A	A	A	G	G	G	G	A	A	A
AX-108912270	A/C	1B	434	+	NA	NA	NA	NA	NA	NA	A	C	A	A	A	A	A	A	A	A	A	A	C	C	A	A	A	C	A	A	A	A	N	A	A	A	A	A	A	A	A	A	A	C	A	C	A	A	A
AX-94540527	A/G	1B	435	+	NA	NA	NA	NA	NA	NA	A	G	A	A	A	A	A	A	A	A	A	A	G	G	A	A	A	G	A	A	A	A	A	A	A	A	A	A	A	A	A	A	A	G	A	G	A	A	A
GENE-0136_82	T/G	1B	435	+	NA	NA	NA	NA	NA	NA	T	G	T	G	T	T	T	T	T	T	T	T	G	G	T	T	G	G	T	T	T	T	G	G	T	T	T	T	T	T	T	T	G	G	G	G	T	T	T
AX-109490291	G/A	1B	437	+	NA	NA	NA	NA	NA	NA	G	A	G	G	G	G	G	G	G	G	G	G	A	A	G	G	G	A	G	G	G	G	G	G	G	G	G	G	G	G	G	G	G	A	G	A	G	G	G
AX-89417494	G/A	1B	438	+	NA	NA	NA	NA	NA	NA	G	A	G	A	G	G	G	G	G	G	G	G	A	A	G	G	A	A	G	G	G	G	A	A	G	G	G	G	G	G	G	G	A	A	A	A	G	G	G
BS00022324_51	A/C	1B	439	+	NA	NA	NA	NA	NA	NA	A	C	A	A	A	A	A	A	A	A	A	A	C	C	A	A	A	C	A	A	A	A	A	A	A	A	A	A	A	A	A	A	A	C	N	A	A	A	A
AX-158545041	G/A	1B	442	+	NA	NA	NA	NA	NA	NA	G	G	G	G	G	G	G	G	G	G	G	G	G	A	G	G	G	G	G	G	G	G	G	G	G	G	G	G	G	G	G	G	G	G	G	A	G	G	G
AX-158545044	C/T	1B	444	+	NA	NA	NA	NA	NA	NA	C	C	C	T	C	C	C	C	C	C	C	C	C	T	C	C	C	C	C	C	C	C	C	C	C	C	C	C	C	C	C	C	C	C	C	T	C	C	C
AX-94917376	C/G	1B	444	+	NA	NA	NA	NA	NA	NA	C	G	C	C	C	C	C	C	C	C	C	C	G	C	C	C	C	G	C	C	C	C	C	C	C	C	C	C	C	C	C	C	C	G	C	C	C	C	C
BS00022133_51	C/A	1B	444	+	NA	NA	NA	NA	NA	NA	C	A	C	C	C	C	C	C	C	C	C	C	N	C	C	C	C	N	C	C	C	C	C	C	C	C	C	C	C	C	C	C	C	N	C	C	C	C	C
wsnp_CAP11_c631_419930	T/C	1B	444	+	NA	NA	NA	NA	NA	NA	T	C	T	C	T	T	T	T	T	T	T	T	C	C	T	T	T	C	T	T	T	T	T	T	T	T	T	T	T	T	T	T	T	C	T	C	T	T	T
AX-89350924	A/G	1B	445	+	NA	NA	NA	NA	NA	NA	A	A	A	A	G	A	A	A	A	A	A	A	A	A	G	A	G	A	A	A	A	A	G	G	A	A	A	A	A	A	A	A	G	A	G	A	A	A	A
BS00073530_51	C/T	1B	445	+	NA	NA	NA	NA	NA	NA	C	C	C	C	C	C	T	C	C	C	C	C	C	C	C	C	C	C	C	C	T	C	C	C	C	T	C	C	C	C	C	T	C	C	C	C	C	T	C
tplb0023b14_704	G/T	1B	445	+	NA	NA	NA	NA	NA	NA	G	G	G	G	T	G	G	G	G	G	G	G	G	G	T	G	T	G	G	G	G	G	T	T	G	G	G	G	G	G	G	G	T	G	N	G	G	G	G
wsnp_Ex_c17452_26163496	T/C	1B	445	+	NA	NA	NA	NA	NA	NA	T	T	T	T	T	T	C	T	T	T	T	T	T	T	T	T	T	T	T	T	C	T	T	T	T	C	T	T	T	T	T	C	T	T	T	T	T	C	T
wsnp_Ex_rep_c67036_65492436	G/A	1B	445	+	NA	NA	NA	NA	NA	NA	G	G	G	G	A	G	G	G	G	G	G	G	G	G	A	G	A	G	G	G	G	G	A	A	G	G	G	G	G	G	G	G	A	G	N	G	G	G	G
BS00032364_51	A/G	1B	447	+	NA	NA	NA	NA	NA	NA	A	A	A	A	A	A	G	A	A	A	A	A	A	A	A	A	A	A	A	A	G	A	A	A	A	G	A	A	A	A	A	G	A	A	A	A	A	G	A
BS00073132_51	G/A	1B	447	+	NA	NA	NA	NA	NA	NA	G	G	G	A	A	G	A	G	G	G	G	G	G	A	A	G	A	G	G	G	A	G	A	A	G	A	G	G	G	G	G	A	A	G	A	G	G	A	G
Tdurum_contig70304_781	A/G	1B	447	+	NA	NA	NA	NA	NA	NA	A	A	A	G	G	A	A	A	A	A	A	A	A	G	G	A	G	A	A	A	A	A	G	G	A	A	A	A	A	A	A	A	G	A	G	A	A	A	A
AX-110395714	T/C	1B	448	+	NA	NA	NA	NA	NA	NA	T	T	T	C	C	T	C	T	T	T	T	T	T	C	C	T	C	T	T	T	C	T	C	C	T	C	T	T	T	T	T	C	C	T	C	T	T	C	T
wsnp_JD_c4485_5618761	C/T	1B	448	+	NA	NA	NA	NA	NA	NA	C	C	C	T	T	C	C	C	C	C	C	C	C	T	T	C	T	C	C	C	C	C	T	T	C	C	C	C	C	C	C	C	T	C	T	C	C	C	C
AX-158545084	T/C	1B	450	+	NA	NA	NA	NA	NA	NA	T	T	T	C	C	T	C	T	T	T	T	T	T	C	C	T	C	T	T	T	C	T	C	C	T	C	T	T	T	T	T	C	C	T	C	T	T	C	T
wsnp_Ex_c22006_31180883	A/G	1B	451	+	NA	NA	NA	NA	NA	NA	A	A	A	A	A	A	G	A	A	A	A	A	A	A	A	A	A	A	A	A	G	A	A	A	A	G	A	A	A	A	A	G	A	A	N	A	A	G	A
wsnp_Ex_c22006_31181239	T/C	1B	451	+	NA	NA	NA	NA	NA	NA	T	T	T	T	T	T	C	T	T	T	T	T	T	T	T	T	T	T	T	T	C	T	T	T	T	C	T	T	T	T	T	C	T	T	N	T	T	C	T
AX-110383861	C/T	1B	453	+	NA	NA	NA	NA	NA	NA	C	T	C	T	T	C	C	C	C	C	C	C	T	T	T	C	C	T	C	C	C	C	T	T	C	C	C	C	C	C	C	C	T	T	T	T	C	C	C
RAC875_rep_c74070_518	G/A	1B	453	+	NA	NA	NA	NA	NA	NA	G	A	G	A	A	G	G	G	G	G	G	G	A	A	A	G	G	A	G	G	G	G	A	A	G	G	G	G	G	G	G	G	A	A	N	A	G	G	G
AX-158570359	A/G	1B	454	+	NA	NA	NA	NA	NA	NA	A	G	A	N	N	A	A	A	A	A	A	A	G	G	G	A	A	G	A	A	A	A	G	G	A	A	A	A	A	A	A	A	G	G	G	G	A	A	A
AX-94506427	A/G	1B	454	+	NA	NA	NA	NA	NA	NA	A	A	A	A	A	A	A	A	A	A	A	A	A	A	A	A	A	A	A	A	A	A	A	A	A	A	A	A	A	A	A	A	A	A	A	A	A	A	A
AX-110030455	C/T	1B	455	+	NA	NA	NA	NA	NA	NA	C	T	C	T	T	C	C	C	C	C	C	C	T	T	T	C	C	T	C	C	C	C	T	T	C	C	C	C	C	C	C	C	T	T	N	T	C	C	C
AX-94806190	G/C	1B	455	+	NA	NA	NA	NA	NA	NA	G	C	G	C	C	G	G	G	G	G	G	G	C	N	C	G	G	C	G	G	G	G	C	C	G	G	G	G	G	G	G	G	C	C	N	C	G	G	G
wsnp_Ex_c852_1657319	T/G	1B	455	+	NA	NA	NA	NA	NA	NA	T	G	T	G	G	T	T	T	T	T	T	T	G	G	G	T	T	G	T	T	T	T	G	G	T	T	T	T	T	T	T	T	G	G	G	G	T	T	T
AX-109283327	T/C	1B	456	+	NA	NA	NA	NA	NA	NA	T	C	T	C	C	T	T	T	T	T	T	T	C	C	C	T	T	C	T	T	T	T	C	C	T	T	T	T	T	T	T	T	C	C	C	C	T	T	T
AX-158540207	C/A	1B	456	+	NA	NA	NA	NA	NA	NA	C	A	C	A	A	C	C	C	C	C	C	C	A	A	A	C	C	A	C	C	C	C	A	A	C	C	C	C	C	C	C	C	A	A	N	A	C	C	C
AX-89441694	C/A	1B	456	+	NA	NA	NA	NA	NA	NA	C	A	C	A	A	C	A	C	C	C	C	C	A	A	A	C	C	A	C	C	A	C	A	A	C	A	C	C	C	C	C	A	A	A	A	A	C	A	C
BS00069723_51	G/T	1B	456	+	NA	NA	NA	NA	NA	NA	G	T	G	T	T	G	T	G	G	G	G	G	T	T	T	G	G	T	G	G	T	G	N	T	G	T	G	G	G	G	G	T	T	T	T	T	G	T	G
Ra_c3083_982	G/A	1B	457	+	NA	NA	NA	NA	NA	NA	G	A	G	A	A	G	G	G	G	G	G	G	A	A	A	G	G	A	G	G	G	G	A	A	G	G	G	G	G	G	G	G	A	A	A	A	G	G	G
wsnp_Ex_c2025_3799847	C/A	1B	457	+	NA	NA	NA	NA	NA	NA	C	A	C	A	A	C	C	C	C	C	C	C	A	A	A	C	C	A	C	C	C	C	A	A	C	C	C	C	C	C	C	C	A	A	A	A	C	C	C
wsnp_Ex_c3681_6715277	A/C	1B	457	+	NA	NA	NA	NA	NA	NA	A	C	A	N	N	A	A	A	A	A	A	A	C	C	N	A	A	C	A	A	A	A	C	C	A	A	A	A	A	A	A	A	C	C	N	C	A	A	A
wsnp_Ra_c2027_3943938	T/C	1B	457	+	NA	NA	NA	NA	NA	NA	T	C	T	C	C	T	T	T	T	T	T	T	C	C	C	T	T	C	T	T	T	T	C	C	T	T	T	T	T	T	T	T	C	C	C	C	T	T	T
wsnp_Ra_c2027_3945764	A/G	1B	457	+	NA	NA	NA	NA	NA	NA	A	G	A	G	G	A	A	A	A	A	A	A	G	G	G	A	A	G	A	A	A	A	G	G	A	A	A	A	A	A	A	A	G	G	G	G	A	A	A
BobWhite_c441_976	G/A	1B	458	+	NA	NA	NA	NA	NA	NA	G	G	G	G	G	G	A	G	G	G	G	G	G	G	G	G	G	G	G	G	A	G	G	G	G	A	G	G	G	G	G	A	G	G	G	G	G	A	G
BS00065533_51	G/A	1B	464	+	NA	NA	NA	NA	NA	NA	G	G	G	G	G	G	G	G	G	G	G	G	G	G	G	G	G	G	G	G	G	G	G	G	G	G	G	G	G	A	G	G	G	G	G	G	G	G	G
wsnp_Ex_rep_c66883_65286958	C/T	1B	465	+	NA	NA	NA	NA	NA	NA	C	C	C	N	C	C	T	C	C	C	C	C	C	N	C	C	C	C	C	C	T	C	C	C	C	T	C	C	C	C	C	T	C	C	C	C	C	T	C
AX-108974554	T/G	1B	466	+	NA	NA	NA	NA	NA	NA	T	G	G	G	G	G	T	T	T	T	T	T	G	G	G	T	T	G	T	T	T	T	T	T	T	T	T	T	T	T	T	T	T	G	T	G	T	T	T
AX-89360524	C/T	1B	466	+	NA	NA	NA	NA	NA	NA	C	C	C	T	C	C	C	C	C	C	C	C	C	T	C	C	C	C	C	C	C	C	C	C	C	C	C	C	C	C	C	C	C	C	C	T	C	C	C
BobWhite_c28635_785	T/G	1B	466	+	NA	NA	NA	NA	NA	NA	T	T	T	T	T	T	G	T	T	T	T	T	T	T	T	T	T	T	T	T	G	T	T	T	T	G	T	T	T	T	T	G	T	T	T	T	T	G	T
wsnp_BE443332B_Ta_2_2	T/C	1B	466	+	NA	NA	NA	NA	NA	NA	T	C	C	C	C	C	T	T	T	T	T	T	C	C	C	T	T	C	T	T	T	T	T	T	T	T	T	T	T	T	T	T	T	C	T	C	T	T	T
AX-158570361	C/T	1B	470	+	NA	NA	NA	NA	NA	NA	C	T	T	C	C	T	C	C	C	C	C	C	T	C	T	C	C	T	C	C	C	C	C	C	C	C	C	C	C	C	C	C	C	T	C	C	C	C	C
BS00095568_51	C/T	1B	470	+	NA	NA	NA	NA	NA	NA	T	C	C	C	C	C	C	T	T	T	T	T	C	C	C	T	T	C	T	T	C	T	C	C	T	C	T	T	T	T	T	C	C	C	C	C	T	C	T
BobWhite_c1967_388	G/A	1B	470	+	NA	NA	NA	NA	NA	NA	G	A	A	N	G	A	G	G	G	G	G	G	A	G	A	G	G	A	G	G	G	G	G	G	G	G	G	G	G	G	G	G	G	A	N	G	G	G	G
IACX15424	C/A	1B	470	+	NA	NA	NA	NA	NA	NA	C	A	A	C	C	A	C	C	C	C	C	C	A	C	A	C	C	A	C	C	C	C	C	C	C	C	C	C	C	C	C	C	C	A	C	C	C	C	C
Kukri_rep_c69810_502	C/T	1B	470	+	NA	NA	NA	NA	NA	NA	C	T	T	N	C	T	C	C	C	N	C	C	T	C	T	C	C	T	C	C	C	C	C	C	C	C	C	C	C	C	C	C	C	T	N	C	C	C	C
AX-110418815	A/C	1B	471	+	NA	NA	NA	NA	NA	NA	A	C	C	C	A	C	A	A	A	A	A	A	C	A	C	A	A	C	A	A	A	A	C	C	A	A	A	A	A	A	A	A	C	C	C	A	A	A	A
AX-110459339	T/C	1B	471	+	NA	NA	NA	NA	NA	NA	T	C	C	C	T	C	T	T	T	T	T	T	C	T	C	T	T	C	T	T	T	T	T	T	T	T	T	T	T	T	T	T	T	C	T	T	T	T	T
Tdurum_contig56874_562	C/T	1B	471	+	NA	NA	NA	NA	NA	NA	C	T	T	C	C	T	C	C	C	C	C	C	T	C	T	C	C	T	C	C	C	C	C	C	C	C	C	C	C	C	C	C	C	T	C	C	C	C	C
AX-158570336	T/G	1B	472	+	NA	NA	NA	NA	NA	NA	T	G	T	G	T	T	T	T	T	T	T	T	G	T	G	T	T	G	T	T	T	T	G	G	T	T	T	T	T	T	T	T	G	G	G	T	T	T	T
wsnp_RFL_Contig3866_4228783	T/G	1B	472	+	NA	NA	NA	NA	NA	NA	T	T	T	T	G	G	T	T	T	T	T	T	T	T	T	G	T	T	T	T	T	G	G	T	T	T	T	G	T	T	G	T	T	T	G	G	T	T	T
AX-108774793	C/T	1B	474	+	NA	NA	NA	NA	NA	NA	C	C	C	T	C	C	C	C	C	C	C	C	C	C	C	C	C	C	C	C	C	C	T	T	C	C	C	C	C	C	C	C	T	C	T	C	C	C	C
Kukri_c67707_114	C/A	1B	474	+	NA	NA	NA	NA	NA	NA	C	A	C	C	C	C	C	C	C	C	C	C	A	C	A	C	C	A	C	C	C	C	C	C	C	C	C	C	C	C	C	C	C	A	C	C	C	C	C
Tdurum_contig60052_184	T/C	1B	474	+	NA	NA	NA	NA	NA	NA	T	T	T	C	T	T	T	T	T	T	T	T	T	T	T	T	T	T	T	T	T	T	C	C	T	T	T	T	T	T	T	T	C	T	C	T	T	T	T
wsnp_Ku_c24323_34285350	T/C	1B	474	+	NA	NA	NA	NA	NA	NA	T	T	T	C	T	T	T	T	T	T	T	T	T	T	T	T	T	T	T	T	T	T	C	C	T	T	T	T	T	T	T	T	C	T	C	T	T	T	T
CAP7_c3456_113	C/T	1B	476	+	NA	NA	NA	NA	NA	NA	C	T	C	C	C	C	C	C	C	C	C	C	T	C	T	C	C	T	C	C	C	C	C	C	C	C	C	C	C	C	C	C	C	T	C	C	C	C	C
GENE-0142_178	A/G	1B	476	+	NA	NA	NA	NA	NA	NA	A	G	A	A	A	A	A	A	A	A	A	A	G	A	G	A	A	G	A	A	A	A	A	A	A	A	A	A	A	A	A	A	A	G	A	A	A	A	A
Tdurum_contig44255_814	T/C	1B	476	+	NA	NA	NA	NA	NA	NA	T	C	T	T	T	T	T	T	T	T	T	T	C	T	C	T	T	C	T	T	T	T	T	T	T	T	T	T	T	T	T	T	T	C	N	T	T	T	T
BS00023142_51	T/C	1B	477	+	NA	NA	NA	NA	NA	NA	T	C	T	T	T	T	T	T	T	T	T	T	C	T	C	T	T	C	T	T	T	T	T	T	T	T	T	T	T	T	T	T	T	C	T	T	T	T	T
Excalibur_c50665_1323	G/A	1B	477	+	NA	NA	NA	NA	NA	NA	G	A	G	G	G	G	G	G	G	G	G	G	A	G	A	G	G	A	G	G	G	G	G	G	G	G	G	G	G	G	G	G	G	A	N	G	G	G	G
Excalibur_rep_c105376_485	C/T	1B	477	+	NA	NA	NA	NA	NA	NA	C	T	C	C	C	C	C	C	C	C	C	C	T	C	T	C	C	T	C	C	C	C	C	C	C	C	C	C	C	C	C	C	C	T	N	C	C	C	C
RAC875_c56417_377	C/T	1B	477	+	NA	NA	NA	NA	NA	NA	C	T	C	N	N	C	C	C	C	N	C	C	T	C	T	C	C	T	C	C	C	C	C	C	C	C	C	C	C	C	C	C	C	T	N	C	C	C	C
Tdurum_contig15593_407	G/A	1B	477	+	NA	NA	NA	NA	NA	NA	G	A	G	G	G	G	G	G	G	G	G	G	A	G	A	G	G	A	G	G	G	G	G	G	G	G	G	G	G	G	G	G	G	A	G	G	G	G	G
TA004407-0898	T/C	1B	478	+	NA	NA	NA	NA	NA	NA	T	C	T	C	T	T	T	T	T	T	T	T	C	T	C	T	T	C	T	T	T	T	C	C	T	T	T	T	T	T	T	T	C	C	N	T	T	T	T
AX-158531905	A/G	1B	480	+	NA	NA	NA	NA	NA	NA	A	A	A	A	A	A	A	A	A	A	A	A	A	A	A	A	A	A	A	A	A	A	A	A	A	A	A	A	A	A	A	A	A	A	A	A	A	A	A
AX-94597094	T/C	1B	480	+	NA	NA	NA	NA	NA	NA	T	T	T	T	T	T	T	T	T	T	T	T	T	T	T	T	T	T	T	T	T	T	T	T	T	T	T	T	T	T	T	T	T	T	T	T	T	T	T
Ra_c68984_1882	A/G	1B	481	+	NA	NA	NA	NA	NA	NA	A	G	A	A	A	A	A	A	A	A	A	A	G	A	G	A	A	G	A	A	A	A	G	G	A	A	A	A	A	A	A	A	G	G	G	A	A	A	A
AX-158544992	C/T	1B	485	+	NA	NA	NA	NA	NA	NA	C	T	C	T	C	C	C	C	C	C	C	C	T	C	T	C	C	T	C	C	C	C	T	T	C	C	C	C	C	C	C	C	T	T	T	C	C	C	C
Excalibur_c90096_77	C/A	1B	487	+	NA	NA	NA	NA	NA	NA	C	A	C	A	C	C	C	C	C	C	C	C	A	C	A	C	C	A	C	C	C	C	A	A	C	C	C	C	C	C	C	C	A	A	A	C	C	C	C
RAC875_c87890_234	C/T	1B	487	+	NA	NA	NA	NA	NA	NA	C	T	C	T	C	C	C	C	C	C	C	C	T	C	T	C	C	T	C	C	C	C	T	T	C	C	C	C	C	C	C	C	T	T	N	C	C	C	C
Tdurum_contig59449_249	T/C	1B	487	+	NA	NA	NA	NA	NA	NA	T	C	T	C	T	T	T	T	T	T	T	T	C	T	C	T	T	C	T	T	T	T	C	C	T	T	T	T	T	T	T	T	C	C	C	T	T	T	T
Tdurum_contig59449_400	T/G	1B	487	+	NA	NA	NA	NA	NA	NA	T	G	T	N	T	T	T	T	T	T	T	T	G	T	G	T	T	G	T	T	T	T	G	G	T	T	T	T	T	T	T	T	G	G	N	T	T	T	T
AX-110383610	T/C	1B	488	+	NA	NA	NA	NA	NA	NA	T	T	T	T	T	T	T	T	T	T	C	T	T	T	C	T	T	T	C	T	T	T	C	C	T	T	T	T	T	T	T	T	C	T	C	T	T	T	T
AX-110571065	A/G	1B	488	+	NA	NA	NA	NA	NA	NA	A	A	A	A	A	A	A	A	A	A	G	A	A	A	G	A	A	A	G	A	A	A	G	G	A	A	A	A	A	A	A	A	G	A	G	A	A	A	A
GENE-0107_807	C/T	1B	488	+	NA	NA	NA	NA	NA	NA	C	C	C	C	C	C	C	C	C	C	T	C	C	C	T	C	C	C	T	C	C	C	T	T	C	C	C	C	C	C	C	C	T	C	N	C	C	C	C
AX-111479845	C/A	1B	489	+	NA	NA	NA	NA	NA	NA	C	C	C	N	N	C	C	C	C	N	A	C	C	C	A	N	C	C	A	C	C	N	A	A	C	C	N	N	C	C	C	C	A	C	A	C	C	C	C
IACX3408	G/T	1B	489	+	NA	NA	NA	NA	NA	NA	G	G	G	G	G	G	G	G	G	G	T	G	G	G	T	G	G	G	T	G	G	G	T	T	G	G	G	G	G	G	G	G	T	G	T	G	G	G	G
AX-158606630	G/A	1B	490	+	NA	NA	NA	NA	NA	NA	G	G	G	G	G	G	G	G	G	G	G	G	G	G	G	G	G	G	G	G	G	G	N	A	G	G	G	G	G	G	G	G	A	G	N	G	G	G	G
BS00041355_51	C/T	1B	490	+	NA	NA	NA	NA	NA	NA	C	C	C	N	C	C	C	C	C	N	T	C	C	C	T	C	C	C	T	C	C	C	T	T	C	C	C	C	C	C	C	C	T	C	T	C	C	C	C
RAC875_c5556_328	C/T	1B	490	+	NA	NA	NA	NA	NA	NA	C	C	N	N	N	C	C	C	C	N	T	C	C	N	T	C	C	C	T	C	C	C	T	T	C	C	C	C	C	C	C	C	T	C	N	C	C	C	C
tplb0024i15_1754	C/T	1B	491	+	NA	NA	NA	NA	NA	NA	C	C	C	N	C	C	C	C	C	C	T	C	C	C	T	C	C	C	T	C	C	C	T	T	C	C	C	C	C	C	C	C	T	C	T	C	C	C	C
BS00022920_51	T/C	1B	493	+	NA	NA	NA	NA	NA	NA	C	C	T	T	T	C	C	C	C	N	T	C	C	C	T	C	T	C	T	C	T	C	C	C	C	T	C	C	C	C	C	T	C	C	N	T	C	C	C
IAAV6731	C/A	1B	494	+	NA	NA	NA	NA	NA	NA	A	A	C	C	C	C	A	A	A	A	C	A	A	A	C	A	C	A	C	A	C	A	N	A	A	C	A	A	A	A	A	C	A	A	N	C	A	A	A
Ra_c37969_549	T/C	1B	494	+	NA	NA	NA	NA	NA	NA	C	C	T	T	T	T	C	C	C	C	T	C	C	C	T	C	T	C	T	C	T	C	C	C	C	T	C	C	C	C	C	T	C	C	C	T	C	C	C
AX-108773996	T/C	1B	496	+	NA	NA	NA	NA	NA	NA	C	C	T	T	T	T	C	C	C	C	T	C	C	C	T	C	T	C	T	C	T	C	C	C	C	T	C	C	C	C	C	T	C	C	C	T	C	C	C
AX-89394630	C/T	1B	497	+	NA	NA	NA	NA	NA	NA	T	T	C	C	C	T	T	T	T	T	C	T	T	T	C	T	C	T	C	T	C	T	T	T	T	C	T	T	T	T	T	C	T	T	T	C	T	T	T
Excalibur_c5218_75	C/T	1B	498	+	NA	NA	NA	NA	NA	NA	T	T	C	C	C	C	T	T	T	T	C	T	T	T	C	T	C	T	C	T	C	T	T	T	T	C	T	T	T	T	T	C	T	T	T	C	T	T	T
Tdurum_contig81102_102	A/G	1B	498	+	NA	NA	NA	NA	NA	NA	G	G	A	A	A	G	G	G	G	G	A	G	G	G	A	G	A	G	A	G	A	G	G	G	G	A	G	G	G	G	G	A	G	G	G	A	G	G	G
Tdurum_contig10026_1493	G/A	1B	499	+	NA	NA	NA	NA	NA	NA	G	G	G	N	G	A	G	G	G	N	G	G	G	G	G	G	G	G	G	G	G	G	G	G	G	G	G	G	G	G	G	G	G	G	G	G	G	G	G
AX-158570322	G/A	1B	501	+	NA	NA	NA	NA	NA	NA	A	A	G	G	G	A	A	A	A	A	G	A	A	A	G	A	G	A	G	A	G	A	G	G	A	G	A	A	A	A	A	G	G	A	G	G	A	A	A
TA003900-0407	C/A	1B	501	+	NA	NA	NA	NA	NA	NA	A	A	C	C	C	A	A	A	A	A	C	A	A	A	C	A	C	A	C	A	C	A	C	C	A	C	A	A	A	A	A	C	C	A	C	C	A	A	A
AX-158544982	T/G	1B	503	+	NA	NA	NA	NA	NA	NA	G	G	T	T	T	T	G	G	G	G	T	G	G	G	T	G	T	G	T	G	T	G	T	T	G	T	G	G	G	G	G	T	T	G	T	T	G	G	G
AX-95176659	A/G	1B	503	+	NA	NA	NA	NA	NA	NA	G	G	A	G	A	G	G	G	G	G	A	G	G	G	A	G	A	G	A	G	A	G	A	A	G	A	G	G	G	G	G	A	A	G	N	A	G	G	G
AX-109363269	G/A	1B	505	+	NA	NA	NA	NA	NA	NA	A	A	G	A	G	A	A	A	A	A	G	A	A	A	G	A	G	A	G	A	G	A	A	A	A	G	A	A	A	A	A	G	G	A	G	G	A	A	A
CAP11_c2974_53	A/G	1B	505	+	NA	NA	NA	NA	NA	NA	G	G	A	G	A	G	G	G	G	G	A	G	G	G	A	G	A	G	A	G	A	G	G	G	G	A	G	G	G	G	G	A	A	G	N	A	G	G	G
AX-158560930	C/T	1B	506	+	NA	NA	NA	NA	NA	NA	C	C	T	C	T	C	C	C	C	C	T	C	C	C	T	C	T	C	T	C	T	C	C	C	C	T	C	C	C	C	C	T	C	C	C	T	C	C	C
Kukri_c4412_383	A/G	1B	508	+	NA	NA	NA	NA	NA	NA	G	G	A	N	A	A	G	G	G	N	A	G	G	G	A	G	A	G	A	G	A	G	A	A	G	A	N	G	G	G	G	A	G	G	G	A	G	G	G
AX-158595441	G/A	1B	509	+	NA	NA	NA	NA	NA	NA	A	A	G	A	G	G	A	A	A	A	G	A	A	A	G	A	G	A	G	A	G	A	G	G	A	G	A	A	A	A	A	G	G	A	G	G	A	A	A
AX-158606660	T/C	1B	509	+	NA	NA	NA	NA	NA	NA	C	C	T	C	T	T	C	C	C	C	T	C	C	C	T	C	T	C	T	C	T	C	T	T	C	T	C	C	C	C	C	T	C	C	C	T	C	C	C
AX-110008202	G/C	1B	510	+	NA	NA	NA	NA	NA	NA	G	G	N	G	G	G	G	G	G	G	C	G	G	G	C	G	G	G	C	G	G	G	C	C	G	G	G	G	G	G	G	G	C	G	N	G	G	G	G
AX-158520962	G/A	1B	510	+	NA	NA	NA	NA	NA	NA	G	G	A	G	G	G	G	G	G	G	A	G	G	G	A	G	G	G	A	G	G	G	G	G	G	G	G	G	G	G	G	G	G	G	G	G	G	G	G
wsnp_JD_c5659_6814240	C/T	1B	510	+	NA	NA	NA	NA	NA	NA	C	C	C	C	T	C	C	C	C	C	C	C	C	C	C	C	T	C	C	C	T	C	C	C	C	T	C	C	C	C	C	T	C	C	C	T	C	C	C
AX-110475885	G/A	1B	511	+	NA	NA	NA	NA	NA	NA	G	G	A	N	G	G	G	G	G	G	A	G	G	G	A	G	G	G	A	G	G	G	A	A	G	G	G	G	G	G	G	G	A	G	A	G	G	G	G
AX-158520963	A/G	1B	511	+	NA	NA	NA	NA	NA	NA	A	A	G	G	A	A	A	A	A	A	G	A	A	A	G	A	A	A	G	A	A	A	G	G	A	A	A	A	A	A	A	A	G	A	G	A	A	A	A
Kukri_c13188_256	C/T	1B	511	+	NA	NA	NA	NA	NA	NA	C	C	T	T	C	T	C	C	C	C	T	C	C	C	T	C	C	C	T	C	C	C	T	T	C	C	C	C	C	C	C	C	T	C	T	C	C	C	C
Tdurum_contig60509_232	T/C	1B	511	+	NA	NA	NA	NA	NA	NA	T	T	C	C	T	C	T	T	T	T	C	T	T	T	C	T	T	T	C	T	T	T	C	C	T	T	T	T	T	T	T	T	C	T	C	T	T	T	T
wsnp_Ra_c29782_39115548	T/C	1B	511	+	NA	NA	NA	NA	NA	NA	T	T	C	T	T	T	T	T	T	T	C	T	T	T	C	T	T	T	C	T	T	T	C	C	T	T	T	T	T	T	T	T	C	T	C	T	T	T	T
AX-108937087	A/G	1B	513	+	NA	NA	NA	NA	NA	NA	A	A	G	G	A	A	A	A	A	A	G	A	A	A	G	A	A	A	G	A	A	A	G	G	A	A	A	A	A	A	A	A	G	A	G	A	A	A	A
AX-94474486	G/A	1B	513	+	NA	NA	NA	NA	NA	NA	G	G	G	G	A	G	G	G	G	G	A	A	G	G	A	G	A	G	A	A	A	G	G	G	A	A	A	A	A	A	G	A	G	G	A	G	G	G	G
AX-94692952	G/A	1B	513	+	NA	NA	NA	NA	NA	NA	A	A	G	N	G	A	A	A	A	A	G	A	A	A	G	A	G	A	G	A	G	A	G	G	A	G	A	A	A	A	A	G	G	A	G	A	A	A	A
RAC875_rep_c98040_163	G/A	1B	513	+	NA	NA	NA	NA	NA	NA	G	G	A	G	G	G	G	G	G	G	A	G	G	G	A	G	G	G	A	G	G	G	A	A	G	G	G	G	G	G	G	G	A	G	N	G	G	G	G
AX-158544898	G/T	1B	515	+	NA	NA	NA	NA	NA	NA	T	T	G	G	G	G	T	T	T	T	G	G	T	G	G	G	G	T	G	T	G	G	G	G	G	G	G	G	G	G	T	G	G	T	G	T	T	T	T
GENE-0004_635	G/A	1B	515	+	NA	NA	NA	NA	NA	NA	G	G	G	G	G	G	G	G	G	A	G	G	G	A	G	G	G	G	G	G	G	A	A	A	G	G	G	G	G	G	G	G	A	G	G	G	G	G	G
AX-158570189	G/A	1B	516	+	NA	NA	NA	NA	NA	NA	A	A	G	G	G	A	A	A	A	A	G	A	A	A	G	G	G	A	G	A	G	G	G	G	G	G	G	G	G	G	A	G	G	A	G	A	A	A	A
AX-110533435	A/G	1B	517	+	NA	NA	NA	NA	NA	NA	G	G	A	A	A	G	G	G	G	G	A	G	G	G	A	A	A	G	A	G	A	A	G	G	A	A	A	A	A	A	G	A	A	G	N	G	G	G	G
AX-111656815	A/G	1B	518	+	NA	NA	NA	NA	NA	NA	G	G	A	A	A	G	G	G	G	G	A	G	G	G	A	A	A	G	A	G	A	A	G	G	A	A	A	A	A	A	G	A	A	G	A	A	G	G	G
AX-95659642	A/G	1B	518	+	NA	NA	NA	NA	NA	NA	G	G	A	A	A	G	G	G	G	G	A	G	G	G	A	A	A	G	A	G	A	A	A	A	A	A	A	A	A	A	G	A	A	G	A	G	G	G	G
IACX10809	C/T	1B	518	+	NA	NA	NA	NA	NA	NA	T	T	C	C	C	T	T	T	T	T	C	T	T	T	C	C	C	T	C	T	C	C	C	C	C	C	C	C	C	C	T	C	C	T	N	C	T	T	T
AX-158540101	G/T	1B	519	+	NA	NA	NA	NA	NA	NA	T	T	G	G	G	T	T	T	T	T	G	T	T	T	G	G	G	T	G	T	G	G	G	G	G	G	G	G	G	G	T	G	G	T	G	G	T	T	T
AX-94433161	C/T	1B	519	+	NA	NA	NA	NA	NA	NA	T	T	C	C	C	T	T	T	T	T	C	T	T	T	C	C	C	T	C	T	C	C	N	T	C	C	C	C	C	C	T	C	C	T	C	C	T	T	T
AX-109815681	A/G	1B	520	+	NA	NA	NA	NA	NA	NA	A	A	A	A	G	A	A	A	A	A	A	A	A	A	A	A	G	A	A	A	G	A	N	A	A	G	A	A	A	A	A	G	A	A	A	A	A	A	A
AX-111602485	T/C	1B	520	+	NA	NA	NA	NA	NA	NA	T	T	C	C	T	T	T	T	T	T	C	T	T	T	C	C	T	T	C	T	T	C	C	C	C	T	C	C	C	C	T	T	C	T	C	C	T	T	T
AX-158570152	C/T	1B	520	+	NA	NA	NA	NA	NA	NA	T	T	C	C	C	C	T	T	T	T	C	T	T	T	C	C	C	T	C	T	C	C	C	C	C	C	C	C	C	C	T	C	C	T	C	C	T	T	T
AX-89524094	A/G	1B	520	+	NA	NA	NA	NA	NA	NA	A	A	G	G	A	A	A	A	A	A	G	A	A	A	G	G	A	A	G	A	A	G	A	A	G	A	G	G	G	G	A	A	G	A	N	G	A	A	A
AX-94751447	G/A	1B	520	+	NA	NA	NA	NA	NA	NA	G	G	G	G	A	G	G	G	G	G	G	G	G	G	G	G	A	G	G	G	A	G	G	G	G	A	G	G	G	G	G	A	G	G	G	G	G	G	G
CAP7_c12162_251	G/A	1B	521	+	NA	NA	NA	NA	NA	NA	G	G	G	G	A	A	G	G	G	G	G	G	G	G	G	G	A	G	G	G	A	G	A	A	G	A	G	G	G	G	G	A	G	G	G	G	G	G	G
Kukri_c22155_1010	C/T	1B	521	+	NA	NA	NA	NA	NA	NA	C	C	C	C	T	T	C	C	C	C	C	C	C	C	C	C	T	C	C	C	T	C	T	T	C	T	C	C	C	C	C	T	C	C	C	C	C	C	C
RAC875_c6701_291	A/G	1B	521	+	NA	NA	NA	NA	NA	NA	A	A	A	A	G	G	A	A	A	A	A	A	A	A	A	A	G	A	A	A	G	A	G	G	A	G	A	A	A	A	A	G	A	A	A	A	A	A	A
Tdurum_contig50473_889	G/A	1B	521	+	NA	NA	NA	NA	NA	NA	G	G	G	G	A	G	G	G	G	G	G	G	G	G	G	G	A	G	G	G	A	G	G	G	G	A	G	G	G	G	G	A	G	G	G	G	G	G	G
wsnp_Ex_c53976_57027635	T/C	1B	521	+	NA	NA	NA	NA	NA	NA	T	T	T	T	C	T	T	T	T	T	T	T	T	T	T	T	C	T	T	T	C	T	C	C	T	C	T	T	T	T	T	C	T	T	T	T	T	T	T
wsnp_Ra_c5088_9081927	C/T	1B	521	+	NA	NA	NA	NA	NA	NA	C	C	T	T	C	T	C	C	C	C	T	C	C	C	T	T	C	C	T	C	C	T	C	C	T	C	T	T	T	T	C	C	T	C	N	T	C	C	C
AX-158560938	A/C	1B	522	+	NA	NA	NA	NA	NA	NA	A	A	A	A	C	C	A	A	A	A	A	A	A	A	A	A	C	A	A	A	C	A	C	C	A	C	A	A	A	A	A	C	C	A	C	A	A	A	A
AX-89490304	A/G	1B	522	+	NA	NA	NA	NA	NA	NA	A	A	A	A	G	A	A	A	A	A	A	A	A	A	A	A	G	A	A	A	G	A	N	A	A	G	A	A	A	A	A	G	G	A	N	A	A	A	A
AX-158570161	G/A	1B	523	+	NA	NA	NA	NA	NA	NA	A	A	G	A	G	N	A	A	A	A	G	A	A	A	G	G	G	A	G	A	G	G	G	G	G	G	G	G	G	G	A	G	G	A	G	G	A	A	A
BS00009270_51	T/G	1B	524	+	NA	NA	NA	NA	NA	NA	T	T	T	T	T	T	T	T	T	T	T	T	T	T	T	T	T	T	T	T	T	T	T	T	T	T	T	T	T	T	T	T	T	T	T	T	T	T	T
wsnp_Ex_c1600_3051075	T/G	1B	524	+	NA	NA	NA	NA	NA	NA	G	G	T	G	T	G	G	G	G	G	T	G	G	G	T	T	T	G	T	G	T	T	G	G	T	T	T	T	T	T	G	T	G	G	G	T	G	G	G
AX-158521181	C/T	1B	527	+	NA	NA	NA	NA	NA	NA	T	T	C	T	C	T	T	T	T	T	C	T	T	T	C	C	C	T	C	T	C	C	T	T	C	C	C	C	C	C	T	C	T	T	T	C	T	T	T
AX-89760660	A/G	1B	527	+	NA	NA	NA	NA	NA	NA	G	G	A	G	A	G	G	G	G	G	A	G	G	G	A	A	A	G	A	G	A	A	G	G	A	A	A	A	A	A	G	A	G	G	G	A	G	G	G
AX-94490210	A/G	1B	527	+	NA	NA	NA	NA	NA	NA	G	G	A	G	A	A	G	G	G	G	A	G	G	G	N	A	A	G	A	G	A	A	A	A	A	A	A	A	A	A	G	A	A	G	A	A	G	G	G
Ra_c25590_1406	T/C	1B	527	+	NA	NA	NA	NA	NA	NA	C	C	T	C	T	C	C	C	C	C	T	C	C	C	T	T	T	C	T	C	T	T	C	C	T	T	T	T	T	T	C	T	C	C	C	T	C	C	C
wsnp_Ex_c1495_2864718	T/C	1B	527	+	NA	NA	NA	NA	NA	NA	T	T	C	T	N	T	T	T	T	T	C	T	T	T	N	C	C	T	C	T	C	C	T	T	C	C	C	C	C	C	T	C	T	T	T	C	T	T	T
AX-158521178	A/G	1B	528	+	NA	NA	NA	NA	NA	NA	G	G	A	G	A	G	G	G	G	G	A	G	G	G	A	A	A	G	A	G	A	A	N	A	A	A	A	A	A	A	G	A	A	G	N	A	G	G	G
AX-94504071	T/A	1B	528	+	NA	NA	NA	NA	NA	NA	A	A	T	A	T	A	A	A	A	A	T	A	A	A	T	T	T	A	T	A	T	T	T	T	T	T	T	T	T	T	A	T	T	A	T	T	A	A	A
AX-158521149	A/T	1B	529	+	NA	NA	NA	NA	NA	NA	T	T	A	T	A	T	T	T	T	T	A	T	T	T	A	A	A	T	A	T	A	A	A	A	A	A	A	A	A	A	T	A	A	T	A	A	T	T	T
AX-158521147	G/T	1B	530	+	NA	NA	NA	NA	NA	NA	T	T	G	G	G	G	T	T	T	T	G	T	T	T	N	G	G	T	G	T	G	G	G	G	G	G	G	G	G	G	T	G	G	T	N	G	T	T	T
AX-158531937	T/G	1B	530	+	NA	NA	NA	NA	NA	NA	G	G	T	T	T	T	G	G	G	G	T	G	G	G	T	T	T	G	T	G	T	T	T	T	T	T	T	T	T	T	G	T	T	G	T	T	G	G	G
AX-95632122	G/A	1B	530	+	NA	NA	NA	NA	NA	NA	G	G	G	G	A	G	G	G	G	G	G	G	G	G	A	A	A	G	G	G	A	A	A	A	A	A	A	A	A	A	G	A	A	G	A	A	G	G	G
BS00000066_51	C/T	1B	530	+	NA	NA	NA	NA	NA	NA	C	C	C	N	T	C	C	C	C	N	C	C	C	C	T	T	T	C	C	C	T	T	T	T	T	T	T	T	T	T	C	T	T	C	T	T	C	C	C
BS00036362_51	G/A	1B	530	+	NA	NA	NA	NA	NA	NA	G	G	G	G	A	G	G	G	G	G	G	G	G	G	A	A	A	G	G	G	A	A	A	A	A	A	A	A	A	A	G	A	A	G	N	A	G	G	G
CAP12_c424_402	C/T	1B	530	+	NA	NA	NA	NA	NA	NA	T	T	C	C	C	C	T	T	T	T	C	T	T	T	C	C	C	T	C	T	C	C	C	C	C	C	C	C	C	C	T	C	C	T	C	C	T	T	T
GENE-0410_71	A/C	1B	530	+	NA	NA	NA	NA	NA	NA	A	A	A	A	A	A	A	A	A	A	A	C	A	C	C	A	A	A	A	A	C	C	C	C	C	C	C	C	C	C	A	C	C	A	A	A	A	A	A
IACX11338	C/T	1B	530	+	NA	NA	NA	NA	NA	NA	C	C	C	C	C	C	C	C	C	C	C	T	C	T	T	C	C	C	C	C	T	T	T	T	T	T	T	T	T	T	C	T	T	C	C	C	C	C	C
Tdurum_contig31102_299	G/A	1B	530	+	NA	NA	NA	NA	NA	NA	G	G	G	G	A	G	G	G	G	G	G	G	G	G	A	A	A	G	G	G	A	A	A	A	A	A	A	A	A	A	G	A	A	G	A	A	G	G	G
wsnp_BG606586B_Ta_2_13	A/G	1B	530	+	NA	NA	NA	NA	NA	NA	A	A	A	A	G	A	A	A	A	A	A	A	A	A	G	G	G	A	A	A	G	G	G	G	G	G	G	G	G	G	A	G	G	A	G	G	A	A	A
AX-158521182	G/T	1B	531	+	NA	NA	NA	NA	NA	NA	G	G	G	G	T	T	G	G	G	G	G	G	G	G	T	T	T	G	G	G	T	T	T	T	T	T	T	T	T	T	G	T	T	G	T	T	G	G	G
AX-158531949	C/T	1B	531	+	NA	NA	NA	NA	NA	NA	C	C	C	N	C	T	C	C	C	N	T	C	C	C	N	C	C	C	T	C	C	C	C	C	C	C	C	C	C	C	C	C	C	C	N	C	C	C	C
AX-158556737	A/G	1B	531	+	NA	NA	NA	NA	NA	NA	G	G	G	G	A	A	G	G	G	G	A	G	G	G	A	A	A	G	A	G	A	A	A	A	A	A	A	A	A	A	G	A	A	G	A	A	G	G	G
AX-94664843	A/G	1B	531	+	NA	NA	NA	NA	NA	NA	A	A	A	A	A	G	A	A	A	A	G	A	A	A	A	A	A	A	G	A	A	A	G	G	A	A	A	A	A	A	A	A	G	A	G	A	A	A	A
BS00010130_51	G/A	1B	531	+	NA	NA	NA	NA	NA	NA	G	G	G	G	A	A	G	G	G	G	G	G	G	G	A	A	A	G	G	G	A	A	A	A	A	A	A	A	A	A	G	A	A	G	A	A	G	G	G
Kukri_c559_193	A/G	1B	531	+	NA	NA	NA	NA	NA	NA	A	A	A	A	G	G	A	A	A	A	A	A	A	A	G	G	G	A	A	A	G	G	G	G	G	G	G	G	G	G	A	G	G	A	G	G	A	A	A
RAC875_s110519_303	A/G	1B	531	+	NA	NA	NA	NA	NA	NA	A	A	A	A	N	G	A	A	A	A	A	A	A	A	G	G	G	A	A	A	G	G	G	G	G	G	G	G	G	G	A	G	G	A	G	G	A	A	A
Tdurum_contig87938_342	A/G	1B	531	+	NA	NA	NA	NA	NA	NA	A	A	A	A	G	G	A	A	A	A	A	A	A	A	G	G	G	A	A	A	G	G	G	G	G	G	G	G	G	G	A	G	G	A	G	G	A	A	A
wsnp_JD_c11014_11565501	A/G	1B	531	+	NA	NA	NA	NA	NA	NA	A	A	A	A	G	G	A	A	A	A	A	A	A	A	G	G	G	A	A	A	G	G	G	G	G	G	G	G	G	G	A	G	G	A	N	G	A	A	A
AX-94632321	A/G	1B	532	+	NA	NA	NA	NA	NA	NA	A	A	A	A	A	G	A	A	A	A	G	A	A	A	A	A	A	A	G	A	A	A	G	G	A	A	A	A	A	A	A	A	G	A	G	A	A	A	A
Ex_c102909_778	C/T	1B	532	+	NA	NA	NA	NA	NA	NA	C	C	C	N	N	T	C	C	C	N	T	C	C	C	N	N	C	C	T	C	C	C	T	T	C	C	N	N	C	C	C	C	T	C	T	C	C	N	C
Excalibur_c23992_436	C/T	1B	532	+	NA	NA	NA	NA	NA	NA	C	C	C	C	C	T	C	C	C	C	T	C	C	C	C	C	C	C	T	C	C	C	C	C	C	C	C	C	C	C	C	C	C	C	N	C	C	C	C
Excalibur_c48379_116	G/A	1B	532	+	NA	NA	NA	NA	NA	NA	G	G	G	G	G	A	G	G	G	G	A	G	G	G	G	G	G	G	A	G	G	G	G	G	G	G	G	G	G	G	G	G	G	G	G	G	G	G	G
Excalibur_c48379_413	C/T	1B	532	+	NA	NA	NA	NA	NA	NA	C	C	C	C	C	T	C	C	C	C	T	C	C	C	C	C	C	C	T	C	C	C	C	C	C	C	C	C	C	C	C	C	C	C	N	C	C	C	C
Excalibur_c48379_461	C/T	1B	532	+	NA	NA	NA	NA	NA	NA	C	C	C	C	C	T	C	C	C	C	T	T	C	T	C	C	C	C	T	C	T	C	T	T	C	T	C	C	C	C	C	T	T	C	T	T	C	C	C
IACX11029	T/C	1B	532	+	NA	NA	NA	NA	NA	NA	T	T	T	T	T	T	T	T	T	T	C	T	T	T	T	T	T	T	C	T	T	T	T	T	T	T	T	T	T	T	T	T	T	T	T	T	T	T	T
Kukri_c27693_260	G/A	1B	532	+	NA	NA	NA	NA	NA	NA	G	G	G	N	G	A	G	G	G	G	A	G	G	G	G	G	G	G	A	G	G	G	G	G	G	G	G	G	G	G	G	G	G	G	G	G	G	G	G
Kukri_c27693_551	G/A	1B	532	+	NA	NA	NA	NA	NA	NA	G	G	G	G	G	A	G	G	G	N	A	G	G	G	G	G	G	G	A	G	G	G	G	G	G	G	G	G	G	G	G	G	G	G	N	G	G	G	G
AX-158531950	T/C	1B	535	+	NA	NA	NA	NA	NA	NA	T	T	T	T	T	C	T	T	T	T	T	T	T	T	T	T	T	T	T	T	T	T	T	T	T	T	T	T	T	T	T	T	T	T	T	T	T	T	T
CAP12_c1129_220	A/G	1B	536	+	NA	NA	NA	NA	NA	NA	A	A	A	G	A	A	A	A	A	A	G	G	A	G	A	G	A	A	G	A	G	G	G	G	G	G	G	G	G	G	A	G	G	A	G	A	A	A	A
RFL_Contig4977_2333	G/A	1B	536	+	NA	NA	NA	NA	NA	NA	G	G	G	A	G	A	G	G	G	G	A	A	G	A	G	A	G	G	A	G	A	A	A	A	A	A	A	A	A	A	G	A	A	G	A	G	G	G	G
AX-158531863	T/C	1B	537	+	NA	NA	NA	NA	NA	NA	T	T	T	C	T	C	T	T	T	T	T	C	T	C	T	C	C	T	T	T	C	C	C	C	C	C	C	C	C	C	T	C	C	T	C	T	T	T	T
AX-158531952	T/C	1B	537	+	NA	NA	NA	NA	NA	NA	T	T	T	T	T	C	T	T	T	T	T	T	T	T	T	T	C	T	T	T	T	T	T	T	T	T	T	T	T	T	T	T	T	T	T	T	T	T	T
AX-94618546	C	1B	538	+	NA	NA	NA	NA	NA	NA	C	C	C	C	C	C	C	C	C	C	C	C	C	C	C	C	C	C	C	C	C	C	C	C	C	C	C	C	C	C	C	C	C	C	C	C	C	C	C
AX-94462466	G/A	1B	539	+	NA	NA	NA	NA	NA	NA	G	G	G	A	G	A	G	G	G	G	G	A	G	A	G	A	A	G	G	G	A	A	A	A	A	A	A	A	A	A	G	A	A	G	A	G	G	G	G
AX-95182909	C/A	1B	539	+	NA	NA	NA	NA	NA	NA	C	C	C	A	C	C	C	C	C	C	C	A	C	A	C	C	C	C	C	C	A	A	A	A	C	A	C	C	C	C	C	A	A	C	A	C	C	C	C
AX-158521033	A/G	1B	540	+	NA	NA	NA	NA	NA	NA	A	A	A	A	A	G	A	A	A	A	G	A	A	A	A	A	G	A	G	A	A	A	G	G	A	A	A	A	A	A	A	A	A	A	A	A	A	A	A
AX-158521219	T/C	1B	540	+	NA	NA	NA	NA	NA	NA	T	T	T	T	T	C	T	T	T	T	C	T	T	T	T	T	C	T	C	T	T	T	C	C	T	T	T	T	T	T	T	T	T	T	T	T	T	T	T
RAC875_c7674_634	G/A	1B	540	+	NA	NA	NA	NA	NA	NA	G	G	G	G	G	A	G	G	G	G	A	G	G	G	G	G	A	G	A	G	G	G	A	A	G	G	G	G	G	G	G	G	G	G	G	G	G	G	G
AX-110477406	C/A	1B	541	+	NA	NA	NA	NA	NA	NA	C	C	C	C	C	A	C	C	C	C	C	C	C	C	C	C	A	C	C	C	A	C	A	A	C	A	C	C	C	C	C	A	C	C	C	C	C	C	C
AX-158521142	C/T	1B	541	+	NA	NA	NA	NA	NA	NA	C	C	C	C	C	T	C	C	C	C	T	C	C	C	C	C	T	C	T	C	C	C	C	C	C	C	C	C	C	C	C	C	C	C	C	C	C	C	C
Kukri_c73734_175	C/T	1B	541	+	NA	NA	NA	NA	NA	NA	C	C	C	C	C	T	C	C	C	C	C	C	C	C	C	C	T	C	C	C	C	C	C	C	C	C	C	C	C	C	C	C	C	C	C	C	C	C	C
AX-94620208	T/C	1B	542	+	NA	NA	NA	NA	NA	NA	T	T	T	T	C	C	T	T	T	T	C	T	T	T	T	T	C	T	C	T	C	T	C	C	T	C	T	T	T	T	T	C	T	T	T	T	T	T	T
wsnp_CAP11_c543_375403	A/G	1B	542	+	NA	NA	NA	NA	NA	NA	A	A	A	A	A	G	A	A	A	A	G	A	A	A	A	A	G	A	G	A	A	A	A	A	A	A	A	A	A	A	A	A	A	A	A	A	A	A	A
AX-109333618	T/C	1B	543	+	NA	NA	NA	NA	NA	NA	T	T	T	T	C	C	T	T	T	T	T	T	T	T	T	T	C	T	T	T	C	T	C	C	T	C	T	T	T	T	T	C	C	T	C	T	T	T	T
AX-158521124	C/G	1B	543	+	NA	NA	NA	NA	NA	NA	C	C	C	C	C	G	C	C	C	C	C	C	C	C	C	C	G	C	C	C	G	C	C	C	C	G	C	C	C	C	C	G	C	C	C	C	C	C	C
AX-158521150	C/T	1B	543	+	NA	NA	NA	NA	NA	NA	C	C	C	C	T	T	C	C	C	C	C	C	C	C	C	C	T	C	C	C	T	C	T	T	C	T	C	C	C	C	C	T	T	C	T	C	C	C	C
AX-158560899	A/G	1B	543	+	NA	NA	NA	NA	NA	NA	A	A	A	A	G	G	A	A	A	A	A	A	A	A	A	A	G	A	A	A	A	A	G	G	A	A	A	A	A	A	A	A	G	A	G	A	A	A	A
AX-94653005	C/A	1B	543	+	NA	NA	NA	NA	NA	NA	C	C	C	C	C	A	C	C	C	C	C	C	C	C	C	C	A	C	C	C	A	C	C	C	C	A	C	C	C	C	C	A	C	C	C	C	C	C	C
AX-94744409	G/A	1B	543	+	NA	NA	NA	NA	NA	NA	A	A	G	G	G	G	A	A	A	A	G	N	A	A	G	G	G	A	G	A	G	G	G	G	G	G	G	G	G	G	A	G	G	A	G	N	A	A	A
AX-94770609	C/T	1B	543	+	NA	NA	NA	NA	NA	NA	C	C	C	C	C	T	C	C	C	C	C	C	C	C	N	C	T	C	C	C	C	C	N	C	C	C	C	C	C	C	C	C	C	C	N	C	C	C	C
BS00038643_51	C/T	1B	543	+	NA	NA	NA	NA	NA	NA	C	C	C	C	C	T	C	C	C	C	C	C	C	C	C	C	T	C	C	C	T	C	C	C	C	T	C	C	C	C	C	T	C	C	C	C	C	C	C
BS00048610_51	T/C	1B	543	+	NA	NA	NA	NA	NA	NA	T	T	T	T	C	C	T	T	T	T	T	T	T	T	T	T	C	T	T	T	C	T	C	C	T	C	T	T	T	T	T	C	C	T	C	T	T	T	T
CAP12_c1784_424	G/A	1B	543	+	NA	NA	NA	NA	NA	NA	A	A	G	G	A	G	G	G	G	G	A	G	G	G	A	A	G	G	G	A	G	A	G	G	G	G	A	G	A	A	A	G	G	G	G	G	G	G	G
Tdurum_contig83770_218	T/C	1B	543	+	NA	NA	NA	NA	NA	NA	T	T	C	C	C	T	T	T	T	T	C	T	T	T	T	T	C	T	C	T	T	C	C	C	T	T	T	T	T	T	T	T	C	T	C	T	T	T	T
wsnp_BG274294B_Ta_2_3	C/T	1B	543	+	NA	NA	NA	NA	NA	NA	C	C	C	N	T	T	C	C	C	C	T	C	C	C	C	C	T	C	T	C	T	C	T	T	C	T	C	C	C	C	C	T	T	C	T	C	C	C	C
wsnp_Ex_c7447_12751589	G/A	1B	543	+	NA	NA	NA	NA	NA	NA	G	G	G	N	A	A	G	G	G	G	G	G	G	G	G	G	A	G	G	G	G	G	A	A	G	G	G	G	G	G	G	G	A	G	A	G	G	G	G
wsnp_Ex_c7447_12752449	G/T	1B	543	+	NA	NA	NA	NA	NA	NA	G	G	G	G	T	T	G	G	G	G	G	G	G	G	G	G	T	G	G	G	G	G	T	T	G	G	G	G	G	G	G	G	T	G	N	G	G	G	G
AX-158521067	T/C	1B	544	+	NA	NA	NA	NA	NA	NA	T	T	T	T	C	C	T	T	T	T	T	T	C	T	T	T	C	C	T	T	T	T	C	C	T	T	T	T	T	T	T	T	T	T	T	T	T	T	T
AX-158521152	G/A	1B	544	+	NA	NA	NA	NA	NA	NA	G	G	G	G	A	A	G	G	G	G	G	G	A	G	G	G	A	A	G	G	A	G	A	A	G	A	G	G	G	G	G	A	A	G	A	G	G	G	G
AX-89326139	G/A	1B	544	+	NA	NA	NA	NA	NA	NA	G	G	A	A	G	G	G	G	G	G	A	G	G	G	G	A	G	G	A	G	G	A	G	G	A	G	A	A	A	A	G	G	A	G	N	G	G	G	G
AX-110448009	G/A	1B	545	+	NA	NA	NA	NA	NA	NA	G	G	G	G	A	G	G	G	G	G	G	G	G	G	A	A	G	G	G	G	A	G	G	G	A	A	A	A	A	A	G	A	G	G	G	A	G	G	G
AX-95095538	A/G	1B	545	+	NA	NA	NA	NA	NA	NA	A	A	G	G	A	A	A	A	A	A	G	A	A	A	A	G	A	A	G	A	A	G	G	G	G	A	G	G	G	G	A	A	G	A	N	A	A	A	A
IAAV3567	G/A	1B	545	+	NA	NA	NA	NA	NA	NA	G	G	G	G	A	G	G	G	G	G	G	G	G	G	A	A	G	G	G	G	A	G	G	G	A	A	A	A	A	A	G	A	A	G	N	A	G	G	G
TA004081-0677	T/C	1B	545	+	NA	NA	NA	NA	NA	NA	C	C	C	C	T	T	T	T	T	T	C	C	T	C	T	T	T	T	C	T	T	C	T	T	T	T	T	T	T	T	T	T	T	C	T	T	T	T	T
BS00068083_51	T/C	1B	546	+	NA	NA	NA	NA	NA	NA	T	T	T	T	T	C	C	C	C	C	T	T	C	T	T	T	C	C	T	C	C	T	C	C	T	C	T	T	T	T	C	C	T	T	N	T	C	C	C
AX-109518409	G/A	1B	548	+	NA	NA	NA	NA	NA	NA	G	G	G	G	G	G	G	G	G	G	G	G	G	G	G	G	G	G	G	G	A	G	A	A	G	A	G	G	G	G	G	A	G	G	G	G	G	G	G
IAAV4729	T/C	1B	548	+	NA	NA	NA	NA	NA	NA	T	T	N	T	T	T	T	T	T	T	T	T	T	T	T	T	T	T	T	T	C	T	C	C	T	C	T	T	T	T	T	C	T	T	N	T	T	T	T
Tdurum_contig892_633	G/A	1B	548	+	NA	NA	NA	NA	NA	NA	G	G	G	G	G	G	G	G	G	G	G	G	G	G	G	G	G	G	G	G	A	G	G	G	G	A	G	G	G	G	G	A	G	G	G	G	G	G	G
AX-94395353	C/A	1B	549	+	NA	NA	NA	NA	NA	NA	C	C	C	C	C	C	C	C	C	C	C	C	A	C	C	C	A	A	C	C	A	C	A	A	C	A	C	C	C	C	C	A	C	C	C	C	C	C	C
AX-95198778	C/T	1B	549	+	NA	NA	NA	NA	NA	NA	C	C	C	C	C	C	C	C	C	C	C	C	T	N	C	C	C	T	C	C	C	C	T	T	C	C	C	C	C	C	C	C	C	C	C	C	C	C	C
Ex_c402_1223	G/T	1B	549	+	NA	NA	NA	NA	NA	NA	G	G	G	G	G	G	G	G	G	G	G	G	G	G	G	G	G	G	G	G	T	G	G	G	G	T	G	G	G	G	G	T	G	G	G	G	G	G	G
Excalibur_rep_c66322_448	A/C	1B	549	+	NA	NA	NA	NA	NA	NA	A	A	A	A	A	A	A	A	A	A	A	A	C	A	A	A	A	C	A	A	A	A	N	A	A	A	A	A	A	A	A	A	A	A	A	A	A	A	A
Kukri_c66451_128	A/C	1B	549	+	NA	NA	NA	NA	NA	NA	A	A	A	A	A	A	A	A	A	A	A	A	C	A	A	A	A	C	A	A	C	A	C	C	A	C	A	A	A	A	A	C	A	A	N	A	A	A	A
RAC875_c3604_1527	T/C	1B	549	+	NA	NA	NA	NA	NA	NA	T	T	C	N	C	C	T	T	C	T	N	T	T	C	T	C	C	T	C	T	C	T	C	C	C	C	C	C	C	C	T	T	T	T	T	N	T	T	T
RAC875_c3835_782	C/T	1B	549	+	NA	NA	NA	NA	NA	NA	C	C	C	C	C	C	C	C	C	C	C	C	C	C	C	C	C	C	C	C	T	C	C	C	C	T	C	C	C	C	C	T	C	C	C	C	C	C	C
RAC875_rep_c109215_398	T/C	1B	549	+	NA	NA	NA	NA	NA	NA	N	T	T	T	T	T	T	T	T	T	T	T	C	T	C	C	T	C	T	T	C	T	C	C	C	C	C	C	C	C	T	C	C	T	C	C	T	T	T
Tdurum_contig42749_3287	A/G	1B	549	+	NA	NA	NA	NA	NA	NA	A	A	A	A	A	A	A	A	A	A	A	A	G	A	G	G	A	G	A	A	G	A	G	G	G	G	G	G	G	G	A	G	G	A	G	G	A	A	A
Tdurum_contig42797_2922	A/G	1B	549	+	NA	NA	NA	NA	NA	NA	A	A	N	A	A	A	A	A	A	A	A	A	G	A	G	G	A	G	A	A	G	A	G	G	G	G	G	G	G	G	A	G	G	A	G	G	A	A	A
Tdurum_contig44540_510	A/G	1B	549	+	NA	NA	NA	NA	NA	NA	A	A	A	A	A	A	A	A	A	A	A	A	A	A	A	A	A	A	A	A	G	A	A	A	A	G	A	A	A	A	A	G	A	A	N	A	A	A	A
wsnp_Ex_c402_791233	C/T	1B	549	+	NA	NA	NA	NA	NA	NA	C	C	C	C	C	C	C	C	C	C	C	C	C	C	C	C	C	C	C	C	T	C	C	C	C	T	C	C	C	C	C	T	C	C	C	C	C	C	C
wsnp_JD_c6331_7499060	G/T	1B	549	+	NA	NA	NA	NA	NA	NA	G	G	G	G	G	G	G	G	G	G	G	G	T	G	G	G	G	T	G	G	G	G	G	G	G	G	G	G	G	G	G	G	G	G	G	G	G	G	G
wsnp_JD_c6331_7499499	T/C	1B	549	+	NA	NA	NA	NA	NA	NA	T	T	T	T	T	T	T	T	T	T	T	T	C	T	T	T	T	C	T	T	C	T	C	C	T	C	T	T	T	T	T	C	T	T	N	T	T	T	T
wsnp_Ku_c23096_32987510	A/G	1B	549	+	NA	NA	NA	NA	NA	NA	A	A	A	A	A	A	A	A	A	A	A	A	A	A	G	G	A	A	A	A	G	A	A	A	G	G	G	G	G	G	A	G	G	A	G	G	A	A	A
AX-109882902	A/C	1B	550	+	NA	NA	NA	NA	NA	NA	A	A	A	A	A	A	A	A	A	A	A	A	A	A	C	C	A	A	A	A	A	A	A	A	C	A	C	C	C	C	A	A	C	A	C	C	A	A	A
AX-111082696	T/C	1B	550	+	NA	NA	NA	NA	NA	NA	T	T	T	T	T	T	T	T	T	T	T	T	C	T	T	T	C	C	T	T	C	T	C	C	T	C	T	T	T	T	T	C	T	T	T	T	T	T	T
AX-158521390	C/T	1B	550	+	NA	NA	NA	NA	NA	NA	C	T	C	C	C	T	C	C	C	C	C	T	C	T	C	C	C	C	C	C	T	C	N	T	C	T	C	C	C	C	C	T	C	C	C	C	C	C	C
AX-158570553	G/A	1B	550	+	NA	NA	NA	NA	NA	NA	G	G	G	G	G	G	G	G	G	G	G	G	G	G	G	G	A	G	G	G	A	G	A	A	G	A	G	G	G	G	G	A	G	G	N	G	G	G	G
AX-94526541	T/G	1B	550	+	NA	NA	NA	NA	NA	NA	G	G	G	G	G	G	T	T	G	T	T	T	G	G	T	T	T	G	T	T	G	G	G	G	T	G	T	T	T	T	G	T	T	G	T	T	T	T	T
AX-110580885	A/G	1B	551	+	NA	NA	NA	NA	NA	NA	A	A	A	A	A	A	A	A	A	A	A	A	A	A	G	G	A	A	A	A	G	A	A	A	G	G	G	G	G	G	A	G	G	A	G	A	A	A	A
AX-158521399	G/A	1B	551	+	NA	NA	NA	NA	NA	NA	G	A	G	G	G	G	G	G	G	G	G	A	G	A	G	G	G	G	G	G	G	G	A	A	G	G	G	G	G	G	G	G	G	G	G	G	G	G	G
AX-158570193	T/G	1B	551	+	NA	NA	NA	NA	NA	NA	T	G	T	T	T	T	T	T	T	T	T	G	T	G	G	G	T	T	T	T	G	T	G	G	G	G	G	G	G	G	T	G	G	T	G	T	T	T	T
AX-86179651	A/G	1B	551	+	NA	NA	NA	NA	NA	NA	A	G	A	A	A	A	A	A	A	A	A	G	A	N	A	A	A	A	A	A	G	A	G	G	A	G	A	A	A	A	A	G	A	A	A	A	A	A	A
AX-94682892	C/T	1B	551	+	NA	NA	NA	NA	NA	NA	C	T	C	C	C	C	C	C	C	C	C	T	C	T	C	C	C	C	C	C	T	C	T	T	C	T	C	C	C	C	C	T	C	C	C	C	C	C	C
AX-94788458	G/A	1B	551	+	NA	NA	NA	NA	NA	NA	G	G	G	G	G	G	G	G	G	G	G	G	G	G	A	A	G	G	G	G	G	G	G	G	A	G	A	A	A	A	G	G	A	G	A	G	G	G	G
AX-94891105	A/G	1B	551	+	NA	NA	NA	NA	NA	NA	A	G	A	A	A	A	A	A	A	A	A	G	A	G	A	A	A	A	A	A	A	A	G	G	A	A	A	A	A	A	A	A	A	A	A	A	A	A	A
BS00096719_51	C/T	1B	551	+	NA	NA	NA	NA	NA	NA	C	C	C	C	C	T	C	C	C	C	C	C	T	C	C	C	T	T	C	C	C	C	C	C	C	C	C	C	C	C	C	C	C	C	C	C	C	C	C
GENE-0120_397	A/C	1B	551	+	NA	NA	NA	NA	NA	NA	A	A	A	A	A	A	A	A	A	A	A	A	A	A	C	C	A	A	A	A	A	A	A	A	C	A	C	C	C	C	A	A	C	A	C	A	A	A	A
IACX9308	T/C	1B	551	+	NA	NA	NA	NA	NA	NA	T	C	T	T	T	T	T	T	T	T	T	C	T	C	T	T	T	T	T	T	T	T	N	T	T	T	T	T	T	T	T	T	T	T	N	T	T	T	T
AX-158521045	T/G	1B	552	+	NA	NA	NA	NA	NA	NA	T	G	T	T	T	T	T	T	T	T	T	G	T	G	T	T	T	T	T	T	T	T	T	T	T	T	T	T	T	T	T	T	T	T	T	T	T	T	T
RAC875_c4135_1782	C/T	1B	552	+	NA	NA	NA	NA	NA	NA	C	C	C	C	C	C	C	C	C	C	C	C	T	C	C	C	T	T	C	C	C	C	C	C	C	C	C	C	C	C	C	C	C	C	C	C	C	C	C
wsnp_Ex_c18462_27305612	A/G	1B	552	+	NA	NA	NA	NA	NA	NA	A	A	A	A	A	A	A	A	A	A	A	A	A	A	N	G	A	A	A	A	G	A	G	G	G	G	G	G	G	G	A	G	G	A	N	A	A	A	A
AX-86179442	T/G	1B	553	+	NA	NA	NA	NA	NA	NA	T	G	G	G	T	T	G	G	G	G	G	G	G	G	T	G	G	G	G	G	T	G	T	T	T	T	T	T	T	T	G	T	T	T	N	G	G	G	G
AX-94414376	A/G	1B	553	+	NA	NA	NA	NA	NA	NA	G	A	G	G	G	G	G	G	G	G	G	A	A	A	A	A	A	N	G	G	A	G	G	A	A	A	A	A	A	A	G	A	A	G	A	A	G	G	G
AX-94462858	G/A	1B	553	+	NA	NA	NA	NA	NA	NA	G	A	A	A	G	G	A	A	A	A	A	A	G	A	G	A	G	G	A	A	G	A	G	G	G	G	G	G	G	G	A	G	G	G	G	G	A	A	A
AX-94533970	C/T	1B	553	+	NA	NA	NA	NA	NA	NA	C	T	T	T	C	C	T	T	T	T	T	T	T	T	C	T	T	T	T	T	C	T	C	C	C	C	C	C	C	C	T	C	C	C	C	T	T	T	T
BS00093475_51	T/C	1B	553	+	NA	NA	NA	NA	NA	NA	T	T	T	T	T	T	T	T	T	T	T	T	T	T	T	T	C	T	T	T	T	T	N	T	T	T	T	T	T	T	T	T	T	T	T	T	T	T	T
Excalibur_c8188_693	C/T	1B	553	+	NA	NA	NA	NA	NA	NA	C	C	T	T	T	T	C	C	T	C	T	C	C	T	C	T	T	C	T	C	T	C	T	T	T	T	T	T	T	T	C	C	C	C	C	T	C	C	C
Kukri_rep_c111991_498	C/T	1B	553	+	NA	NA	NA	NA	NA	NA	C	C	C	C	C	T	C	C	C	C	C	C	T	C	C	C	T	T	C	C	C	C	T	T	C	C	C	C	C	C	C	C	C	C	C	T	C	C	C
AX-158606688	T/G	1B	554	+	NA	NA	NA	NA	NA	NA	T	T	G	G	T	G	G	G	G	G	G	T	G	T	T	G	T	G	G	G	T	G	T	T	T	T	T	T	T	T	G	T	T	T	T	G	G	G	G
AX-89339073	C/T	1B	554	+	NA	NA	NA	NA	NA	NA	T	C	C	C	T	C	C	C	C	C	C	C	C	C	T	C	C	C	C	C	T	C	C	C	T	T	T	T	T	T	C	T	T	T	N	C	C	C	C
AX-95010111	G/T	1B	554	+	NA	NA	NA	NA	NA	NA	G	G	G	G	G	G	G	G	G	G	G	G	G	G	G	G	T	G	G	G	G	G	G	G	G	G	G	G	G	G	G	G	G	G	G	T	G	G	G
BS00067769_51	T/C	1B	554	+	NA	NA	NA	NA	NA	NA	T	T	C	C	T	C	C	C	C	C	C	T	C	T	T	C	T	C	C	C	T	C	T	T	T	T	T	T	T	T	C	T	T	T	N	C	C	C	C
AX-158606713	C/T	1B	555	+	NA	NA	NA	NA	NA	NA	C	C	T	T	C	T	T	T	T	T	T	C	C	C	N	T	C	N	T	T	C	T	C	C	C	C	C	C	C	C	T	C	C	C	N	C	T	T	T
AX-94908088	C/T	1B	555	+	NA	NA	NA	NA	NA	NA	C	C	T	T	C	C	T	T	T	T	T	C	C	C	C	T	T	C	T	T	C	T	T	T	C	C	C	C	C	C	T	C	C	C	C	C	T	T	T
wsnp_Ex_rep_c101231_86636951	T/C	1B	555	+	NA	NA	NA	NA	NA	NA	T	T	C	C	T	T	C	C	C	C	C	T	C	T	T	C	C	C	C	C	T	C	T	T	T	T	T	T	T	T	C	T	T	T	N	T	C	C	C
AX-109449323	T/C	1B	556	+	NA	NA	NA	NA	NA	NA	T	C	T	T	T	C	T	T	T	T	T	C	T	C	T	T	T	T	T	T	T	T	T	T	T	T	T	T	T	T	T	T	T	T	N	C	T	T	T
AX-94861289	C/T	1B	556	+	NA	NA	NA	NA	NA	NA	C	C	C	C	C	C	C	C	C	C	C	C	C	C	C	C	T	C	C	C	C	C	C	C	C	C	C	C	C	C	C	C	C	C	C	C	C	C	C
BS00021975_51	G/A	1B	556	+	NA	NA	NA	NA	NA	NA	G	A	G	G	G	G	G	G	G	G	G	A	G	A	G	G	G	G	G	G	G	G	G	G	G	G	G	G	G	G	G	G	G	G	G	G	G	G	G
BS00081396_51	G/T	1B	556	+	NA	NA	NA	NA	NA	NA	G	G	G	G	G	T	G	G	G	G	G	G	G	G	G	G	G	G	G	G	G	G	G	G	G	G	G	G	G	G	G	G	G	G	G	T	G	G	G
BS00082521_51	A/G	1B	556	+	NA	NA	NA	NA	NA	NA	A	G	A	A	A	G	A	A	A	A	A	G	A	G	A	A	A	A	A	A	A	A	A	A	A	A	A	A	A	A	A	A	A	A	N	G	A	A	A
BS00107749_51	G/A	1B	556	+	NA	NA	NA	NA	NA	NA	G	A	G	G	G	A	G	G	G	G	G	A	G	A	G	G	A	G	G	G	G	G	G	G	G	G	G	G	G	G	G	G	G	G	N	A	G	G	G
BobWhite_rep_c57575_65	T/C	1B	556	+	NA	NA	NA	NA	NA	NA	T	C	T	T	T	T	T	T	T	T	T	C	T	C	T	T	T	T	T	T	T	T	T	T	T	T	T	T	T	T	T	T	T	T	T	C	T	T	T
RAC875_c32687_153	T/C	1B	556	+	NA	NA	NA	NA	NA	NA	T	C	T	T	T	T	T	T	T	T	T	C	T	C	T	T	T	T	T	T	T	T	T	T	T	T	T	T	T	T	T	T	T	T	T	C	T	T	T
wsnp_Ex_c58292_59652859	A/G	1B	556	+	NA	NA	NA	NA	NA	NA	A	G	A	A	A	G	A	A	A	A	A	G	G	G	A	A	G	G	A	A	A	A	G	G	A	A	A	A	A	A	A	A	A	A	N	G	A	A	A
AX-111567165	G/T	1B	557	+	NA	NA	NA	NA	NA	NA	G	T	G	G	G	G	G	G	G	G	G	T	G	T	G	G	T	G	G	G	T	G	G	G	G	T	G	G	G	G	G	T	G	G	G	T	G	G	G
AX-158544869	C/T	1B	557	+	NA	NA	NA	NA	NA	NA	C	T	C	C	C	C	C	C	C	C	C	T	C	T	C	C	T	C	C	C	C	C	C	C	C	C	C	C	C	C	C	C	C	C	C	C	C	C	C
AX-94412852	G/A	1B	557	+	NA	NA	NA	NA	NA	NA	G	G	G	G	G	A	G	G	G	G	G	G	A	G	G	G	G	A	G	G	G	G	G	G	G	G	G	G	G	G	G	G	G	G	G	G	G	G	G
CAP8_c818_370	T/G	1B	558	+	NA	NA	NA	NA	NA	NA	T	G	G	T	T	G	T	T	T	T	T	G	G	G	T	T	G	G	T	T	T	T	T	T	T	T	T	T	T	T	T	T	T	T	T	G	T	T	T
AX-110606361	A/G	1B	559	+	NA	NA	NA	NA	NA	NA	A	G	A	A	A	G	A	A	A	A	A	G	G	G	A	A	A	G	A	A	A	A	A	A	A	A	A	A	A	A	A	A	A	A	A	G	A	A	A
AX-158521030	G/C	1B	560	+	NA	NA	NA	NA	NA	NA	G	G	C	G	G	G	G	G	G	G	G	G	C	G	G	G	C	C	G	G	G	G	G	G	G	G	G	G	G	G	G	G	G	G	G	C	G	G	G
AX-94922385	G/A	1B	560	+	NA	NA	NA	NA	NA	NA	G	A	G	G	G	A	G	G	G	G	G	A	G	A	G	G	G	G	G	G	G	G	G	G	G	G	G	G	G	G	G	G	G	G	N	G	G	G	G
AX-95152246	A/G	1B	560	+	NA	NA	NA	NA	NA	NA	A	G	A	A	A	G	A	A	A	A	A	G	A	G	A	A	A	A	A	A	A	A	A	A	A	A	A	A	A	A	A	A	A	A	N	G	A	A	A
Tdurum_contig48523_1605	C/T	1B	560	+	NA	NA	NA	NA	NA	NA	C	T	C	C	C	T	C	C	C	C	C	T	C	T	C	C	C	C	C	C	C	C	C	C	C	C	C	C	C	C	C	C	C	C	C	C	C	C	C
Tdurum_contig48523_1838	T/C	1B	560	+	NA	NA	NA	NA	NA	NA	T	T	T	T	T	T	T	T	T	T	T	T	T	T	T	T	T	T	T	T	T	T	T	T	T	T	T	T	T	T	T	T	T	T	T	T	T	T	T
tplb0048b10_1365	A/G	1B	560	+	NA	NA	NA	NA	NA	NA	A	A	G	A	A	A	A	A	A	A	A	A	G	A	A	A	G	G	A	A	A	A	N	A	A	A	A	A	A	A	A	A	A	A	A	G	A	A	A
AX-158521426	G/C	1B	562	+	NA	NA	NA	NA	NA	NA	G	G	C	G	G	C	G	G	G	G	G	G	C	G	G	G	C	C	G	G	C	G	C	C	G	C	G	G	G	G	G	N	G	G	G	G	G	G	G
AX-158531959	T/C	1B	562	+	NA	NA	NA	NA	NA	NA	T	C	C	T	T	C	T	T	T	T	T	C	C	C	T	T	C	C	T	T	C	T	T	T	T	C	T	T	T	T	T	C	T	T	T	T	T	T	T
AX-158570494	G/T	1B	562	+	NA	NA	NA	NA	NA	NA	G	G	T	G	G	T	G	G	G	G	G	G	G	G	G	G	T	G	G	G	T	G	G	G	G	T	G	G	G	G	G	T	G	G	G	G	G	G	G
AX-158570533	T/C	1B	562	+	NA	NA	NA	NA	NA	NA	T	C	C	T	T	C	T	T	T	T	T	C	T	C	T	T	C	T	T	T	C	T	C	C	T	C	T	T	T	T	T	C	T	T	T	T	T	T	T
AX-94945493	T/A	1B	562	+	NA	NA	NA	NA	NA	NA	T	T	A	T	T	A	T	T	T	T	T	T	A	T	T	T	A	A	T	T	A	T	A	A	T	A	T	T	T	T	T	A	T	T	T	T	T	T	T
AX-95220675	A	1B	562	+	NA	NA	NA	NA	NA	NA	A	A	A	A	A	A	A	A	A	A	A	A	A	N	A	A	A	A	A	N	A	A	A	A	A	A	A	A	A	A	A	A	A	A	A	A	N	A	N
BS00088039_51	C/A	1B	562	+	NA	NA	NA	NA	NA	NA	C	C	C	N	N	A	C	C	C	C	C	C	C	C	N	C	C	C	C	C	C	C	C	C	C	C	C	C	C	C	C	C	C	C	N	C	C	C	C
IACX9183	A/C	1B	562	+	NA	NA	NA	NA	NA	NA	A	A	A	A	A	C	A	A	A	A	A	A	A	A	A	A	A	A	A	A	A	A	A	A	A	A	A	A	A	A	A	A	A	A	N	A	A	A	A
RAC875_c24895_311	C/A	1B	562	+	NA	NA	NA	NA	NA	NA	C	C	A	C	C	C	C	C	C	C	C	C	A	C	C	C	A	A	C	C	C	C	C	C	C	C	C	C	C	C	C	C	C	C	C	C	C	C	C
wsnp_Ex_c39616_46871127	G/A	1B	562	+	NA	NA	NA	NA	NA	NA	G	G	A	G	G	A	G	G	G	G	G	G	G	G	G	G	A	G	G	G	A	G	A	A	G	A	G	G	G	G	G	A	G	G	G	G	G	G	G
wsnp_Ex_rep_c66389_64588992	A/G	1B	562	+	NA	NA	NA	NA	NA	NA	A	G	N	A	A	A	A	A	A	A	A	N	G	N	A	A	N	N	A	A	A	A	A	A	A	A	A	A	A	A	A	A	A	A	A	A	A	A	A
wsnp_Ex_rep_c66389_64589189	A/G	1B	562	+	NA	NA	NA	NA	NA	NA	A	G	G	A	A	A	A	A	A	A	A	G	G	G	A	A	G	G	A	A	A	A	A	A	A	A	A	A	A	A	A	A	A	A	A	A	A	A	A
AX-108776134	G/A	1B	563	+	NA	NA	NA	NA	NA	NA	G	A	G	G	G	G	G	G	G	G	G	A	A	A	A	G	G	A	G	G	A	G	G	G	G	A	G	G	G	G	G	A	G	G	G	G	G	G	G
AX-158521040	G/A	1B	563	+	NA	NA	NA	NA	NA	NA	G	A	G	G	G	G	G	G	G	G	G	A	A	A	A	G	G	A	G	G	G	G	G	G	G	G	G	G	G	G	G	G	G	G	G	G	G	G	G
AX-158521360	C/A	1B	563	+	NA	NA	NA	NA	NA	NA	C	A	A	N	C	A	C	C	C	C	C	A	A	A	A	C	A	A	C	C	A	C	C	C	C	A	C	C	C	C	C	A	C	C	C	C	C	C	C
AX-158570460	T/C	1B	563	+	NA	NA	NA	NA	NA	NA	T	T	C	T	T	C	T	T	T	T	T	T	T	T	T	T	C	T	T	T	T	N	T	T	T	T	T	T	T	T	T	T	N	T	N	N	T	T	T
AX-94488007	C/G	1B	563	+	NA	NA	NA	NA	NA	NA	C	G	C	C	C	C	C	C	C	C	C	G	G	G	G	C	C	G	C	C	C	C	C	C	C	C	C	C	C	C	C	C	C	C	C	C	C	C	C
BS00001835_51	C/T	1B	563	+	NA	NA	NA	NA	NA	NA	C	T	C	C	C	C	C	C	C	C	C	T	T	T	T	C	C	T	C	C	T	C	C	C	C	T	C	C	C	C	C	T	C	C	N	C	C	C	C
BS00021710_51	A/G	1B	563	+	NA	NA	NA	NA	NA	NA	A	A	G	A	A	G	A	A	A	A	A	A	A	A	A	A	G	A	A	A	G	A	A	A	A	G	A	A	A	A	A	G	A	A	A	A	A	A	A
BS00063092_51	A/C	1B	563	+	NA	NA	NA	NA	NA	NA	A	C	C	A	A	C	A	A	A	A	A	C	C	C	C	A	C	C	A	A	C	A	C	C	A	C	A	A	A	A	A	C	A	A	A	A	A	A	A
Excalibur_c60931_1260	C/T	1B	563	+	NA	NA	NA	NA	NA	NA	C	T	T	C	C	T	C	C	C	C	C	T	T	T	T	C	T	T	C	C	T	C	C	C	C	T	C	C	C	C	C	T	C	C	C	C	C	C	C
wsnp_Ex_c22439_31632880	C/T	1B	563	+	NA	NA	NA	NA	NA	NA	C	C	C	C	C	C	C	C	C	C	C	C	C	C	C	C	C	C	C	C	T	C	C	C	C	T	C	C	C	C	C	T	C	C	C	C	C	C	C
AX-109339712	T/G	1B	564	+	NA	NA	NA	NA	NA	NA	T	G	G	T	T	G	T	T	T	T	T	G	G	G	G	T	G	G	T	T	G	T	G	G	T	G	T	T	T	T	T	G	T	T	N	T	T	T	T
AX-158540245	G/A	1B	564	+	NA	NA	NA	NA	NA	NA	G	G	G	G	G	G	G	G	G	G	G	G	G	G	G	G	G	G	G	G	A	G	A	A	G	A	G	G	G	G	G	A	G	G	G	G	G	G	G
BS00076405_51	T/G	1B	564	+	NA	NA	NA	NA	NA	NA	T	G	G	T	T	G	T	T	T	T	T	G	G	G	G	T	G	G	T	T	G	T	G	G	T	G	T	T	T	T	T	G	T	T	T	T	T	T	T
IACX11374	G/A	1B	564	+	NA	NA	NA	NA	NA	NA	G	G	G	G	G	G	G	G	G	G	G	G	G	G	G	G	G	G	G	G	A	G	G	G	G	A	G	G	G	G	G	A	A	G	G	G	G	G	G
JD_c107_683	C/T	1B	564	+	NA	NA	NA	NA	NA	NA	C	C	C	C	C	C	C	C	C	C	C	C	C	C	C	C	C	C	C	C	T	C	T	T	C	T	C	C	C	C	C	T	C	C	C	C	C	C	C
Ku_c106533_550	A/G	1B	564	+	NA	NA	NA	NA	NA	NA	A	G	G	A	A	G	A	A	A	A	A	G	G	G	G	A	G	G	A	A	A	A	N	A	A	A	A	A	A	A	A	A	A	A	A	A	A	A	A
Tdurum_contig8158_269	G/A	1B	564	+	NA	NA	NA	NA	NA	NA	G	A	A	G	G	G	G	G	G	G	G	G	G	G	G	G	A	G	G	G	G	G	G	G	A	G	A	A	A	A	G	G	G	G	G	G	G	G	G
RAC875_c55891_659	A/G	1B	565	+	NA	NA	NA	NA	NA	NA	A	G	G	A	A	G	A	A	A	A	A	A	G	A	A	A	G	G	A	A	A	G	A	A	A	A	A	G	G	G	A	A	G	A	G	G	A	A	A
AX-158521402	G/A	1B	566	+	NA	NA	NA	NA	NA	NA	G	G	A	G	G	G	G	G	G	G	G	G	G	G	G	G	A	G	G	G	G	G	G	G	G	G	G	A	A	A	G	G	G	G	G	G	G	G	G
AX-158556811	C/T	1B	566	+	NA	NA	NA	NA	NA	NA	C	C	C	C	C	T	C	C	C	C	C	C	C	C	C	C	C	C	C	C	T	C	C	C	T	T	T	C	C	C	C	T	C	C	C	C	C	C	C
AX-158606852	T/C	1B	566	+	NA	NA	NA	NA	NA	NA	T	T	T	T	T	C	T	T	T	T	T	T	C	T	T	T	T	C	T	T	C	C	C	C	C	C	C	T	T	T	T	C	C	T	C	C	T	T	T
AX-94927219	C/A	1B	566	+	NA	NA	NA	NA	NA	NA	C	C	C	C	C	A	C	C	C	C	C	C	C	C	C	C	C	C	C	C	C	C	C	C	C	C	C	C	C	C	C	C	C	C	C	C	C	C	C
BS00039740_51	T/C	1B	566	+	NA	NA	NA	NA	NA	NA	T	T	N	T	T	T	T	T	T	T	T	T	N	T	T	T	T	T	T	T	T	T	T	T	T	T	T	T	T	T	T	T	T	T	T	T	T	T	T
Excalibur_c14911_976	T/C	1B	566	+	NA	NA	NA	NA	NA	NA	T	T	C	T	T	T	T	T	T	T	T	T	C	T	T	T	C	C	T	T	C	T	T	T	C	C	C	C	C	C	T	C	T	T	N	T	T	T	T
[truncated: 19,653 more rows]
[truncated: 255 more columns]

## Sheet: 35K-GenotypicData
Supplementary Table 5: 35K SNP Genotypic Dataset (MASBASIS - NMBU spring wheat panel)
rs	alleles	chrom	pos	strand	assembly	center	protLSID	assayLSID	panelLSID	QCcode	1003	1005	1006	1009	1011	1016	1018	1020	1027	1029	1031	1032	1036	1038	1039	1041	1043	1044	1045	1046	1048	1050	1052	1054	1057	1058	1060	1063	1064	1066	1068	1071	1073	1075	1079	1080	1081	1082	1083
AX.94605845	T/A	1A	41	+	NA	NA	NA	NA	NA	NA	T	T	T	T	T	T	A	T	T	T	A	T	T	T	T	T	T	T	T	A	T	A	A	A	A	A	A	T	N	A	T	T	T	T	T	T	T	T	T
AX.94762508	A/T	1A	49	+	NA	NA	NA	NA	NA	NA	T	T	A	T	A	A	A	A	A	T	T	T	A	A	A	T	N	N	A	T	A	A	A	A	A	A	A	A	A	A	T	A	A	A	A	A	A	A	N
AX.94506140	T/A	1A	51	+	NA	NA	NA	NA	NA	NA	T	T	T	A	T	T	T	T	T	A	T	A	T	T	T	T	T	A	T	T	T	T	T	T	T	T	T	A	A	A	T	T	T	T	T	T	T	T	T
AX.94385756	A/T	1A	52	+	NA	NA	NA	NA	NA	NA	A	A	A	A	A	T	T	A	A	A	A	A	A	A	A	T	T	A	A	A	T	T	T	T	T	T	T	T	T	T	A	T	T	A	T	T	A	A	A
AX.94400483	T/A	1A	52	+	NA	NA	NA	NA	NA	NA	T	T	T	T	T	T	T	T	T	T	T	T	T	T	T	T	T	T	T	T	A	A	A	A	A	T	T	T	A	A	T	T	T	T	T	A	T	T	T
AX.94478330	A/T	1A	52	+	NA	NA	NA	NA	NA	NA	N	A	A	A	A	A	T	A	A	A	A	A	A	A	A	T	T	A	A	A	A	A	A	A	A	T	T	T	A	A	A	T	T	A	T	A	A	A	A
AX.94480654	T/A	1A	52	+	NA	NA	NA	NA	NA	NA	T	T	T	T	T	N	T	T	T	T	T	T	T	T	T	T	T	T	T	T	A	A	A	A	A	T	T	T	A	N	T	T	T	T	T	A	T	T	T
AX.94521760	T/A	1A	52	+	NA	NA	NA	NA	NA	NA	T	T	T	T	T	N	T	T	T	T	T	T	T	T	T	T	T	T	T	T	A	A	A	A	A	T	T	T	A	N	T	T	T	T	T	A	T	T	T
AX.94582798	T/A	1A	52	+	NA	NA	NA	NA	NA	NA	T	T	T	T	T	T	T	T	T	T	T	T	T	T	T	T	T	T	T	T	N	T	T	T	N	T	T	T	A	T	T	T	T	T	T	A	T	T	T
AX.94664571	T/A	1A	52	+	NA	NA	NA	NA	NA	NA	T	T	T	T	T	T	A	T	T	T	T	T	T	T	T	A	A	T	T	T	T	T	T	T	T	A	A	A	T	T	T	A	T	T	A	T	T	T	T
AX.94768180	A/T	1A	52	+	NA	NA	NA	NA	NA	NA	A	A	A	A	A	A	A	A	A	A	A	A	A	A	A	A	A	A	A	A	T	T	T	T	A	A	A	A	A	T	A	T	T	A	A	A	A	A	A
AX.94874424	T/A	1A	52	+	NA	NA	NA	NA	NA	NA	T	T	T	T	T	A	N	T	T	T	T	T	T	T	N	T	T	T	T	T	A	A	A	A	A	N	T	T	A	A	T	N	T	T	T	A	T	T	T
AX.94892480	A/T	1A	52	+	NA	NA	NA	NA	NA	NA	A	A	A	A	A	A	T	A	A	A	A	A	A	A	A	T	T	A	A	A	T	A	A	A	T	T	T	T	N	A	A	T	T	A	N	T	A	A	A
AX.94932688	T/A	1A	52	+	NA	NA	NA	NA	NA	NA	T	A	T	T	A	T	T	T	A	T	T	A	T	T	T	A	A	T	T	T	A	A	A	A	A	A	A	A	A	N	T	A	A	T	A	A	T	T	T
AX.94934717	A/T	1A	52	+	NA	NA	NA	NA	NA	NA	A	A	A	A	A	A	A	A	A	A	A	A	A	A	A	A	A	A	A	A	T	N	T	T	T	A	A	N	T	T	A	A	N	A	A	N	A	A	A
AX.94942875	A/T	1A	52	+	NA	NA	NA	NA	NA	NA	A	A	A	A	A	T	A	A	A	A	A	A	A	A	A	T	T	A	A	A	A	A	A	A	A	A	A	A	N	A	T	A	A	A	N	T	A	A	A
AX.94995442	A/T	1A	52	+	NA	NA	NA	NA	NA	NA	A	A	A	T	A	A	T	T	T	A	A	A	A	A	A	T	T	A	A	A	A	A	A	A	A	A	T	A	A	A	A	A	A	A	T	A	A	A	A
AX.95070557	A/T	1A	52	+	NA	NA	NA	NA	NA	NA	A	A	A	A	A	A	A	A	A	A	A	A	A	A	A	A	A	A	A	A	T	T	T	T	T	A	A	A	T	N	A	A	A	A	A	T	A	A	A
AX.95150038	A/T	1A	52	+	NA	NA	NA	NA	NA	NA	A	T	A	A	T	T	A	A	A	A	T	T	A	A	A	T	T	A	A	T	A	A	T	T	T	A	T	T	A	A	A	A	A	A	A	T	A	A	A
AX.95175548	T/A	1A	52	+	NA	NA	NA	NA	NA	NA	T	N	T	T	T	T	T	T	T	T	T	T	T	T	T	T	T	T	T	T	A	A	A	A	A	T	T	T	A	T	T	T	T	T	T	A	T	T	T
AX.95203056	T/A	1A	52	+	NA	NA	NA	NA	NA	NA	N	T	T	T	T	T	T	T	T	T	T	T	T	T	T	T	T	T	T	T	A	A	A	A	A	T	T	T	A	A	T	T	N	T	T	A	T	T	T
AX.95215034	T/A	1A	52	+	NA	NA	NA	NA	NA	NA	T	T	T	T	T	T	T	T	T	T	T	T	T	T	T	T	T	T	T	T	A	A	A	A	N	T	T	T	A	N	T	T	T	T	T	A	T	T	T
AX.94465963	A/T	1A	53	+	NA	NA	NA	NA	NA	NA	A	A	A	A	A	A	A	A	A	A	A	A	A	A	A	T	A	A	A	A	A	A	A	A	A	A	A	A	A	A	A	A	A	A	A	A	A	A	A
AX.94535104	T/A	1A	53	+	NA	NA	NA	NA	NA	NA	T	T	T	T	T	T	T	T	T	T	T	T	T	T	T	A	T	T	T	T	T	T	T	T	T	T	T	T	T	T	T	T	T	T	T	T	T	T	T
AX.94644914	A/T	1A	53	+	NA	NA	NA	NA	NA	NA	A	A	A	T	T	A	T	A	A	A	A	T	A	A	A	A	T	A	A	A	T	A	A	T	A	A	A	A	A	T	A	T	A	A	A	A	A	A	A
AX.94687956	A/T	1A	53	+	NA	NA	NA	NA	NA	NA	A	A	T	T	A	T	T	T	T	A	T	T	A	A	A	T	T	A	A	T	T	N	T	T	A	N	T	A	A	N	A	T	T	A	T	A	A	A	A
AX.94705107	T/A	1A	53	+	NA	NA	NA	NA	NA	NA	T	T	T	T	T	T	A	T	T	T	T	T	T	A	T	T	T	T	T	T	T	T	T	A	T	T	T	T	T	A	A	T	T	A	T	T	T	T	T
AX.94386458	T/A	1A	54	+	NA	NA	NA	NA	NA	NA	A	A	T	N	T	T	T	A	A	A	T	T	T	A	T	T	T	A	T	T	T	T	A	T	T	T	T	T	T	T	A	T	T	A	A	T	A	A	T
AX.94391879	A/T	1A	54	+	NA	NA	NA	NA	NA	NA	A	A	A	A	A	A	A	T	A	A	A	A	A	A	A	T	T	A	A	A	A	A	A	A	A	A	A	A	A	A	A	A	A	A	A	A	A	A	A
AX.94405726	A/T	1A	54	+	NA	NA	NA	NA	NA	NA	T	T	A	A	N	A	T	T	T	N	A	A	T	T	T	A	A	A	A	A	A	N	A	A	A	T	N	A	A	A	T	A	T	T	T	A	T	T	A
AX.94409545	A/T	1A	54	+	NA	NA	NA	NA	NA	NA	T	T	A	A	T	A	T	T	T	T	A	A	T	N	T	A	A	T	A	A	T	A	T	A	A	T	A	A	A	A	T	T	T	T	T	A	T	T	T
AX.94422082	T/A	1A	54	+	NA	NA	NA	NA	NA	NA	T	T	T	T	T	T	T	A	A	T	T	T	T	A	T	T	T	T	T	T	T	T	A	T	T	T	T	T	T	T	T	T	T	A	A	T	A	A	T
AX.94441185	A/T	1A	54	+	NA	NA	NA	NA	NA	NA	A	T	A	A	T	T	A	A	T	A	T	T	A	A	A	T	T	A	A	T	T	T	T	T	T	T	T	T	T	T	A	T	T	A	T	T	A	A	A
AX.94450565	A/T	1A	54	+	NA	NA	NA	NA	NA	NA	A	T	A	A	T	A	A	A	T	A	T	T	A	A	A	A	A	A	A	T	T	A	A	A	T	A	T	T	T	A	A	T	T	A	A	A	A	A	A
AX.94457604	A/T	1A	54	+	NA	NA	NA	NA	NA	NA	A	A	A	A	A	A	T	T	T	A	T	A	A	T	A	T	T	A	T	T	A	A	T	T	T	T	A	T	A	A	A	A	T	T	T	T	T	T	T
AX.94479695	A/T	1A	54	+	NA	NA	NA	NA	NA	NA	A	A	A	A	A	A	A	N	N	A	A	A	A	N	A	A	A	A	A	A	A	A	T	A	A	A	A	A	A	A	A	A	A	N	N	A	N	N	A
AX.94489424	A/T	1A	54	+	NA	NA	NA	NA	NA	NA	A	A	A	A	A	A	A	T	T	N	A	A	A	T	T	A	A	A	A	A	A	A	T	A	A	A	A	A	T	A	A	A	A	T	T	A	N	T	A
AX.94492529	A/T	1A	54	+	NA	NA	NA	NA	NA	NA	A	A	A	A	A	A	A	T	T	A	A	A	A	T	A	A	A	A	A	A	A	A	T	A	A	A	A	A	A	A	A	A	A	T	T	A	T	T	A
AX.94497321	A/T	1A	54	+	NA	NA	NA	NA	NA	NA	A	A	A	A	A	A	A	T	T	A	A	A	A	A	A	A	A	A	A	A	A	A	T	A	A	A	A	A	A	A	A	A	A	T	T	A	T	T	A
AX.94499961	T/A	1A	54	+	NA	NA	NA	NA	NA	NA	T	T	T	T	T	T	A	T	T	T	T	T	T	T	T	T	T	T	T	T	T	T	T	A	A	T	T	T	A	A	T	T	T	T	T	T	T	T	T
AX.94503208	T/A	1A	54	+	NA	NA	NA	NA	NA	NA	T	T	T	T	T	N	T	T	T	T	T	T	T	T	T	A	A	T	T	T	A	A	A	A	A	T	T	T	A	N	T	T	T	T	T	A	T	T	T
AX.94515096	A/T	1A	54	+	NA	NA	NA	NA	NA	NA	A	A	A	A	A	A	A	T	T	A	A	A	A	A	A	A	A	A	A	A	A	A	T	A	A	A	A	A	A	A	A	A	A	T	T	A	T	T	A
AX.94540853	T/A	1A	54	+	NA	NA	NA	NA	NA	NA	T	T	A	A	A	T	T	T	T	A	A	T	A	T	T	A	A	A	A	A	A	T	T	A	A	A	T	A	T	T	T	T	A	T	T	A	T	T	A
AX.94541721	A/T	1A	54	+	NA	NA	NA	NA	NA	NA	A	T	A	A	T	T	T	A	T	A	T	T	A	A	A	T	T	A	A	T	T	T	T	T	T	T	T	T	T	T	A	T	T	A	T	T	A	A	A
AX.94542766	T/A	1A	54	+	NA	NA	NA	NA	NA	NA	T	A	T	T	A	T	T	T	A	T	A	A	T	T	T	T	T	T	T	A	A	T	T	T	A	A	A	A	A	T	T	A	A	T	T	T	T	T	T
AX.94543458	A/T	1A	54	+	NA	NA	NA	NA	NA	NA	T	T	A	A	A	T	T	T	T	A	A	T	A	T	T	A	A	A	A	A	A	T	T	A	A	A	T	A	A	T	T	T	A	T	T	A	T	T	A
AX.94551566	A/T	1A	54	+	NA	NA	NA	NA	NA	NA	A	A	A	A	A	T	N	A	A	A	A	A	A	A	A	T	T	A	A	A	A	A	A	A	A	A	A	A	A	A	T	A	A	A	T	T	A	A	A
AX.94562727	T/A	1A	54	+	NA	NA	NA	NA	NA	NA	T	T	T	A	A	T	T	T	T	N	T	T	T	T	T	T	T	A	T	T	T	A	T	A	T	T	A	A	T	T	T	A	T	T	T	T	T	T	A
AX.94565087	A/T	1A	54	+	NA	NA	NA	NA	NA	NA	A	A	T	T	T	A	A	A	A	A	T	A	T	A	A	T	T	T	T	T	T	A	A	T	T	T	A	A	T	A	N	A	T	A	A	A	A	A	N
AX.94568594	A/T	1A	54	+	NA	NA	NA	NA	NA	NA	A	A	A	A	T	A	A	A	T	A	T	A	A	A	A	T	A	A	A	T	T	T	T	A	T	T	T	A	T	A	A	T	T	A	T	T	A	A	A
AX.94579659	T/A	1A	54	+	NA	NA	NA	NA	NA	NA	T	A	T	T	A	A	N	T	A	T	A	A	T	T	T	A	A	T	T	A	A	A	A	A	A	A	A	A	A	A	T	A	A	T	A	A	T	T	T
AX.94583145	T/A	1A	54	+	NA	NA	NA	NA	NA	NA	T	T	T	A	T	T	T	A	A	T	T	T	T	A	T	T	T	T	T	T	T	T	A	T	T	T	T	A	A	A	T	T	T	A	A	T	A	A	T
AX.94598030	T/A	1A	54	+	NA	NA	NA	NA	NA	NA	T	T	T	T	T	T	T	A	A	T	T	T	T	A	T	T	T	T	T	T	T	T	A	T	T	T	T	T	T	T	T	T	T	A	A	T	A	A	T
AX.94600120	A/T	1A	54	+	NA	NA	NA	NA	NA	NA	A	A	A	A	A	A	A	T	T	A	N	A	A	T	T	A	A	A	N	N	A	A	T	A	A	A	A	A	A	A	A	A	A	T	T	A	T	T	A
AX.94604055	A/T	1A	54	+	NA	NA	NA	NA	NA	NA	A	A	A	A	A	A	A	T	T	A	A	A	A	T	T	A	A	A	A	A	A	A	T	A	A	A	A	A	T	A	A	A	A	T	T	A	T	T	A
AX.94607341	T/A	1A	54	+	NA	NA	NA	NA	NA	NA	A	A	T	A	T	A	T	T	T	A	A	A	A	T	N	A	A	A	A	A	A	A	T	T	T	T	A	T	A	A	A	A	T	T	T	T	T	T	N
AX.94608213	T/A	1A	54	+	NA	NA	NA	NA	NA	NA	T	T	T	T	T	T	T	T	T	A	T	A	T	T	T	T	T	A	T	T	T	T	T	T	T	T	T	T	T	T	T	T	T	T	T	T	T	T	T
AX.94614591	A/T	1A	54	+	NA	NA	NA	NA	NA	NA	A	A	A	T	A	A	T	T	T	N	A	A	A	A	A	T	T	A	A	A	A	A	A	A	A	A	N	A	A	A	A	A	A	A	T	A	A	A	A
AX.94645067	A/T	1A	54	+	NA	NA	NA	NA	NA	NA	A	A	A	A	A	A	A	T	T	A	A	A	A	T	T	A	A	A	A	A	A	A	T	A	A	A	A	A	T	T	A	A	A	T	T	A	T	T	A
AX.94669331	A/T	1A	54	+	NA	NA	NA	NA	NA	NA	A	A	A	A	A	A	A	T	T	A	A	A	A	T	A	A	A	A	A	A	A	A	T	A	A	A	A	A	A	A	A	A	A	T	T	A	T	T	A
AX.94708727	T/A	1A	54	+	NA	NA	NA	NA	NA	NA	T	T	A	T	T	T	T	T	T	T	A	T	T	T	T	A	A	T	A	A	T	T	T	T	T	T	T	T	T	T	T	T	T	T	T	T	T	T	T
AX.94716176	T/A	1A	54	+	NA	NA	NA	NA	NA	NA	T	T	T	T	T	T	T	T	T	T	T	T	T	N	A	T	T	T	T	T	T	A	T	T	A	T	A	A	A	A	T	A	A	T	T	T	T	T	N
AX.94729286	T/A	1A	54	+	NA	NA	NA	NA	NA	NA	T	A	T	T	A	A	T	T	A	T	A	A	T	T	T	A	A	T	T	A	A	A	A	A	A	A	A	A	A	A	T	A	A	T	A	A	T	T	T
AX.94730812	T/A	1A	54	+	NA	NA	NA	NA	NA	NA	T	T	N	T	T	T	A	A	A	T	A	T	T	A	T	A	T	T	A	A	T	T	A	A	A	A	T	A	T	T	T	T	A	A	A	A	A	A	A
AX.94731696	T/A	1A	54	+	NA	NA	NA	NA	NA	NA	T	T	T	T	T	A	T	T	A	T	A	T	T	T	T	A	A	T	N	A	T	T	T	T	T	A	A	A	T	T	A	T	A	T	A	A	T	T	T
AX.94731951	T/A	1A	54	+	NA	NA	NA	NA	NA	NA	T	T	T	A	A	T	T	T	T	N	T	T	T	T	T	T	T	A	T	T	T	A	T	T	T	T	A	T	T	T	T	A	T	T	T	T	T	T	A
AX.94733833	T/A	1A	54	+	NA	NA	NA	NA	NA	NA	T	T	T	T	T	A	T	T	T	T	T	T	T	T	T	A	A	T	T	T	A	A	A	A	T	T	T	T	T	A	T	A	T	T	A	A	T	T	T
AX.94747264	T/A	1A	54	+	NA	NA	NA	NA	NA	NA	T	T	T	T	T	T	T	A	A	N	T	T	T	N	T	T	T	T	T	T	T	T	A	T	T	T	T	T	T	T	T	T	T	A	A	T	A	A	T
AX.94752491	T/A	1A	54	+	NA	NA	NA	NA	NA	NA	T	T	A	T	T	T	T	T	T	T	A	T	T	T	T	A	A	T	N	A	T	T	T	T	T	T	T	T	T	T	T	T	T	T	T	T	T	T	T
AX.94763828	T/A	1A	54	+	NA	NA	NA	NA	NA	NA	T	T	T	T	T	T	T	A	A	N	T	T	T	A	T	T	T	T	T	T	T	T	A	T	T	T	T	T	T	T	T	T	T	A	A	T	A	A	T
AX.94772289	T/A	1A	54	+	NA	NA	NA	NA	NA	NA	T	T	T	T	T	T	N	T	A	T	T	T	T	A	T	T	T	T	T	T	T	T	A	T	T	T	T	T	T	T	T	T	T	A	A	T	A	A	N
[truncated: 14,641 more rows]
[truncated: 257 more columns]

## Sheet: 25K-GenotypicDataValidationPane
Supplementary Table 6: 25K SNP Genotypic Dataset of validation panel (Graminor lines)
[truncated: 19,680 more rows]
[truncated: 92 more columns]

## Sheet: RAW_ValidationPanelPhenoData1
Supplementary Table 7: Phenotypic information of traits FHB, AE, PH, DH, DON and tranformedDON for the validation panel tested in Vollebekk in the year 2020
[truncated: 359 more rows]

[truncated: 4 more sheets: Corrected_ValidationPanelPheno1, RAW_ValidationPanelPhenoData2, Corrected_ValidationPanelPheno2, 7A_SNPandKASPmarkers]
