# Supplementary material for: Genetic architecture of fusarium head blight disease resistance and associated traits in Nordic spring wheat
Source: Theor Appl Genet. 2022 May 21;135(7):2247–63. doi: 10.1007/s00122-022-04109-9 (PMC9271104; doi:10.1007/s00122-022-04109-9)
Supplement: Supplementary file 3 — Supplementary file3 (XLSX 118 kb) [file 122_2022_4109_MOESM3_ESM.xlsx]

## Sheet: MTAs@AE_35K_CompletePanel
Supplementary Table 1: List of Marker-Traits Asssociations detected signifficant for AE for tested environments and across environment means in complete panel using 35K SNP data
Trait	SNP	Chromosome	Position (cM)	P.value	(-log10(p))	FDR_Adjusted_P-values	Start-position (bp)	End-position (bp)
AE2013GV	AX.94975845	2B	104	9.51e-06	5.02182	0.0199921	646416925	646416855
	AX.94656096	2B	61	0.000109372	3.96109	0.178787	50290506	50290436
	AX.94769959	3B	85	4.67e-06	5.33068	0.013753	190889006	190889076
	AX.95010121	4A	215	6.84e-05	4.16494	0.125757	-	-
	AX.94408726	5A	94	1.32e-06	5.87943	0.00647932	552515187	552515247
	AX.95229410	5A	12	0.000415688	3.38123	0.3436	-	-
	AX.95684846	5A	116	0.000481193	3.31768	0.353965	569452527	569452597
	AX.94632750	6A	99	0.00043279	3.36372	0.3436	428678735	428678805
	AX.94736299	6A	222	0.000687739	3.16258	0.362584	611320630	611320560
	AX.95630592	6B	89	0.000197575	3.70427	0.290672	686802007	686801937
	AX.94548361	6B	63	0.000549271	3.26021	0.362584	201200751	201200688
	AX.94627932	7A	30	0.000714718	3.14587	0.362584	540057115	540057185
	AX.94436363	7B	152	4.9e-07	6.3098	0.00360599	129656370	129656300
AE2013V	AX.94764946	2B	105	0.000665837	3.17663	0.604734	673982615	673982685
	AX.95233557	3B	109	0.000237621	3.62412	0.604734	736914254	736914184
	AX.94842052	3B	98	0.00063594	3.19658	0.604734	674427074	674427004
	AX.95098029	3B	110	0.00069799	3.15615	0.604734	738377425	738377355
	AX.94714035	3B	110	0.00069799	3.15615	0.604734	738315550	738315617
	AX.94482861	5A	22	5.18e-05	4.28567	0.604734	643622795	643622725
	AX.94472861	5A	90	0.00029856	3.52497	0.604734	535137094	535137024
	AX.95660329	6A	102	0.000462994	3.33442	0.604734	420087935	420088005
	AX.94553923	6A	101	0.000724541	3.13994	0.604734	-	-
	AX.95010988	6A	86	0.000724541	3.13994	0.604734	429396157	429396088
	AX.95114649	6A	101	0.000724541	3.13994	0.604734	-	-
	AX.95143453	6A	101	0.000724541	3.13994	0.604734	432248121	432248051
AE2014S	AX.94502019	1A	74	0.000192534	3.71549	0.263618	-	-
	AX.94764946	2B	105	2.1e-08	7.67778	0.000309152	673982615	673982685
	AX.95631057	2D	15	4.54e-06	5.34294	0.0166946	1669156	1669086
	AX.94733281	3B	85	1.22e-05	4.91364	0.0359561	237335022	237334952
	AX.94893017	3B	76	2.13e-05	4.67162	0.052187	-	-
	AX.94405819	3B	84	0.000917006	3.03763	0.879902	133774420	133774490
	AX.94440542	4A	133	6.61e-05	4.1798	0.121482	616874310	616874240
	AX.94649272	4A	214	0.000418986	3.3778	0.474164	733910674	733910744
	AX.95134724	6A	104	1.55e-07	6.80967	0.00113828	-	-
	AX.94610154	6A	101	1.63e-06	5.78781	0.00798583	166806470	166806540
	AX.94988045	7A	30	0.000340703	3.46762	0.417702	20426887	20426817
	AX.94653866	7D	172	0.000197104	3.7053	0.263618	559447284	559447214
AE2014V	AX.94887219	2B	105	1.04e-07	6.98297	0.000767304	707982611	707982681
	AX.94425980	3B	102	0.000601405	3.22083	0.491548	700360708	700360778
	AX.94440542	4A	133	1e-06	6	0.00491777	616874310	616874240
	AX.94795980	5A	74	3.98e-06	5.40012	0.0117024	430246253	430246183
	AX.94610154	6A	101	3.34e-06	5.47625	0.0117024	166806470	166806540
	AX.95097301	7A	105	0.000159552	3.7971	0.234733	670765569	670765639
	wmc243b_194	7D	116	6.83e-05	4.16558	0.111591	-	-
AE2015S	Excal_rep_c67599_242	2D	650	0.000463999	3.33348	0.679691	-	-
	AX.94518159	3B	127	0.000302421	3.51939	0.626779	-	-
	AX.95629908	5A	74	0.000155639	3.80788	0.626779	438471858	438471788
	AX.95219146	5A	74	0.000218926	3.6597	0.626779	438472302	438472232
	AX.94984871	5A	74	0.000258105	3.5882	0.626779	438267537	438267467
	AX.94675521	5A	74	0.000508198	3.29397	0.679691	438266996	438266926
	AX.94624899	7B	30	0.000757241	3.12077	0.696028	709378157	709378227
	wmc243b_194	7D	116	0.000820822	3.08575	0.696028	-	-
AE2019V	AX.94710443	1A	63	4.35e-05	4.36151	0.127996	-	-
	AX.95250072	2B	102	2.18e-06	5.66154	0.0106959	588729841	588729771
	AX.94393045	3A	72	0.000279879	3.55303	0.588225	391491788	391491718
	AX.94397852	3B	84	0.000413053	3.38399	0.675204	79469403	79469452
	AX.94432315	4A	78	1.76e-06	5.75449	0.0106959	576568937	576569007
	AX.95243984	5A	92	0.000195403	3.70907	0.479127	549800906	549800976
	AX.94859831	7B	30	0.000342497	3.46534	0.629852	709514961	709514891
	wmc243b_194	7D	116	1.22e-06	5.91364	0.0106959	-	-
AE2020T	AX.94957092	1A	54	0.000623439	3.20521	0.809206	8296976	8297046
	AX.94564281	1A	74	0.000779866	3.10798	0.809206	257573508	257573438
	AX.95247569	2D	26	0.000856849	3.0671	0.809206	-	-
	AX.94472479	5A	72	0.000454038	3.34291	0.809206	417884105	417884035
	AX.95140962	6A	216	0.000544222	3.26422	0.809206	609020198	609020253
	AX.94557166	6A	215	0.000716239	3.14494	0.809206	608119033	608118963
	AX.94384372	6A	216	0.000736744	3.13268	0.809206	609032563	609032493
	AX.94398320	6B	63	0.00063254	3.19891	0.809206	634308148	634308218
	AX.94421041	6B	63	0.00074611	3.1272	0.809206	636879287	636879357
AE2020V	AX.94509365	2B	83	3.19e-05	4.49621	0.0671013	130137570	130137640
	AX.94866973	2B	105	0.00018761	3.72674	0.229413	673980966	673981036
	AX.95223218	2B	102	0.000467767	3.32997	0.419676	601186743	601186813
	AX.94386368	2B	104	0.000573652	3.24135	0.444188	646211382	646211312
	AX.95096811	4A	165	3.19e-05	4.49621	0.0671013	627357880	627357810
	AX.94619716	4A	214	0.000272533	3.56458	0.286393	739762966	739763036
	AX.94426042	6A	86	1.38e-05	4.86012	0.0671013	371941705	371941635
	AX.94387111	7A	38	3e-05	4.52288	0.0671013	639763229	639763159
	AX.94876990	7B	98	0.000202716	3.69311	0.229413	-	-
	AX.95127613	7B	178	0.000431783	3.36473	0.419676	56370993	56371063
	wmc243b_194	7D	116	6.82e-07	6.16622	0.0100304	-	-
	AX.94650573	7D	7	0.000133338	3.87505	0.178334	4412393	4412326
AEmean	AX.95250072	2B	102	8.64e-06	5.06349	0.0158965	588729841	588729771
	AX.94414057	2B	104	0.000223713	3.65031	0.187217	648922591	648922521
	AX.94887219	2B	105	0.000298446	3.52513	0.220568	707982611	707982681
	TC253803_214	2D	119	4.63e-06	5.33442	0.00973261	-	-
	TC253803_214	2D	119	4.63e-06	5.33442	0.00973261	-	-
	AX.94830933	3A	216	0.000728222	3.13774	0.382628	726140607	726140537
	AX.94842052	3B	98	6.88e-05	4.16241	0.0740965	674427074	674427004
	AX.94980296	4A	215	3.97e-09	8.40121	2.92e-05	743868240	743868170
	AX.94513420	4A	187	0.000350902	3.45481	0.245832	648133957	648134027
	AX.94610154	6A	101	1.81e-06	5.74232	0.00666316	166806470	166806540
	AX.94974293	6A	104	0.000557205	3.25398	0.334733	520354792	520354862
	AX.94446095	6A	104	0.000878589	3.05621	0.43086	531394473	531394543
	AX.94638771	6B	63	4.46e-07	6.35067	0.00218613	140857311	140857381
	Tdurum_contig46334_832.x	7A	670	3.83e-06	5.4168	0.00973261	670769818	670769818
	Tdurum_contig46334_832.x	7A	670	3.83e-06	5.4168	0.00973261	-	-
	wmc243b_194	7D	116	1.76e-10	9.75449	2.58e-06	-	-
	AX.95250716	7D	129	4.29e-06	5.36754	0.00973261	520272620	520272550
	AX.94621492	7D	129	1.58e-05	4.80134	0.025775	519966698	519966768
	AX.95186177	7D	154	4.51e-05	4.34582	0.0603811	-	-
	AX.94684001	7D	154	0.000146022	3.83558	0.136192	-	-
	AX.94927175	7D	140	0.000229058	3.64005	0.187217	527733396	527733326
	AX.94688812	7D	63	0.000398303	3.39979	0.266356	100103573	100103643
	AX.95652836	7D	140	0.000492634	3.30748	0.315115	526000731	526000801
	AX.94689614	7D	63	0.000588069	3.23057	0.334733	-	-
	AX.94715993	7D	63	0.000591561	3.228	0.334733	100276877	100276947
	AX.94401482	7D	129	0.000697622	3.15638	0.380127	-	-
AE_PC	AX.94400716	1B	10	3.4969e-06	5.45632	0.00980678	30730623	30730555
	AX.94975845	2B	104	5.92488e-12	11.2273	8.71668e-08	646416925	646416855
	AX.95247569	2D	26	5.70303e-08	7.24389	0.000419515	-	-
	AX.94454033	3A	67	8.62347e-06	5.06432	0.0158586	107738796	107738866
	AX.94842052	3B	98	3.34111e-05	4.47611	0.0446858	674427074	674427004
	AX.94418483	5A	94	1.75844e-05	4.75487	0.0258702	552525150	552525080
	AX.94610154	6A	101	3.9995e-06	5.39799	0.00980678	166806470	166806540
	AX.94663240	6B	89	1.30306e-05	4.88504	0.0213006	-	-
	AX.94624899	7B	30	1.68732e-06	5.7728	0.00620595	709378157	709378227
	wmc243b_194	7D	116	4.69432e-06	5.32843	0.00986612	-	-
	gwm445_216	UN	326	6.05223e-07	6.21808	0.00296801	-	-

## Sheet: MTAs@FHBcPHDH_35K_CompletePanel
Supplementary Table 2: List of Marker-Traits Asssociations detected signifficant for FHBcPHDH for tested environments and across environment means in complete panel using 35K SNP data
Trait	SNP	Chromosome	Position (cM)	P.value	(-log10(p))	FDR_Adjusted_P-values	Start-position (bp)	End-position (bp)
FHBcPHDH2013V	AX.94410550	1A	74	0.000782569	3.10648	1	480595406	480595355
	AX.95253818	3B	85	1.69e-05	4.77211	0.0497375	-	-
	AX.94478215	4A	75	5.77e-08	7.23882	0.000848491	164397895	164397965
	AX.95140962	6A	216	4.18e-05	4.37882	0.10246	609020198	609020253
	AX.94463543	6B	46	9.44e-06	5.02503	0.0347346	-	-
FHBcPHDH2014V	AX.94564281	1A	74	1.87e-05	4.72816	0.0915844	257573508	257573438
	AX.94960802	2A	23	0.000108343	3.9652	0.398486	36631982	36632052
	AX.95633946	3A	117	0.000922795	3.03489	1	624946910	624946840
	AX.94938185	3B	246	0.00028315	3.54798	0.5951	-	-
	AX.94704418	6B	2	0.000217589	3.66236	0.533528	4490434	4490364
	AX.94798474	7B	33	4.59e-06	5.33819	0.0337365	-	-
FHBcPHDH2015S	AX.94955419	1A	54	9.84e-06	5.007	0.0339562	-	-
	AX.94503117	3A	143	1.77e-05	4.75203	0.0434551	688884075	688884005
	AX.94665019	4A	78	0.000136587	3.86459	0.167456	-	-
	AX.94733455	6B	102	6.22e-05	4.20621	0.105899	-	-
	AX.95175708	7A	30	0.000136488	3.86491	0.167456	-	-
FHBcPHDH2015V	AX.94912092	1A	74	1.85e-05	4.73283	0.0301917	108923656	108923726
	AX.94660701	2A	121	0.000752365	3.12357	0.790628	-	-
	AX.94549953	3A	84	3.65e-06	5.43771	0.00893755	-	-
	AX.94702686	3A	186	0.000388543	3.41056	0.571625	708234811	708234881
	AX.94898331	3A	182	0.000442936	3.35366	0.584553	708234770	708234840
	AX.94527988	3A	116	0.000748054	3.12607	0.790628	617074197	617074127
	AX.94384372	6A	216	1.85e-06	5.73283	0.00656911	609032563	609032493
	AX.94616330	6B	75	1.1e-08	7.95861	8.09e-05	-	-
	AX.94859161	7B	2	7.13e-08	7.14691	0.000349431	743622779	743622849
FHBcPHDH2019M	AX.94749760	1A	72	2.04e-06	5.69037	0.00749528	-	-
	AX.95098972	2A	2	4.99e-07	6.3019	0.00367343	-	-
	AX.95084434	3A	73	0.000833059	3.07932	0.821377	431822489	431822419
	AX.94547074	3B	85	5e-06	5.30103	0.0147002	397373597	397373667
	AX.94534717	7A	30	0.000539806	3.26776	0.794163	124067834	124067764
	AX.95100889	7A	30	0.000691647	3.16012	0.821377	125485543	125485473
	AX.94674756	7B	97	1.17e-06	5.93181	0.0057233	-	-
FHBcPHDH2019V	AX.95144698	1A	89	0.000260804	3.58369	0.225703	564392683	564392613
	AX.94517837	2A	166	5.9e-06	5.22915	0.0108541	751212166	751212236
	AX.95082995	3A	159	0.000100972	3.9958	0.135046	696644794	696644849
	AX.94585575	3B	125	3.26e-09	8.48678	1.5e-05	745733356	745733286
	AX.95228002	4A	99	1.07e-05	4.97062	0.0156717	605714167	605714097
	AX.94557290	4A	174	0.000713722	3.14647	0.338719	-	-
	AX.94932242	6B	2	2.27e-06	5.64397	0.0055698	4877496	4877566
	AX.95200397	7A	30	0.000894228	3.04855	0.36388	1746146	1746076
	AX.94680011	7B	34	0.000791673	3.10145	0.358708	-	-
FHBcPHAD2020T	AX.94768180	1A	52	2.11e-05	4.67572	0.0620766	586512563	586512493
	AX.94577477	1A	59	0.000578596	3.23762	0.780231	12305397	12305327
	AX.94866118	2A	180	5.05e-05	4.29671	0.123786	-	-
	AX.94684111	2A	4	0.000553454	3.25692	0.780231	27276097	27276027
	AX.94941121	3A	116	3.7e-06	5.4318	0.0181453	611702519	611702589
	AX.94479553	3A	172	0.00058337	3.23406	0.780231	700811424	700811354
	wgrb619_1450	3B	1	0.000323366	3.49031	0.679623	-	-
	AX.94650166	6B	63	2.85e-07	6.54516	0.00209865	645659901	645659831
FHBcPHDHmean	AX.94959646	1A	72	2.93e-05	4.53313	0.0861522	-	-
	AX.95140962	6A	216	9.83e-05	4.00745	0.144603	609020198	609020253
	AX.94454607	7B	135	7.85e-05	4.10513	0.128296	517400894	517400964
FHBcPHDH_PC	AX.95632825	1A	74	1.29e-07	6.88941	0.000946202	112036514	112036444
	AX.94660701	2A	121	1.1e-05	4.95861	0.0270921	-	-
	AX.94668333	3A	84	2.64e-06	5.5784	0.00777497	-	-
	AX.94585575	3B	125	2.78e-05	4.55596	0.0455112	745733356	745733286
	AX.95158169	4A	78	1.65e-05	4.78252	0.0338231	584068334	584068404
	AX.95140962	6A	216	1.89e-06	5.72354	0.0069348	609020198	609020253
	AX.95236431	6A	102	0.00077474	3.11084	0.495564	-	-
	AX.94551664	6B	2	5.49e-07	6.26043	0.00269414	-	-
	AX.95630592	6B	89	0.0010808	2.96625	0.534785	686802007	686801937
	AX.94977792	7A	30	0.000539269	3.26819	0.417564	-	-
	AX.94798474	7B	33	0.000131832	3.87998	0.176319	-	-
	AX.94998068	7B	30	0.00025755	3.58914	0.291468	-	-
	AX.94861078	7B	31	0.000281051	3.55121	0.295344	-	-
	AX.94682146	7B	31	0.000324854	3.48831	0.318617	705736290	705736360
	AX.94831799	7B	30	0.000574869	3.24043	0.422481	709848729	709848799

## Sheet: MTAs@DONcPHDH_25K_CompletePanel
Supplementary Table 3: List of Marker-Traits Asssociations detected signifficant for DONcPHDH for tested environments and across environment means in complete panel using 25K SNP data
Trait	SNP	Chromosome	Position (Mbp)	P.value	(-log10(p))	FDR_Adjusted_P-values	Start-position (bp)	End-position (bp)
DONcPHDH2013V	AX-109380588	1A	578	0.000865545	3.06271	0.982832	-	-
	RAC875_c76533_442	2A	64	0.000115159	3.9387	0.312776	98360620	98360720
	Tdurum_contig20950_359	3A	494	1.9e-06	5.72125	0.00823501	486812922	486812822
	BS00021930_51	3A	514	0.000209124	3.6796	0.503083	-	-
	wsnp_BG604678A_Ta_1_2	4A	582	1.37e-08	7.86328	0.000148004	581869525	581869645
	Excalibur_c6258_692	6A	609	0.000295117	3.53001	0.638957	462465889	462465851
	RAC875_c1863_3196	7A	109	1.73e-06	5.76195	0.00823501	-	-
	RAC875_rep_c118655_110	7B	717	1.62e-05	4.79048	0.0583695	-	-
	BobWhite_c44404_312	7B	18	0.000885308	3.05291	0.982832	17656855	17656955
DONcPHDH2014V	BS00067339_51	1A	46	0.000432957	3.36356	0.781163	46236257	46236157
	wsnp_Ex_c21409_30544027	2A	683	7.55e-08	7.12205	0.000544915	683012297	683012097
	BS00096927_51	2A	756	0.000675839	3.17016	1	755789364	755789464
	CAP12_c575_105	2A	756	0.000752348	3.12358	1	755795017	755794917
	AX-94844681	3A	718	1.48e-06	5.82974	0.00641012	-	-
	AX-158542859	5D	27	0.000403439	3.39422	0.781163	-	-
	BS00063175_51	6A	480	5.11e-06	5.29158	0.0158126	-	-
	Excalibur_rep_c67100_1541	6A	609	4.33e-05	4.36351	0.110607	-	-
	AX-158544105	7B	83	0.000489192	3.31052	0.814731	-	-
DONcPHDH2015S	wsnp_CAP12_c2438_1180601	1A	40	0.000669362	3.17434	0.658743	39649759	39649561
	AX-94908088	1B	555	0.000510696	3.29184	0.614283	555298873	555298803
	AX-94866977	2A	12	6.67e-05	4.17587	0.144315	-	-
	RAC875_c51781_238	3A	1	9.17e-06	5.03763	0.0220664	1306208	1306251
	wsnp_Ex_c41074_47987860	4A	618	6.13e-07	6.21254	0.00190505	617946862	617946804
	BS00037002_51	6A	3	0.000311069	3.50714	0.448997	2972633	2972733
	Excalibur_c10358_1800	6D	2	0.000630367	3.20041	0.649909	1773348	1773448
	AX-158556302	7A	80	2.42e-08	7.61618	0.000208289	-	-
	AX-111071437	7A	271	0.000940515	3.02663	0.658934	-	-
	Ku_c9679_441	7B	703	2.89e-08	7.5391	0.000208289	703166474	703166574
	AX-94861478	7B	581	6.16e-07	6.21042	0.00190505	-	-
	AX-94385063	7B	728	0.000132382	3.87817	0.220477	727634013	727634083
	BS00010819_51	7B	729	0.000202149	3.69433	0.312624	728694695	728694786
	AX-94701970	7B	729	0.00042023	3.37651	0.56865	728812194	728812124
	Tdurum_contig44206_1503	7B	729	0.00056404	3.24869	0.642738	728692070	728691970
DONcPHDH2015V	AX-94668903	1B	202	2.28e-09	8.64207	2.47e-05	-	-
	AX-94820378	2A	4	0.000692579	3.15953	0.630421	-	-
	IAAV5819	3A	58	2.09e-10	9.67985	4.52e-06	-	-
	AX-158533564	4A	721	0.000528251	3.27716	0.519871	-	-
	AX-109469528	4A	721	0.000698818	3.15564	0.630421	-	-
	Tdurum_contig97611_150	6A	9	4.57e-06	5.34008	0.0247144	8791377	8791477
	BS00003723_51	6A	614	0.00010977	3.95952	0.182818	-	-
	AX-95070805	6D	463	0.000385086	3.41444	0.416875	705783611	705783541
	AX-94969217	6D	463	0.000444285	3.35234	0.458057	-	-
	wsnp_Ex_c24400_33645206	7A	85	3.96e-06	5.4023	0.0247144	-	-
DONcPHDH2019M	AX-94522764	1A	46	1.23211e-05	4.90935	0.0889212	-	-
	RAC875_c14926_589	1A	29	0.00920228	2.0361	1	28624016	28624044
	Excalibur_c30569_384	1B	8	4.18315e-07	6.3785	0.00533711	7556190	7556103
	Kukri_c39223_831	1B	641	0.00386279	2.4131	1	640556138	640556038
	AX-111598704	3A	638	4.14979e-05	4.38197	0.149745	-	-
	CAP11_c1022_66	3A	714	0.00359254	2.4446	1	714156114	714156214
	AX-158538287	3B	416	0.0094474	2.02469	1	-	-
	Tdurum_contig29989_132	4B	233	0.000706799	3.1507	0.900171	232881834	232881734
	wsnp_Ex_c20457_29526260	6A	596	0.00168044	2.77458	1	596422468	596422268
	wsnp_Ex_c20457_29526403	6A	596	0.00168044	2.77458	1	596422325	596422123
	AX-158600321	6A	596	0.00266465	2.57436	1	-	-
	Excalibur_c6258_692	6A	609	0.00913248	2.03941	1	462465889	462465851
DONcPHDH2019V	Excalibur_c59894_97	1A	464	6.74e-05	4.17134	0.182353	463813596	463813696
	BS00039749_51	1A	21	0.00041713	3.37973	0.602085	20889691	20889591
	AX-158570298	1B	584	8.1e-09	8.09151	0.000175355	-	-
	BS00067163_51	3A	705	3.68e-06	5.43415	0.0176304	-	-
	AX-94401833	3A	18	4.07e-06	5.39041	0.0176304	-	-
	Kukri_c89772_150	4A	581	9.48e-05	4.02319	0.21322	581330192	581330158
	IAAV5595	6A	609	9.85e-05	4.00656	0.21322	-	-
	Kukri_rep_c101532_1046	7A	85	1.21e-06	5.91721	0.00873881	84767459	84767559
	Tdurum_contig57324_104	7B	1	0.000149451	3.8255	0.248905	-	-
DONcPHDHmean	AX-94522764	1A	46	2.13e-08	7.67162	0.000461896	45581365	45581435
	AX-89430092	1A	517	0.000959702	3.01786	1	-	-
	CAP7_c302_518	1B	388	3.95e-07	6.4034	0.00427517	388011039	388010939
	AX-158577307	3A	46	9.45e-06	5.02457	0.0341006	-	-
	Kukri_rep_c95718_868	6A	597	4.18e-06	5.37882	0.0202458	597356708	597356608
	BS00010129_51	6D	473	4.68e-06	5.32975	0.0202458	-	-
	Kukri_c57593_79	7A	702	2.52e-05	4.5986	0.0605182	701629525	701629622
	AX-95250628	7A	691	0.000163161	3.78738	0.285107	691130820	691130890
	AX-94861478	7B	581	7.23e-07	6.14086	0.00521684	-	-
DONcPHDH_PC	AX-158602974	1A	532	1.49e-05	4.82681	0.0461104	-	-
	AX-94522764	1A	46	0.000205199	3.68782	0.341752	45581365	45581435
	RAC875_c89908_105	1A	39	0.000279746	3.55324	0.403785	38731790	38731890
	Kukri_c3582_87	1A	475	0.000352467	3.45288	0.444096	474642242	474642142
	RAC875_c826_2186	1A	39	0.000369208	3.43273	0.444096	39407410	39407510
	AX-109963861	1A	370	0.000487061	3.31242	0.527268	-	-
	AX-158556673	1A	41	0.000791905	3.10133	0.529454	-	-
	AX-158569168	1A	378	0.000812361	3.09025	0.529454	-	-
	AX-158605835	1A	91	0.00097816	3.00959	0.529454	-	-
	CAP7_c302_518	1B	388	2.41e-06	5.61798	0.0203048	388011039	388010939
	wsnp_Ex_c21409_30544027	2A	683	3.75e-06	5.42597	0.0203048	683012297	683012097
	wsnp_Ex_rep_c66800_65171259	2A	504	0.00096599	3.01503	0.529454	504344543	504344695
	wsnp_BG604678A_Ta_1_2	4A	582	2.58e-07	6.58838	0.00558529	581869525	581869645
	AX-158542859	5D	27	8.15e-06	5.08884	0.0352978	-	-
	tplb0031m24_341	6A	609	3.59e-06	5.44491	0.0203048	-	-
	Kukri_c57593_79	7A	702	1.49e-05	4.82681	0.0461104	701629525	701629622
	AX-95025537	7B	741	0.000534176	3.27232	0.529454	741571274	741571344

## Sheet: MTAs@FHBcPHDH_25K_CompletePanel
Supplementary Table 4: List of Marker-Traits Asssociations detected signifficant for FHBcPHDH for tested environments and across environment means in complete panel using 25K SNP data
Trait	SNP	Chromosome	Position (Mbp)	P.value	(-log10(p))	FDR_Adjusted_P-values	Start-position (bp)	End-position (bp)
FHBcPHDH2013V	IACX5800	2A	743	1.84e-05	4.73518	0.0673045	743096666	743096785
	Ex_c25520_449	3B	706	1.1e-05	4.95861	0.0673045	705701614	705701678
	Kukri_c3292_670	6B	651	1.41e-05	4.85078	0.0673045	651418713	651418787
	AX-158559731	7A	626	5.35e-05	4.27165	0.144775	-	-
FHBcPHDH2014V	AX-94564281	1A	258	0.00051427	3.28881	0.429077	257573508	257573438
	Ku_c23118_149	2A	34	0.000352517	3.45282	0.363445	34499158	34499258
	AX-111131199	3B	811	0.00012945	3.8879	0.349635	-	-
	AX-94536178	3B	806	0.00022149	3.65465	0.349635	-	-
	Excalibur_rep_c115600_289	3B	804	0.00022149	3.65465	0.349635	804171280	804171180
	AX-108767674	3B	811	0.000306591	3.51344	0.349635	-	-
	RAC875_c16251_618	3B	804	0.00050025	3.30081	0.429077	804168340	804168240
	AX-158541755	3B	784	0.000729596	3.13692	0.504826	-	-
	Excalibur_c3556_1758	3B	816	0.000844754	3.07327	0.522565	815872139	815872039
	AX-158527190	6A	605	3.2e-05	4.49485	0.2381	-	-
	Kukri_c10711_632	6A	105	3.3e-05	4.48149	0.2381	-	-
	wsnp_Ex_c29368_38408543	6A	106	0.000146221	3.83499	0.349635	105594684	105594813
	wsnp_Ex_c19770_28768859	6A	105	0.00020292	3.69268	0.349635	105012895	105013077
	AX-95194014	6A	449	0.000287319	3.54164	0.349635	-	-
	AX-110030055	6A	448	0.000574286	3.24087	0.431306	-	-
	BS00062823_51	6A	447	0.000574286	3.24087	0.431306	447421249	447421348
	RAC875_c14408_783	6B	164	0.00020292	3.69268	0.349635	-	-
	BobWhite_c34798_184	6D	462	0.000577704	3.23829	0.431306	462201685	462201782
	RAC875_c27696_718	7A	645	0.00020315	3.69218	0.349635	644611038	644611138
	AX-94411411	7A	586	0.000370999	3.43063	0.365114	-	-
	RAC875_c27696_798	7A	645	0.000515265	3.28797	0.429077	-	-
FHBcPHDH2015S	AX-95228002	4A	606	9.45e-06	5.02457	0.0511649	605714167	605714097
	AX-108900808	4A	543	1.22e-05	4.91364	0.0526211	-	-
	Kukri_rep_c69389_1215	4A	590	0.00062473	3.20431	1	589591196	589591296
	AX-111037615	6A	2	0.000133287	3.87521	0.262345	-	-
	AX-158529465	6B	20	1.96e-05	4.70774	0.0708542	-	-
	Tdurum_contig15285_588	7A	19	0.000112913	3.94726	0.244467	18874228	18874328
FHBcPHDH2015V	wsnp_Ex_c3907_7088011	3B	738	3.21e-13	12.4935	6.94e-09	737764303	737764103
	AX-108831659	3B	71	0.000446742	3.34994	0.6806	-	-
	IACX3391	4A	22	2.05e-06	5.68825	0.00553901	-	-
	AX-158534493	6A	609	0.000550431	3.2593	0.6806	-	-
	BS00037462_51	6B	666	6.47e-07	6.1891	0.00280146	665512353	665512253
	wsnp_Ex_c45713_51429315	6B	712	0.00056247	3.2499	0.6806	-	-
FHBcPHDH2019M	AX-89552689	1A	540	0.000361184	3.44227	0.782	-	-
	AX-94917012	1A	26	0.000556734	3.25435	1	25543287	25543357
	AX-94551664	2A	616	1.52e-05	4.81816	0.0824789	-	-
	wsnp_Ex_c2314_4333242	3B	569	1.98e-06	5.70333	0.0214547	-	-
	AX-158600352	6A	579	0.00013496	3.86979	0.365252	-	-
FHBcPHDH2019V	tplb0036b21_694	1A	522	2.99e-09	8.52433	2.05e-05	-	-
	RAC875_c50811_655	1A	527	8.66e-07	6.06248	0.00187595	-	-
	Excalibur_c44668_382	1A	516	1.25e-06	5.90309	0.00245812	516454576	516454476
	Kukri_c13136_1363	1A	29	0.000620696	3.20712	0.638066	28614047	28614147
	wsnp_Ku_c13229_21142792	1A	9	0.000648351	3.18819	0.638066	-	-
	Ku_c269_2643	2A	37	3.63e-08	7.44009	0.00013108	36631973	36632073
	wsnp_Ku_c4078_7436510	3B	556	3.76e-07	6.42481	0.000904183	555549721	555549921
	AX-95152594	3B	19	0.000980517	3.00854	0.845969	18518699	18518629
	wsnp_CAP11_c1355_767877	6B	13	2.18e-07	6.66154	0.000591242	12662826	12662895
	BobWhite_c33227_82	6B	641	0.00038563	3.41383	0.439436	640908017	640908117
	AX-89561905	6B	644	0.000568165	3.24553	0.615067	-	-
	wsnp_Ex_c1276_2445537	6B	642	0.000797561	3.09824	0.7195	642348416	642348216
	D_F5XZDLF01B7ECX_54	7A	521	3.79e-09	8.42136	2.05e-05	-	-
	Excalibur_c36725_96	7B	601	1.13e-13	12.9469	2.44e-09	-	-
FHBcPHAD2020T	AX-94982819	2A	718	0.000810805	3.09108	1	717817005	717817075
	BS00034257_51	3B	508	0.000509504	3.29285	0.919272	-	-
	AX-94524651	3B	508	0.000770493	3.11323	1	-	-
	AX-110958104	3B	474	0.000838342	3.07658	1	-	-
	Kukri_c13107_100	1A	505	9.05e-06	5.04335	0.032646	505513541	505513613
	RFL_Contig1490_386	6A	605	0.000244317	3.61205	0.528972	604881765	604881865
	AX-158559346	6B	591	4.9e-06	5.3098	0.0243532	-	-
FHBcPHDHmean	AX-158545929	2A	678	3.88e-06	5.41117	0.0175121	-	-
	BS00093990_51	2A	24	0.000646633	3.18934	0.93335	-	-
	AX-95187090	3B	571	2.99e-06	5.52433	0.0175121	571023915	571023845
	AX-95228002	4A	606	1.56e-07	6.80688	0.00337418	605714167	605714097
	BS00100107_51	5A	482	4.04e-06	5.39362	0.0175121	481896910	481896810
	wsnp_Ex_c45713_51429315	6B	712	5.82e-07	6.23508	0.00629593	712346549	712346485
	AX-94861478	7B	581	1.32e-05	4.87943	0.0476979	-	-
FHBcPHDH_PC	Excalibur_c11374_1126	1A	132	1.55e-07	6.80967	0.00334892	132483881	132483947
	Ku_c23118_149	2A	34	0.000412069	3.38503	0.637265	34499158	34499258
	Tdurum_contig51605_137	3B	823	3.26e-06	5.48678	0.0235389	-	-
	tplb0031m24_341	6A	609	2.64e-06	5.5784	0.0235389	-	-
	RAC875_c48684_527	7A	103	8.5e-06	5.07058	0.0460309	-	-

## Sheet: MTAs@AE_25K_EuropeanPanel
Siupplementary Table 5: List of Marker-Traits Asssociations detected signifficant for AE for tested environments and across environment means in European panel using 25K SNP data
Trait	SNP	Chromosome	Position (Mbp)	P.value	(-log10(p))	FDR_Adjusted_P-values	Start-position (bp)	End-position (bp)
AE2013GV	RAC875_c14370_1319	3A	645	2.62e-05	4.5817	0.138498	644807385	644807289
	BobWhite_c43135_430	6B	7	9.91e-05	4.00393	0.357586	-	-
	wsnp_CAP11_c1196_692246	7B	451	0.000342634	3.46517	0.824264	451078648	451078521
	wsnp_Ku_c4560_8232439	7B	451	0.000516139	3.28723	1	450677256	450677057
AE2013V	AX-94513828	6B	52	0.000284001	3.54668	0.512409	-	-
AE2014S	RAC875_c3397_1492	2A	715	1.36e-15	14.8665	2.95e-11	715336360	715336460
	Ku_c3895_2991	6A	574	0.000951339	3.02166	1	-	-
	AX-158544161	7B	124	3.54e-05	4.451	0.127427	-	-
AE2014V	BS00091909_51	6A	614	0.000817382	3.08757	1	-	-
AE2015S	Ku_c12191_1123	3A	738	0.000815596	3.08852	0.983879	-	-
	wsnp_Ex_rep_c66274_64426901	3A	738	0.000815596	3.08852	0.983879	-	-
	Excalibur_c7180_862	5A	438	0.000195385	3.70911	0.604324	438468074	438468174
	AX-158550608	5A	438	0.000254511	3.59429	0.688802	-	-
	BobWhite_c4336_127	5A	438	0.000345961	3.46097	0.745386	437925966	437926066
AE2019V	Excalibur_c6808_541	2A	82	0.000541683	3.26625	0.536842	81752171	81752237
	IACX2067	2A	81	0.000541683	3.26625	0.536842	-	-
	AX-158540758	2A	82	0.000541683	3.26625	0.536842	-	-
	AX-94410389	2A	81	0.000541683	3.26625	0.536842	-	-
	Excalibur_c6808_959	2A	82	0.000719161	3.14317	0.536842	81753349	81753449
	BS00057445_51	3A	25	0.000481387	3.31751	0.536842	25387970	25388070
	Kukri_c8200_2456	3A	675	0.0008263	3.08286	0.536842	-	-
	AX-89774853	6A	22	0.000583091	3.23426	0.536842	-	-
	BobWhite_c36070_89	6A	22	0.000699363	3.1553	0.536842	22023572	22023472
AE2020T	AX-94504071	1B	528	0.000394933	3.40348	0.947517	-	-
	AX-158521149	1B	529	0.000394933	3.40348	0.947517	-	-
	AX-158521178	1B	528	0.000394933	3.40348	0.947517	-	-
	BS00000066_51	1B	530	0.000543444	3.26485	0.947517	530480793	530480869
	AX-95632122	1B	530	0.000700479	3.1546	0.947517	-	-
	wsnp_BG606586B_Ta_2_13	1B	530	0.000774299	3.11109	0.947517	-	-
	BS00036362_51	1B	530	0.000774299	3.11109	0.947517	530478404	530478504
	Tdurum_contig31102_299	1B	530	0.000774299	3.11109	0.947517	530478679	530478779
	wsnp_Ex_c19556_28530243	2A	36	0.000449504	3.34727	0.947517	36050497	36050297
	wsnp_Ex_c19556_28530231	2A	36	0.000607743	3.21628	0.947517	36050509	36050309
	AX-158561881	2A	31	0.00083811	3.0767	0.947517	-	-
	Kukri_c84087_154	2D	29	0.000591866	3.22778	0.947517	-	-
	AX-89384139	6B	473	0.000875264	3.05786	0.947517	-	-
AE2020V	BS00004724_51	2A	32	0.000791855	3.10135	0.521097	31693375	31693275
	AX-94873196	2A	744	0.00079441	3.09996	0.521097	-	-
	AX-158609092	2A	1	0.000900713	3.04541	0.521097	-	-
	Tdurum_contig29983_490	2A	1	0.000927421	3.03272	0.521097	-	-
	AX-111450195	5B	681	0.000338944	3.46987	0.521097	-	-
	wsnp_Ku_c3151_5892200	5B	681	0.000483147	3.31592	0.521097	680852982	680852782
	Excalibur_c12482_901	6A	24	0.000523607	3.28099	0.521097	23888637	23888576
	AX-158587853	6A	430	0.000941037	3.02639	0.521097	-	-
	BS00033795_51	6A	402	0.000941037	3.02639	0.521097	402473488	402473588
	BS00086046_51	6A	425	0.000941037	3.02639	0.521097	425277806	425277706
	Excalibur_c49239_97	6A	440	0.000941037	3.02639	0.521097	439668875	439668775
	Kukri_c38882_391	6A	434	0.000941037	3.02639	0.521097	433970918	433971018
	wsnp_Ex_c1104_2118684	6A	431	0.000941037	3.02639	0.521097	431222155	431221955
	BS00078715_51	6A	424	0.000941037	3.02639	0.521097	424093800	424093700
	AX-89774853	6A	22	0.000780098	3.10785	0.521097	-	-
AEmean	AX-158521149	1B	529	1.84e-06	5.73518	0.00995626	-	-
	RAC875_c21173_213	2A	413	8.72e-07	6.05948	0.00629127	412510863	412510956
	AX-158522711	2D	122	9.44e-08	7.02503	0.00153631	-	-
	AX-94536022	5A	503	1.42e-07	6.84771	0.00153631	-	-
	tplb0048g05_866	5A	690	1.48e-05	4.82974	0.0399886	690777763	690777863
	Excalibur_c6010_433	5B	45	8.63e-06	5.06399	0.026688	-	-
	BS00033795_51	6A	402	5.31e-06	5.27491	0.0191595	402473488	402473588
	AX-158528885	6B	653	2.83e-06	5.54821	0.0122405	-	-
AE_PC	Excalibur_rep_c103091_266	3A	79	5.99916e-07	6.22191	0.00501809	79381502	79381582
	BobWhite_c14915_156	6A	520	6.95315e-07	6.15782	0.00501809	520762774	520762674
	Excalibur_rep_c108225_302	7B	693	5.30114e-08	7.27563	0.00114775	664132159	664132243

## Sheet: MTAs@DONcPHDH_25K_EuropeanPanel
Supplementary Table 6: List of Marker-Traits Asssociations detected signifficant for DONcPHDH for tested environments and across environment means in European panel using 25K SNP data
Trait	SNP	Chromosome	Position (Mbp)	P.value	(-log10(p))	FDR_Adjusted_P-values	Start-position (bp)	End-position (bp)
DONcPHDH2013V	AX-110368979	1A	377	0.000924331	3.03417	0.416931	-	-
	BS00022295_51	2B	734	0.000746988	3.12669	0.351588	734050426	734050326
	wsnp_Ex_rep_c67391_65971023	2B	104	0.00080622	3.09355	0.371393	104237091	104237119
	AX-158550811	5A	690	0.000620341	3.20737	0.329475	-	-
	Kukri_c6128_373	6A	564	8.65e-05	4.06298	0.266297	-	-
	Kukri_rep_c104521_601	6A	564	8.65e-05	4.06298	0.266297	634332470	634332370
	CAP7_c7415_267	6A	565	0.000746988	3.12669	0.351588	-	-
	GENE-4204_738	6A	565	0.000746988	3.12669	0.351588	-	-
	wsnp_Ex_c12433_19827016	6A	591	0.000992175	3.00341	0.429632	668427905	668427813
	BS00098483_51	7A	699	0.000639137	3.19441	0.329475	698687659	698687559
DONcPHDH2014V	RFL_Contig1338_2062	1D	12	1.24e-05	4.90658	0.0449107	-	-
	Kukri_c529_1414	2B	734	1.18e-05	4.92812	0.0449107	-	-
	JD_c39990_130	2B	133	0.000984915	3.0066	0.964319	133169493	133169393
	Ku_c23446_2209	2B	133	0.000984915	3.0066	0.964319	133009154	133009054
	Tdurum_contig83066_276	2B	134	0.00100096	3	0.964319	133689943	133689843
	AX-86168070	3A	620	0.000657605	3.18203	0.949187	-	-
	AX-89351265	3A	615	0.000657605	3.18203	0.949187	-	-
	BS00074617_51	3A	620	0.000657605	3.18203	0.949187	-	-
	Excalibur_c56787_95	4B	59	3.22e-05	4.49214	0.0775824	59207875	59207975
	BS00003723_51	6A	614	9.34e-06	5.02965	0.0449107	-	-
DONcPHDH2015S	AX-158540092	1B	589	0.000524475	3.28028	0.678425	-	-
	BS00066338_51	1B	589	0.000524475	3.28028	0.678425	588800305	588800405
	BS00069125_51	1B	588	0.000633802	3.19805	0.678425	588484594	588484694
	AX-94603856	1D	446	0.000750197	3.12482	0.678425	-	-
	CAP11_c3631_75	4B	47	0.000743075	3.12897	0.678425	46621203	46621301
	Excalibur_c56787_95	4B	59	0.000412831	3.38423	0.678425	59207875	59207975
	AX-158550230	4B	609	0.000437978	3.35855	0.678425	-	-
	AX-158618805	4B	52	0.000573063	3.2418	0.678425	-	-
	BS00076033_51	4B	610	0.000642668	3.19201	0.678425	609515871	609515971
	wsnp_CAP12_c1101_569783	4B	610	0.000642668	3.19201	0.678425	609513271	609513071
	AX-158550265	4B	610	0.000642668	3.19201	0.678425	-	-
	IACX938	4B	611	0.00075203	3.12376	0.678425	611426312	611426192
	AX-158582680	4B	611	0.00075203	3.12376	0.678425	-	-
	AX-158598892	4B	611	0.000321381	3.49298	0.678425	-	-
	Kukri_c43981_300	7A	710	0.000561883	3.25035	0.678425	-	-
	wsnp_Ex_c10094_16590615	7A	252	0.000828163	3.08188	0.700468	252180406	252180606
	AX-158625765	7A	697	0.000497132	3.30353	0.678425	-	-
	BS00098483_51	7A	699	0.000163869	3.7855	0.678425	698687659	698687559
DONcPHDH2015V	Ku_c13622_482	1D	10	0.000893441	3.04893	1	-	-
	AX-158538369	3B	572	0.000740131	3.13069	1	-	-
	BobWhite_c27751_206	4B	620	0.000392093	3.40661	1	620058664	620058760
	AX-158582427	4B	627	0.000422565	3.37411	1	-	-
	BobWhite_c40424_143	4B	619	0.000504835	3.29685	1	618593465	618593565
	Excalibur_c31044_482	4B	619	0.000504835	3.29685	1	-	-
	AX-158598875	4B	620	0.000776776	3.1097	1	-	-
	BobWhite_c27751_95	4B	620	0.00100838	2.99638	1	620058446	620058546
	TA001299-0711	5A	667	0.000383778	3.41592	1	-	-
	wsnp_Ex_c22547_31738007	7A	695	0.000710815	3.14824	1	694546497	694546697
DONcPHDH2019M	Kukri_c44738_477	1A	49	0.00689153	2.16168	1	-	-
	Kukri_c48194_641	4A	711	0.000334504	3.4756	0.51731	710744420	710744520
	AX-158533457	4A	644	0.00825571	2.08325	1	-	-
	Kukri_c41594_74	5D	413	0.00279167	2.55414	1	-	-
	Excalibur_c9210_168	6A	563	0.000624189	3.20468	0.79496	547171728	547171638
	Excalibur_c37474_242	6A	554	0.000775813	3.11024	0.933174	-	-
	Excalibur_rep_c68708_80	6A	563	0.0009493	3.0226	1	-	-
	AX-158589980	7A	660	0.00129336	2.88828	1	-	-
	BS00068310_51	7B	625	5.83404e-09	8.23403	6.31564e-05	-	-
	AX-94582130	7B	744	4.34172e-06	5.36234	0.0188005	-	-
	AX-158553892	7B	726	0.00386633	2.4127	1	-	-
DONcPHDH2019V	AX-94522764	1A	46	9.39e-05	4.02733	0.939824	-	-
	IAAV5652	1A	42	0.000182366	3.73906	0.939824	41709339	41709523
	wsnp_BE490041A_Ta_2_1	1A	39	0.000883084	3.054	0.939824	38729453	38729574
	wsnp_Ex_c15399_23662312	3B	566	0.000519106	3.28474	0.939824	565637644	565637444
	wsnp_Ex_c2314_4333242	3B	569	0.000545779	3.26298	0.939824	-	-
	BobWhite_c19725_1329	3B	566	0.000545779	3.26298	0.939824	566278229	566278129
	Kukri_c11910_445	3B	565	0.000545779	3.26298	0.939824	565273372	565273272
	wsnp_JD_c19725_17732526	3B	566	0.000545779	3.26298	0.939824	566278216	566278016
	AX-158564576	4B	1	0.000984866	3.00662	0.939824	-	-
DONcPHDHmean	AX-94522764	1A	46	5.41e-14	13.2668	1.17e-09	45581365	45581435
	Excalibur_c90096_77	1B	487	2.38e-06	5.62342	0.010319	487489203	487489103
	wsnp_Ra_c2633_5017265	1D	9	1.07e-07	6.97062	0.000576558	-	-
	Kukri_c26697_366	2B	777	9.24e-06	5.03433	0.0285697	-	-
	RAC875_c15003_377	3A	683	1.26e-08	7.89963	9.43e-05	683441409	683441509
	Excalibur_c94546_61	3B	6	4.99e-06	5.3019	0.0179985	6178272	6178372
	AX-158618805	4B	52	1.31e-08	7.88273	9.43e-05	-	-
	BS00003723_51	6A	614	1.47e-05	4.83268	0.0397738	-	-
	Excalibur_c4202_1326	6A	13	0.00026916	3.56999	0.279091	-	-
	wsnp_Ex_c3530_6459532	6A	13	0.00026916	3.56999	0.279091	-	-
	AX-109314629	6A	13	0.000279442	3.55371	0.279091	-	-
	D_GA8KES401DISTP_65	6A	608	0.000322262	3.49179	0.279091	-	-
	Kukri_rep_c68091_971	6A	609	0.000322262	3.49179	0.279091	-	-
DONcPHDH_PC	AX-94540165	4A	719	1.1e-06	5.95861	0.00794896	-	-
	RAC875_c35993_308	5A	482	3.24e-13	12.4895	3.51e-09	482375559	482375459
	BS00098483_51	7A	699	3.51e-26	25.4547	7.6e-22	698687659	698687559

## Sheet: MTAs@FHBcPHDH_25K_EuropeanPanel
Supplementary Table 7: List of Marker-Traits Asssociations detected signifficant for FHBcPHDH for tested environments and across environment means in European panel using 25K SNP data
Trait	SNP	Chromosome	Position (Mbp)	P.value	(-log10(p))	FDR_Adjusted_P-values	Start-position (bp)	End-position (bp)
FHBcPHDH2013V	Excalibur_c10079_1585	3A	57	0.000978474	3.00945	0.497658	56675575	56675672
	AX-158559731	7A	626	8.86e-05	4.05257	0.169603	-	-
	wsnp_Ex_c9982_16429661	7A	575	0.000266769	3.57386	0.412559	575275001	575275201
	AX-94463982	7A	54	0.000405069	3.39247	0.497658	-	-
FHBcPHDH2014V	AX-158523018	3A	529	0.0001799	3.74497	0.428741	-	-
	BS00110266_51	3A	521	0.000522316	3.28207	0.428741	-	-
	IACX6092	3A	519	0.000865559	3.0627	0.428741	521304741	521304643
	AX-94470854	3A	517	0.00099657	3.00149	0.428741	-	-
	AX-158523748	3A	516	0.00099657	3.00149	0.428741	-	-
	AX-158591608	7A	25	0.000532821	3.27342	0.428741	-	-
FHBcPHDH2015V	IACX6092	3A	519	0.000588346	3.23037	0.634606	-	-
	Ra_c5515_2396	3A	514	0.000588346	3.23037	0.634606	-	-
	BobWhite_rep_c52808_186	6D	5	0.00065487	3.18384	0.641489	4775188	4775090
FHBcPHDH2019V	RAC875_rep_c74170_236	5B	41	1.41e-06	5.85078	0.0102026	-	-
	BS00023081_51	5B	427	0.000993598	3.00279	1	-	-
FHBcPHAD2020T	AX-158523018	3A	529	0.000469289	3.32856	0.260528	-	-
	BS00110266_51	3A	521	0.000469289	3.32856	0.260528	521304741	521304643
	IACX6092	3A	519	0.000502196	3.29913	0.265196	-	-
	AX-158523310	3A	621	0.000527371	3.27788	0.27186	-	-
	Excalibur_c13709_2568	3A	519	0.000837454	3.07704	0.374367	518897453	518897393
	Ra_c5508_706	5A	494	0.0010094	2.99594	0.428521	636789460	636789360
	wsnp_RFL_Contig2747_2479869	6D	433	0.00100046	2.9998	0.428521	-	-
	BS00098483_51	7A	699	0.000313671	3.50353	0.199744	698687659	698687559
FHBcPHDHmean	RAC875_rep_c113906_294	3A	533	0.00070249	3.15336	0.8675	544111904	544112004
	IACX6092	3A	519	0.000833731	3.07897	0.8675	-	-
	AX-158584445	5A	584	0.000402514	3.39522	0.8675	-	-
	AX-94442743	5A	584	0.000402514	3.39522	0.8675	-	-
	RAC875_rep_c113313_607	5A	585	0.000437255	3.35927	0.8675	585240547	585240647
FHBcPHDH_PC	AX-158576592	3A	735	5.36e-13	12.2708	1.16e-08	-	-
	AX-158564968	5A	435	4.36e-08	7.36051	0.000472164	-	-
	AX-158585841	5B	438	8.28e-06	5.08197	0.0358447	-	-
	wsnp_RFL_Contig2747_2479869	6D	433	8.23e-07	6.0846	0.00445685	-	-
	BS00098483_51	7A	699	3.67e-07	6.43533	0.00265067	698687659	698687559

## Sheet: MTAs@AE_35K_EuropeanPanel
Supplementary Table 8: List of Marker-Traits Asssociations detected signifficant for AE for tested environments and across environment means in European panel using 35K SNP data
Trait	SNP	Chromosome	Position (cM)	P.value	(-log10(p))	FDR_Adjusted_P-values	Start-position (bp)	End-position (bp)
AE2013GV	AX.94469017	2B	105	5.07e-08	7.29499	0.000745378	730998438	730998508
	AX.94866290	3A	114	0.000297397	3.52666	0.437531	627965637	627965567
	AX.94603083	3A	109	0.000922409	3.03508	0.753915	-	-
	AX.95685001	3B	16	9.18e-06	5.03716	0.0450418	19869745	19869675
	AX.94537100	3B	85	5.38e-05	4.26922	0.113038	192879872	192879942
	AX.94776233	3B	85	0.000247113	3.6071	0.403948	610751833	610751903
	AX.95219400	3B	85	0.000486559	3.31286	0.596521	-	-
AE2013V	AX.95118494	2B	88	4.29e-05	4.36754	0.287049	161146408	161146338
	AX.94475289	3B	84	3.73e-06	5.42829	0.0548584	106119663	106119593
	AX.94715445	6B	36	0.000158662	3.79953	0.466847	-	-
AE2014S	AX.94887219	2B	105	1.01e-10	9.99568	1.48e-06	707982611	707982681
	AX.95181453	6B	63	1.13e-05	4.94692	0.0185036	122293174	122293228
AE2014V	AX.94887219	2B	105	1.02e-08	7.9914	0.00014979	707982611	707982681
	AX.94911936	2B	127	8.5e-05	4.07058	0.156254	770759615	770759685
	AX.94654192	2B	127	0.000113202	3.94615	0.167571	-	-
	AX.94528106	2B	127	0.000129458	3.88787	0.170533	-	-
	AX.95108407	2B	127	0.000143599	3.84285	0.170533	-	-
	AX.94578704	3B	85	1.44e-05	4.84164	0.0425049	419241184	419241114
	AX.94440542	4A	133	0.000113901	3.94347	0.167571	616874310	616874240
AE2015S	AX.94518159	3B	127	0.00059255	3.22727	0.9683	-	-
	AX.95096811	4A	165	0.000418062	3.37876	0.9683	627357880	627357810
AE2019V	AX.94490989	2B	128	0.000760732	3.11877	0.940659	776699197	776699147
AE2020T	AX.94680878	3A	84	0.000811353	3.09079	0.88619	514111245	514111175
	AX.95107471	6B	63	0.000151471	3.81967	0.88619	471168226	471168156
	AX.95219881	6B	61	0.000464763	3.33277	0.88619	-	-
	AX.94584328	6B	63	0.000536755	3.27022	0.88619	472609875	472609805
	AX.95087310	6B	63	0.000584305	3.23336	0.88619	-	-
	AX.94413879	6B	63	0.000773979	3.11127	0.88619	-	-
	AX.94452757	6B	63	0.000849032	3.07108	0.88619	471167123	471167053
AE2020V	AX.94846244	2B	105	0.000472901	3.32523	0.892861	-	-
	AX.94832924	2B	105	0.000625652	3.20367	0.892861	715030133	715030063
	AX.94576886	2B	105	0.000748542	3.12578	0.892861	715605790	715605720
	AX.94673020	3B	181	0.000998875	3.00049	0.892861	778457006	778456936
AEmean	AX.94454033	3A	67	0.000624111	3.20474	0.869577	107738796	107738866
	AX.94644989	6B	63	2.29e-06	5.64016	0.033673	146837628	146837698
	AX.94789435	6B	60	0.000792643	3.10092	0.869577	106512156	106512086
	AX.95012380	6B	60	0.000878841	3.05609	0.869577	98987286	98987216
	AX.94538577	6B	60	0.000945707	3.02424	0.869577	-	-
AE_PC	AX.94490989	2B	128	5.88626e-06	5.23016	0.0173197	776699197	776699147
	AX.95181411	3A	84	3.28969e-10	9.48284	4.83979e-06	-	-
	AX.94396680	3B	85	2.59859e-06	5.58526	0.00955763	386595114	386595184
	AX.95096811	4A	165	9.65478e-10	9.01526	7.10206e-06	627357880	627357810

## Sheet: MTAs@DONcPHDH_35K_EuropeanPanel
Supplementary Table 9: List of Marker-Traits Asssociations detected signifficant for DONcPHDH for tested environments and across environment means in European panel using 35K SNP data
Trait	SNP	Chromosome	Position (cM)	P.value	(-log10(p))	FDR_Adjusted_P-values	Start-position (bp)	End-position (bp)
DONcPHDH2013V	AX.94538909	1D	55	0.000815783	3.08843	0.485996	-	-
	AX.95018258	5A	70	0.000662423	3.17886	0.485996	700665613	700665683
	AX.94472479	5A	72	0.000943845	3.0251	0.485996	417884105	417884035
	AX.94592204	6B	63	2.18e-05	4.66154	0.312337	126605647	126605717
	AX.94398320	6B	63	0.00010615	3.97408	0.312337	634308148	634308218
	AX.94416085	6B	63	0.00010615	3.97408	0.312337	634048159	634048229
	AX.94541269	6B	63	0.00010615	3.97408	0.312337	634331518	634331448
	AX.95252869	6B	63	0.00010615	3.97408	0.312337	634332385	634332315
	AX.94435926	6B	63	0.0002321	3.63432	0.485996	-	-
	AX.94381972	6B	63	0.000275654	3.55964	0.485996	-	-
	AX.94861181	6B	63	0.000808709	3.09221	0.485996	639148326	639148256
	AX.95206029	6B	63	0.00090651	3.04263	0.485996	-	-
DONcPHDH2014V	AX.94643380	1A	74	0.000472678	3.32543	0.695404	46236244	46236174
	AX.94817725	1B	93	7.28e-05	4.13787	0.356781	652565841	652565911
	AX.95087025	1D	51	0.000376702	3.424	0.692755	-	-
	AX.94477312	1D	51	0.000772186	3.11228	0.760115	-	-
	AX.94957045	4B	92	4.13e-05	4.38405	0.351887	46621216	46621286
	AX.94623317	4B	87	4.78e-05	4.32057	0.351887	527009170	527009100
	AX.94502357	4B	87	0.000201733	3.69522	0.593581	527983488	527983418
	AX.94392530	4B	87	0.000201733	3.69522	0.593581	527286636	527286706
	AX.95652956	4B	87	0.000254922	3.59359	0.625068	527956813	527956743
	AX.94624099	4B	87	0.000324183	3.48921	0.681341	530966532	530966469
	AX.94464472	4B	87	0.00045729	3.33981	0.695404	532719058	532718988
	AX.95123219	4B	87	0.000531534	3.27447	0.70212	532441025	532441095
DONcPHDH2015S	AX.95685151	1B	39	0.000952601	3.02109	0.671478	588800320	588800390
	AX.94520357	1D	45	0.000304319	3.51667	0.666419	-	-
	AX.94897619	1D	45	0.000351349	3.45426	0.666419	-	-
	AX.94807169	1D	45	0.000612958	3.21257	0.666419	-	-
	AX.94957045	4B	92	0.000422817	3.37385	0.666419	46621216	46621286
	AX.95113297	4B	87	0.000951367	3.02165	0.671478	609474341	609474271
	AX.94399337	5A	14	0.000717251	3.14433	0.666419	613585622	613585552
	AX.94977792	7A	30	0.000332647	3.47802	0.666419	-	-
DONcPHDH2015V	AX.94737395	1A	74	0.000444838	3.3518	0.905226	107108350	107108280
	AX.94496356	2A	83	0.000236988	3.62527	0.905226	447153680	447153750
	AX.95260437	2A	83	0.000420899	3.37582	0.905226	-	-
	AX.94445318	2A	83	0.000559867	3.25192	0.905226	456490956	456491026
	AX.94512341	2A	83	0.000559867	3.25192	0.905226	451816739	451816809
	AX.94482471	2A	84	0.000559867	3.25192	0.905226	504288822	504288752
	AX.95072055	2A	84	0.000559867	3.25192	0.905226	504545876	504545806
	AX.94646108	2A	84	0.000766491	3.11549	0.905226	-	-
DONcPHDH2019M	AX-94737395	1A	74	1.01305e-11	10.9944	1.4904e-07	107108350	107108280
	AX-95125918	4A	78	2.53626e-05	4.59581	0.074627	575031222	575031152
	AX-94892126	5B	199	2.33585e-05	4.63156	0.074627	602244958	602244888
	AX-95202751	5B	211	0.000140229	3.85316	0.229228	638834700	638834765
	AX-94394626	5B	211	0.000183333	3.73676	0.245199	638833464	638833534
	AX-95200397	7A	30	4.80603e-05	4.31821	0.101009	1746146	1746076
	AX-95133008	7A	30	0.000279941	3.55293	0.249062	-	-
	AX-94770939	7B	2	8.62031e-05	4.06448	0.158527	-	-
	AX-94723895	7B	31	0.000269456	3.56951	0.249062	-	-
	AX-94682146	7B	31	0.000275887	3.55927	0.249062	705736290	705736360
DONcPHDH2019V	AX.94959646	1A	72	0.000366669	3.43573	1	-	-
	AX.94749760	1A	72	0.00053592	3.2709	1	-	-
	AX.94736688	6B	64	0.000883573	3.05376	1	653073243	653073313
DONcPHDHmean	AX.94643380	1A	74	1.87e-09	8.72816	2.76e-05	46236244	46236174
	AX.94538909	1D	55	1.51e-06	5.82102	0.00554718	-	-
	AX.94627468	2A	80	3.91e-07	6.40782	0.00191836	511263000	511262933
	AX.94750815	4A	214	2.94e-06	5.53165	0.00720704	737584914	737584844
	AX.94957045	4B	92	1.98e-06	5.70333	0.00583995	46621216	46621286
	AX.94736688	6B	64	1.16e-05	4.93554	0.0243209	653073243	653073313
	AX.95629382	7A	30	6.37e-08	7.19586	0.000468599	581349536	581349466
	AX.95200397	7A	30	0.000497713	3.30302	0.563258	1746146	1746076
	AX.94648060	7A	30	0.000643937	3.19116	0.676686	1739712	1739642
DONcPHDH_PC	AX.95259891	1A	59	3.12e-06	5.50585	0.0152945	12369463	12369393
	AX.94817725	1B	93	2.78e-07	6.55596	0.00408838	652565841	652565911
	AX.94639537	5A	82	2.31e-06	5.63639	0.0152945	482359336	482359266

## Sheet: MTAs@AE_25K_CompletePanel
Supplementary Table 10: List of Marker-Traits Asssociations detected signifficant for AE for tested environments and across environment means in complete panel using 25K SNP data
Trait	SNP	Chromosome	Position (Mbp)	P.value	(-log10(p))	FDR_Adjusted_P-values	Start-position (bp)	End-position (bp)
AE2013GV	AX-158602974	1A	532	0.000644836	3.19055	0.553804	-	-
	AX-158555502	1A	590	0.000904771	3.04346	0.576153	-	-
	wsnp_CAP11_c1902_1022408	1B	646	2e-05	4.69897	0.0432771	646167376	646167576
	AX-158561641	2A	411	0.000596301	3.22453	0.553804	-	-
	AX-158523686	3A	650	2.22e-05	4.65365	0.0437645	-	-
	wsnp_JD_c14769_14413046	4A	105	0.00028057	3.55196	0.386081	105249066	105249266
	wsnp_Ex_c6044_10590220	4A	102	0.000665206	3.17704	0.553804	101510564	101510364
	AX-158542171	4A	104	0.000665206	3.17704	0.553804	-	-
	TA004056-0809	4A	104	0.000844096	3.07361	0.553804	103726349	103726296
	RAC875_c38663_2179	4A	103	0.000844096	3.07361	0.553804	103079128	103079189
	wsnp_CAP7_c32_19340	4A	102	0.000844096	3.07361	0.553804	101757497	101757297
	wsnp_Ku_c61953_63254478	4A	103	0.000844096	3.07361	0.553804	103077244	103077444
	TA003858-0637	6A	452	7.33e-06	5.1349	0.0198371	451663567	451663617
	Tdurum_contig57672_482	6A	38	0.000519737	3.28422	0.553804	37700553	37700653
AE2013V	AX-94600055	1A	465	0.00085551	3.06777	0.58467	464793605	464793675
	wsnp_Ku_c35632_44814164	3A	743	9.06e-05	4.04287	0.305185	-	-
	AX-158588008	6A	446	0.000510674	3.29186	0.489823	-	-
	wsnp_Ex_c18965_27868480	6A	429	0.00056559	3.2475	0.489823	429396222	429396022
	wsnp_Ku_c8394_14267750	6A	403	0.00056559	3.2475	0.489823	402952270	402952070
	Excalibur_c49239_97	6A	440	0.00056559	3.2475	0.489823	439668875	439668775
	BS00033795_51	6A	402	0.00060068	3.22136	0.500205	402473488	402473588
	TG0140	6A	238	0.00083991	3.07577	0.58467	-	-
	BS00078715_51	6A	424	0.000885733	3.0527	0.58467	424093800	424093700
	AX-158587853	6A	430	0.000885733	3.0527	0.58467	-	-
	wsnp_Ex_c1104_2118684	6A	431	0.000885733	3.0527	0.58467	431222155	431221955
AE2014S	Excalibur_c24303_1145	1A	20	0.000753524	3.1229	0.993307	-	-
	RAC875_c3397_1492	2A	715	4.33e-08	7.36351	0.000937254	715336360	715336460
	AX-158572596	2A	749	0.000638564	3.1948	0.993307	-	-
	AX-158523478	3A	725	0.000235892	3.62729	0.4643	-	-
	wsnp_JD_rep_c51623_35119179	4A	486	4.4e-06	5.35655	0.0190589	-	-
	BS00074752_51	6A	531	2.2e-07	6.65758	0.00238143	531101186	531101086
	AX-94739546	6A	2	0.00014937	3.82574	0.323401	-	-
AE2014V	Tdurum_contig29983_490	2A	1	1.74e-07	6.75945	0.0037613	-	-
	AX-158523478	3A	725	3.65e-05	4.43771	0.136204	-	-
AE2015S	BobWhite_c4375_347	1B	631	0.000954746	3.02011	1	630926640	630926739
	IACX4411	1B	631	0.000991744	3.0036	1	630831775	630831656
	TA003342-0357	3A	687	0.000409106	3.38816	0.805233	728903389	728903439
	AX-158524646	4A	628	0.00089991	3.0458	1	-	-
AE2019V	RAC875_c14066_452	1A	34	3.6e-05	4.4437	0.170328	34173114	34173045
	AX-94484295	1B	33	0.000249257	3.60335	0.576174	32776235	32776165
	AX-108820155	4A	576	3.96e-05	4.4023	0.170328	-	-
	tplb0031m24_341	6A	609	0.000171012	3.76697	0.462823	-	-
AE2020T	AX-158606326	1B	653	8.38e-08	7.07676	0.001815	-	-
	BS00104558_51	2A	99	0.000613692	3.21205	1	-	-
AE2020V	Ku_c23118_149	2A	34	1.21e-05	4.91721	0.130833	34499158	34499258
	AX-158524113	3A	91	1.04e-05	4.98297	0.130833	-	-
	AX-158533109	3A	733	0.000160853	3.79357	0.348263	-	-
AEmean	RAC875_c3397_1492	2A	715	2.1e-08	7.67778	0.000455049	715336360	715336460
AE_PC	AX-158602974	1A	532	7.67008e-07	6.1152	0.00415162	-	-
	AX-89441009	1B	632	7.09441e-06	5.14908	0.0307202	-	-
	RAC875_c3397_1492	2A	715	1.01151e-10	9.99503	2.19002e-06	715336360	715336460
	AX-158523478	3A	725	6.35378e-08	7.19697	0.000687828	-	-
	JD_c21248_511	4A	3	9.09561e-06	5.04117	0.0328215	2791067	2790967
	TG0140	6A	238	1.05456e-07	6.97693	0.000761076	-	-

[truncated: 4 more sheets: MTAs@DONcPHDH_35K_CompletePanel, HaplotypeInfo, AlleleStackingInfo, KASP_PrimerSEQ]
